# Supplementary material for: Monospecific and bispecific monoclonal SARS-CoV-2 neutralizing antibodies that maintain potency against B.1.617
Source: Nat Commun. 2022 Mar 28;13:1638. doi: 10.1038/s41467-022-29288-3 (PMC8960874; doi:10.1038/s41467-022-29288-3)
Supplement: Supplementary file 4 — Supplementary data 1 [file 41467_2022_29288_MOESM4_ESM.xlsx]

## Sheet: C57-Spleen-clonotypes
clonotype_id	consensus_ids	frequency	proportion	igh_cdr3s	igh_cdr3_nts	igh_v_genes	igh_d_genes	igh_j_genes	igh_c_genes	igl_cdr3s	igl_cdr3_nts	igl_v_genes	igl_d_genes	igl_j_genes	igl_c_genes	igk_cdr3s	igk_cdr3_nts	igk_v_genes	igk_d_genes	igk_j_genes	igk_c_genes
clonotype1	clonotype1_consensus_2;clonotype1_consensus_1	122	0.0316719	CARSPDW	TGTGCAAGATCGCCGGACTGG	IGHV1-80		IGHJ3	IGHG1							CLQYDEFPWTF	TGTCTACAGTATGATGAGTTTCCGTGGACGTTC	IGKV14-111		IGKJ1	IGKC
clonotype2	clonotype2_consensus_1;clonotype2_consensus_2	62	0.0160955	CARSRGDYW	TGTGCAAGAAGTAGGGGGGACTACTGG	IGHV1-42		IGHJ4	IGHG1							CQQSRKVPWTF	TGTCAGCAAAGTAGGAAGGTTCCTTGGACGTTC	IGKV3-1		IGKJ1	IGKC
clonotype3	clonotype3_consensus_2;clonotype3_consensus_1	61	0.0158359	CARSRNDFFDYW	TGTGCAAGATCGAGAAACGACTTCTTTGACTACTGG	IGHV1-18		IGHJ2	IGHG1							CQHFWGTPTF	TGTCAACATTTTTGGGGTACTCCCACGTTC	IGKV12-46		IGKJ4	IGKC
clonotype4	clonotype4_consensus_1;clonotype4_consensus_2	61	0.0158359	CAIGAYW	TGTGCAATAGGGGCTTACTGG	IGHV4-1		IGHJ3	IGHG1							CWQGTHFPYTF	TGCTGGCAAGGTACACATTTTCCGTACACGTTC	IGKV1-135		IGKJ2	IGKC
clonotype5	clonotype5_consensus_1;clonotype5_consensus_2	47	0.0122015	CSKNYYGSSGYWYFDVW	TGTTCAAAGAATTACTACGGTAGTAGTGGCTACTGGTATTTCGATGTCTGG	IGHV1-52		IGHJ1	IGHG1							CFQGSHFPPTF	TGCTTTCAAGGTTCACATTTTCCTCCGACGTTC	IGKV1-117		IGKJ1	IGKC
clonotype6	clonotype6_consensus_2;clonotype6_consensus_1	38	0.00986501	CAEYDGYGRAWFAYW	TGTGCGGAATATGATGGTTACGGGAGAGCCTGGTTTGCTTACTGG	IGHV3-6		IGHJ3	IGHG1							CQQFTSSPWTF	TGCCAGCAGTTTACTAGTTCCCCATGGACGTTC	IGKV4-50		IGKJ1	IGKC
clonotype7	clonotype7_consensus_1;clonotype7_consensus_2	36	0.00934579	CARHGYDYDNPFAYW	TGTGCAAGACACGGCTATGATTACGACAACCCTTTTGCTTACTGG	IGHV1-71		IGHJ3	IGHG1							CQQSKEVPWTF	TGTCAGCAAAGTAAGGAGGTTCCGTGGACGTTC	IGKV3-2		IGKJ1	IGKC
clonotype8	clonotype8_consensus_1;clonotype8_consensus_2	36	0.00934579	CARGPFYW	TGTGCAAGAGGGCCATTCTACTGG	IGHV1-77		IGHJ2	IGHG1							CLQYDNLLWTF	TGTCTACAGTATGATAATCTTCTGTGGACGTTC	IGKV19-93		IGKJ1	IGKC
clonotype9	clonotype9_consensus_2;clonotype9_consensus_1	35	0.00908619	CARVGYYSNYDGHFDVW	TGTGCAAGAGTGGGCTACTATAGTAACTACGATGGGCACTTCGATGTCTGG	IGHV3-6		IGHJ1	IGHG2C							CLQSDNLPYTF	TGTTTGCAAAGTGATAACTTGCCGTACACGTTC	IGKV17-121		IGKJ2	IGKC
clonotype10	clonotype10_consensus_1;clonotype10_consensus_2	32	0.00830737	CARHGSLYDYPFAYW	TGTGCAAGACACGGATCCCTCTATGATTACCCGTTTGCTTACTGG	IGHV1-62-2		IGHJ3	IGHG1							CQQSKEVPWTF	TGTCAGCAAAGTAAGGAGGTTCCGTGGACGTTC	IGKV3-2		IGKJ1	IGKC
clonotype11	clonotype11_consensus_2;clonotype11_consensus_1	30	0.00778816	CVQGADDYW	TGTGTACAGGGGGCCGATGACTACTGG	IGHV1-64		IGHJ2	IGHG1							CQQHYSTPLTF	TGTCAGCAACATTATAGCACTCCGCTCACGTTC	IGKV8-24		IGKJ5	IGKC
clonotype12	clonotype12_consensus_2;clonotype12_consensus_1	29	0.00752856	CAREERGFDYW	TGTGCAAGAGAGGAAAGGGGTTTTGACTACTGG	IGHV1-7		IGHJ2	IGHG1							CQQSNEDPWTF	TGTCAGCAAAGTAATGAGGATCCGTGGACGTTC	IGKV3-4		IGKJ1	IGKC
clonotype13	clonotype13_consensus_1;clonotype13_consensus_2	27	0.00700935	CSIYYANYGGFAYW	TGTAGCATCTACTATGCCAACTACGGGGGGTTTGCTTACTGG	IGHV6-6		IGHJ3	IGHG1							CQQDYSSPYTF	TGTCAGCAGGATTATAGCTCTCCGTACACGTTC	IGKV6-32		IGKJ2	IGKC
clonotype14	clonotype14_consensus_1;clonotype14_consensus_2;clonotype14_consensus_3	26	0.00674974	CARSDYW	TGTGCAAGATCGGATTACTGG	IGHV1-39		IGHJ2	IGHG1							CWQGTHFPWTF;CWQGTHFPYTF	TGCTGGCAAGGTACACATTTTCCGTGGACGTTC;TGCTGGCAAGGTACACATTTTCCGTACACGTTC	IGKV1-135;IGKV1-135	;	IGKJ1;IGKJ2	IGKC;IGKC
clonotype15	clonotype15_consensus_2;clonotype15_consensus_1;clonotype15_consensus_3	26	0.00674974	CAIGAYW	TGTGCAATAGGGGCTTACTGG	IGHV4-1		IGHJ3	IGHG1							CWQGTHFPWTF;CWQGTHFPYTF	TGCTGGCAAGGTACACATTTTCCGTGGACGTTC;TGCTGGCAAGGTACACATTTTCCGTACACGTTC	IGKV1-135;IGKV1-135	;	IGKJ1;IGKJ2	IGKC;IGKC
clonotype17	clonotype17_consensus_2;clonotype17_consensus_1	25	0.00649013	CARHGYDYDNPFAYW	TGTGCAAGACACGGCTATGATTACGACAACCCTTTTGCTTACTGG	IGHV1-71		IGHJ3	IGHG1							CQQSKEVPWTF	TGTCAACAAAGTAAGGAGGTTCCGTGGACGTTC	IGKV3-2		IGKJ1	IGKC
clonotype16	clonotype16_consensus_1;clonotype16_consensus_2	25	0.00649013	CTFYGSTYAYYAMDYW	TGTACGTTCTACGGTAGTACCTACGCTTACTATGCTATGGACTACTGG	IGHV14-4		IGHJ4	IGHG1							CQQGQSYPWTF	TGTCAACAGGGTCAAAGTTATCCGTGGACGTTC	IGKV15-103		IGKJ1	IGKC
clonotype18	clonotype18_consensus_1;clonotype18_consensus_2	24	0.00623053	CARRDFYYAMDYW	TGTGCAAGAAGGGACTTTTACTATGCTATGGACTACTGG	IGHV1-18		IGHJ4	IGHG1							CQQWSSNPYTF	TGCCAGCAGTGGAGTAGTAACCCGTACACGTTC	IGKV4-68		IGKJ2	IGKC
clonotype19	clonotype19_consensus_1;clonotype19_consensus_2	24	0.00623053	CARYFDVW	TGTGCAAGGTACTTCGATGTCTGG	IGHV1-80		IGHJ1	IGHG1							CQQWSSYPYTF	TGCCAGCAGTGGAGTAGTTACCCGTACACGTTC	IGKV4-68		IGKJ2	IGKC
clonotype20	clonotype20_consensus_1;clonotype20_consensus_2	24	0.00623053	CTLYGYALDYW	TGTACCCTCTACGGCTATGCTTTGGACTACTGG	IGHV6-6		IGHJ4	IGHG1							CQHSWEIPLTF	TGTCAGCACAGTTGGGAGATTCCGCTCACGTTC	IGKV3-7		IGKJ5	IGKC
clonotype21	clonotype21_consensus_2;clonotype21_consensus_1	22	0.00571132	CTRRAYDYTYYYAMDYW	TGTACCAGGCGGGCCTATGATTACACCTATTACTATGCTATGGACTACTGG	IGHV6-6		IGHJ4	IGHG1							CQQFTSSPWTF	TGCCAGCAGTTTACTAGTTCCCCATGGACGTTC	IGKV4-50		IGKJ1	IGKC
clonotype23	clonotype23_consensus_2;clonotype23_consensus_1	20	0.00519211	CARSGIYDYSYVMDYW	TGTGCAAGATCGGGGATTTATGATTACTCCTATGTTATGGACTACTGG	IGHV1-80		IGHJ4	IGHG1							CQQSNSWPLTF	TGTCAACAAAGTAATAGCTGGCCGCTCACGTTC	IGKV5-48		IGKJ5	IGKC
clonotype22	clonotype22_consensus_1;clonotype22_consensus_2	20	0.00519211	CAIIYYDYDDPFDYW	TGTGCCATCATCTACTATGATTACGACGACCCCTTTGACTACTGG	IGHV2-9-1		IGHJ2	IGHM							CQQYNSYPLTF	TGTCAGCAATATAACAGCTATCCTCTCACGTTC	IGKV6-15		IGKJ2	IGKC
clonotype24	clonotype24_consensus_1;clonotype24_consensus_2	19	0.0049325	CIRWGLSTSW	TGTATAAGGTGGGGGCTGTCTACTTCCTGG	IGHV9-1		IGHJ3	IGHG1							CQQDNEDPWTF	TGTCAGCAAGATAATGAGGATCCGTGGACGTTC	IGKV3-10		IGKJ1	IGKC
clonotype26	clonotype26_consensus_2;clonotype26_consensus_1	18	0.0046729	CARGPFYW	TGTGCAAGAGGGCCATTCTACTGG	IGHV1-77		IGHJ2	IGHG1							CLQYDSLLWTF	TGTCTACAGTATGATAGTCTTCTGTGGACGTTC	IGKV19-93		IGKJ1	IGKC
clonotype28	clonotype28_consensus_1;clonotype28_consensus_2	18	0.0046729	CAKYFDVW	TGTGCAAAGTACTTCGATGTCTGG	IGHV1-80		IGHJ1	IGHG1							CQQWSSYPYTF	TGCCAGCAGTGGAGTAGTTACCCGTACACGTTC	IGKV4-68		IGKJ2	IGKC
clonotype27	clonotype27_consensus_1;clonotype27_consensus_2	18	0.0046729	CARGLGGDYFDYW	TGTGCAAGAGGGCTCGGAGGGGACTACTTTGACTACTGG	IGHV5-12		IGHJ2	IGHG1							CSQSTHVPYTF	TGCTCTCAAAGTACACATGTTCCGTACACGTTC	IGKV1-110		IGKJ2	IGKC
clonotype25	clonotype25_consensus_1;clonotype25_consensus_2	18	0.0046729	CTRKLSLGDYW	TGTACCAGGAAGCTCAGCCTAGGGGACTACTGG	IGHV6-6		IGHJ4	IGHG1							CLQHWNYPLTF	TGTCTGCAACATTGGAATTATCCGCTCACGTTC	IGKV6-14		IGKJ5	IGKC
clonotype29	clonotype29_consensus_2;clonotype29_consensus_1	17	0.00441329	CTRGDYGSWYFDVW	TGTACAAGAGGGGACTATGGTAGCTGGTACTTCGATGTCTGG	IGHV5-9-1		IGHJ1	IGHG1							CQHFWGTPLTF	TGTCAACATTTTTGGGGTACTCCGCTCACGTTC	IGKV12-46		IGKJ5	IGKC
clonotype30	clonotype30_consensus_1	17	0.00441329													CLQHGESPTF	TGTCTACAGCATGGTGAGAGCCCGACGTTC	IGKV14-126		IGKJ1	IGKC
clonotype33	clonotype33_consensus_1;clonotype33_consensus_2	16	0.00415369	CARSDYW	TGTGCAAGATCGGATTACTGG	IGHV1-39		IGHJ2	IGHG1							CWQGTHFPWTF	TGCTGGCAAGGTACACATTTTCCGTGGACGTTC	IGKV1-135		IGKJ1	IGKC
clonotype32	clonotype32_consensus_1;clonotype32_consensus_2	16	0.00415369	CASRYYYGSFYEYWYFDVW	TGTGCTAGTCGTTATTACTACGGTAGTTTCTACGAATACTGGTACTTCGATGTCTGG	IGHV14-3		IGHJ1	IGHG1							CQQSNEDPLTF	TGTCAGCAAAGTAATGAGGATCCGCTCACGTTC	IGKV3-4		IGKJ5	IGKC
clonotype31	clonotype31_consensus_2;clonotype31_consensus_1	16	0.00415369	CTDLGQRDFDYW	TGCACAGATCTGGGACAGAGGGACTTTGACTACTGG	IGHV6-3		IGHJ2	IGHA							CQQGSSIPYTF	TGCCAGCAGGGTAGTAGTATACCGTACACGTTC	IGKV4-91		IGKJ2	IGKC
clonotype34	clonotype34_consensus_2;clonotype34_consensus_1	16	0.00415369	CVRWGTGYALDYW	TGTGTAAGATGGGGAACTGGGTATGCTTTGGACTACTGG	IGHV9-1		IGHJ4	IGHG1							CSQSTHVPDTF	TGCTCTCAAAGTACACATGTTCCGGACACGTTC	IGKV1-110		IGKJ2	IGKC
clonotype35	clonotype35_consensus_1;clonotype35_consensus_2	15	0.00389408	CARRGYYSNYVVFAYW	TGTGCAAGAAGGGGCTACTATAGTAACTACGTGGTGTTTGCTTACTGG	IGHV1-26		IGHJ3	IGHG1							CQHFWGTPWTF	TGTCAACATTTTTGGGGTACTCCGTGGACGTTC	IGKV12-46		IGKJ1	IGKC
clonotype36	clonotype36_consensus_2;clonotype36_consensus_1	15	0.00389408	CARYSAYYSNPWFAYW	TGTGCAAGATACTCCGCCTACTATAGTAACCCCTGGTTTGCTTACTGG	IGHV1-69		IGHJ3	IGHG1							CQQSNSWPLTF	TGTCAACAGAGTAACAGCTGGCCGCTCACGTTC	IGKV5-43		IGKJ5	IGKC
clonotype37	clonotype37_consensus_1;clonotype37_consensus_3;clonotype37_consensus_2	13	0.00337487	CARHGDDYDNPFAYW	TGTGCAAGACACGGCGATGATTACGACAACCCTTTTGCTTACTGG	IGHV1-71		IGHJ3	IGHG1							CQQSKEVPWTF;CQQSKEIPWTF	TGTCAGCAAAGTAAGGAGGTTCCGTGGACGTTC;TGTCAGCAAAGTAAGGAGATTCCGTGGACGTTC	IGKV3-2;IGKV3-2	;	IGKJ1;IGKJ1	IGKC;IGKC
clonotype39	clonotype39_consensus_1;clonotype39_consensus_2	12	0.00311526	CMRYGSSWYFDVW	TGTATGAGATACGGTAGTAGCTGGTACTTCGATGTCTGG	IGHV11-2		IGHJ1	IGHM							CLQHGESPYTF	TGTCTACAGCATGGTGAGAGCCCGTACACGTTC	IGKV14-126		IGKJ2	IGKC
clonotype38	clonotype38_consensus_1;clonotype38_consensus_2	12	0.00311526	CARGGNSYAMDYW	TGTGCCAGAGGGGGTAACTCTTATGCTATGGACTACTGG	IGHV2-9-1		IGHJ4	IGHM							CHQRSSYPWTF	TGCCATCAGCGGAGTAGTTACCCATGGACGTTC	IGKV4-70		IGKJ1	IGKC
clonotype45	clonotype45_consensus_1;clonotype45_consensus_2	11	0.00285566	CARRYYGSSYWYFDVW	TGTGCAAGACGTTACTACGGTAGTAGCTACTGGTACTTCGATGTCTGG	IGHV1-55	IGHD1-1	IGHJ1	IGHM							CQNVLSTPFTF	TGTCAAAATGTGTTAAGTACTCCATTCACGTTC	IGKV12-89		IGKJ4	IGKC
clonotype43	clonotype43_consensus_2;clonotype43_consensus_1	11	0.00285566	CARDLDFW	TGTGCAAGGGATCTTGACTTCTGG	IGHV1-74		IGHJ2	IGHG1							CFQSNYLPLTF	TGCTTCCAGAGTAACTATCTTCCTCTCACGTTC	IGKV1-99		IGKJ5	IGKC
clonotype44	clonotype44_consensus_2;clonotype44_consensus_1	11	0.00285566	CANYFDVW	TGTGCAAACTACTTCGATGTCTGG	IGHV1-80		IGHJ1	IGHG1							CQQWSSYPYTF	TGCCAGCAGTGGAGTAGTTACCCGTACACGTTC	IGKV4-68		IGKJ2	IGKC
clonotype46	clonotype46_consensus_1;clonotype46_consensus_2;clonotype46_consensus_3	11	0.00285566	CARGEGYFFDYW	TGTGCAAGAGGAGAGGGTTACTTCTTTGATTACTGG	IGHV1-9		IGHJ3	IGHM	CALWYSTHYVF	TGTGCTCTATGGTACAGCACCCATTATGTTTTC	IGLV2		IGLJ2	IGLC2	CQQSYSAPLTF	TGTCAGCAGTCCTACAGCGCTCCGCTCACGTTC	IGKV8-34		IGKJ5	IGKC
clonotype40	clonotype40_consensus_2;clonotype40_consensus_1	11	0.00285566	CARGGYFDVW	TGTGCAAGAGGGGGGTACTTCGATGTCTGG	IGHV3-1		IGHJ1	IGHG2B							CHQWSSYRTF	TGCCATCAGTGGAGTAGTTATCGGACGTTC	IGKV4-80		IGKJ1	IGKC
clonotype42	clonotype42_consensus_2;clonotype42_consensus_1	11	0.00285566	CANYDGYGRAWFAYW	TGTGCGAACTATGATGGTTACGGGAGAGCCTGGTTTGCTTACTGG	IGHV3-6		IGHJ3	IGHG1							CQQFTTSPWTF	TGCCAGCAGTTTACTACTTCCCCATGGACGTTC	IGKV4-50		IGKJ1	IGKC
clonotype47	clonotype47_consensus_2;clonotype47_consensus_1	11	0.00285566	CTGGNYPLFDYW	TGTACGGGAGGTAACTACCCTCTCTTTGACTACTGG	IGHV6-6		IGHJ2	IGHA							CQQYSKLPYTF	TGTCAGCAGTATAGTAAGCTTCCGTACACGTTC	IGKV10-94		IGKJ2	IGKC
clonotype41	clonotype41_consensus_1	11	0.00285566							CALWYSNHSVF	TGTGCTCTATGGTACAGCAACCATTCGGTGTTC	IGLV1		IGLJ1	IGLC1
clonotype54	clonotype54_consensus_1;clonotype54_consensus_2	10	0.00259605	CASVRVW	TGTGCAAGTGTGAGGGTCTGG	IGHV1-39		IGHJ1	IGHG1							CWQGTLFPWTF	TGCTGGCAAGGTACACTTTTTCCGTGGACGTTC	IGKV1-135		IGKJ1	IGKC
clonotype51	clonotype51_consensus_1;clonotype51_consensus_2	10	0.00259605	CARYSAYYSNPWFAYW	TGTGCACGATACTCCGCCTACTATAGTAACCCCTGGTTTGCTTACTGG	IGHV1-69		IGHJ3	IGHG1							CQQSNNWPLTF	TGTCAACAGAGTAACAACTGGCCGCTCACGTTC	IGKV5-43		IGKJ5	IGKC
clonotype56	clonotype56_consensus_2;clonotype56_consensus_1	10	0.00259605	CARHGYDYDNPFAYW	TGTGCAAGACACGGCTATGATTACGACAACCCTTTTGCTTACTGG	IGHV1-71		IGHJ3	IGHG1							CHQSKEVPWTF	TGTCACCAAAGTAAGGAGGTTCCGTGGACGTTC	IGKV3-2		IGKJ1	IGKC
clonotype50	clonotype50_consensus_2;clonotype50_consensus_1	10	0.00259605	CASPTGTFDYW	TGTGCAAGTCCTACTGGGACCTTTGACTACTGG	IGHV1-80		IGHJ2	IGHG1							CQHSREFPYTF	TGTCAGCACAGTAGGGAGTTTCCGTACACGTTC	IGKV3-12		IGKJ2	IGKC
clonotype53	clonotype53_consensus_1;clonotype53_consensus_2	10	0.00259605	CTVYGYAFDYW	TGCACAGTCTATGGTTACGCCTTTGACTACTGG	IGHV6-3		IGHJ2	IGHG2B							CQHSWEIPPTF	TGTCAGCACAGTTGGGAGATTCCTCCGACGTTC	IGKV3-7		IGKJ1	IGKC
clonotype55	clonotype55_consensus_2;clonotype55_consensus_1	10	0.00259605	CSRTPLLLQSFDYW	TGTTCCAGGACCCCTCTATTACTACAGTCCTTTGACTACTGG	IGHV6-6		IGHJ2	IGHG1							CQQGNTLPWTF	TGCCAACAGGGTAATACGCTTCCGTGGACGTTC	IGKV10-96		IGKJ1	IGKC
clonotype49	clonotype49_consensus_2;clonotype49_consensus_1	10	0.00259605	CTYYDYARFAYW	TGTACCTACTATGATTACGCTCGGTTTGCTTACTGG	IGHV6-6		IGHJ3	IGHM							CQHFWGTPRTF	TGTCAACATTTTTGGGGTACTCCTCGGACGTTC	IGKV12-46		IGKJ1	IGKC
clonotype48	clonotype48_consensus_1;clonotype48_consensus_2	10	0.00259605	CTLYGYAMDYW	TGTACCCTCTACGGCTATGCTATGGACTACTGG	IGHV6-6		IGHJ4	IGHG1							CQHSWEIPLTF	TGTCAGCACAGTTGGGAGATTCCGCTCACGTTC	IGKV3-7		IGKJ5	IGKC
clonotype52	clonotype52_consensus_1	10	0.00259605													CQNVLSTPYTF	TGTCAAAATGTGTTAAGTACTCCGTACACGTTC	IGKV12-89		IGKJ2	IGKC
clonotype57	clonotype57_consensus_1;clonotype57_consensus_2	9	0.00233645	CARKKWPEDLFDYW	TGTGCAAGAAAGAAATGGCCTGAGGACCTTTTTGACTACTGG	IGHV1-53		IGHJ2	IGHG1	CALWYSNHWVF	TGTGCTCTATGGTACAGCAACCACTGGGTGTTC	IGLV1		IGLJ1	IGLC1
clonotype59	clonotype59_consensus_1	9	0.00233645													CWQGTHFPYTF	TGCTGGCAAGGTACACATTTTCCGTACACGTTC	IGKV1-135		IGKJ2	IGKC
clonotype58	clonotype58_consensus_1	9	0.00233645													CQQSNEDPWTF	TGTCAGCAAAGTAATGAGGATCCGTGGACGTTC	IGKV3-4		IGKJ1	IGKC
clonotype65	clonotype65_consensus_2;clonotype65_consensus_1	8	0.00207684	CARRGYYSNYVVFAYW	TGTGCAAGAAGGGGCTACTATAGTAACTACGTGGTGTTTGCTTACTGG	IGHV1-26		IGHJ3	IGHG2B							CQHFWDTPWTF	TGTCAACATTTTTGGGATACTCCGTGGACGTTC	IGKV12-46		IGKJ1	IGKC
clonotype62	clonotype62_consensus_3;clonotype62_consensus_2;clonotype62_consensus_1	8	0.00207684	CARTDYW	TGTGCAAGAACGGACTACTGG	IGHV1-39		IGHJ2	IGHG1							CWQGTHFPYTF;CQQSNEDPPTF	TGCTGGCAAGGTACACATTTTCCGTACACGTTC;TGTCAGCAAAGTAATGAGGATCCTCCCACGTTC	IGKV1-135;IGKV3-4	;	IGKJ2;IGKJ2	IGKC;IGKC
clonotype61	clonotype61_consensus_1;clonotype61_consensus_2	8	0.00207684	CTRGAGKGYW	TGTACAAGAGGGGCTGGGAAAGGCTACTGG	IGHV1-42		IGHJ2	IGHG1							CQQSRKVPYTF	TGTCAGCAAAGTAGGAAGGTTCCGTACACGTTC	IGKV3-1		IGKJ2	IGKC
clonotype67	clonotype67_consensus_2;clonotype67_consensus_1	8	0.00207684	CARSAYYFDYW	TGTGCAAGATCAGCGTACTACTTTGACTACTGG	IGHV1-55		IGHJ2	IGHG2C							CKQSYNLRTF	TGCAAGCAATCTTATAATCTTCGGACGTTC	IGKV8-21		IGKJ1	IGKC
clonotype63	clonotype63_consensus_1;clonotype63_consensus_2	8	0.00207684	CARGGYFDVW	TGTGCAAGAGGGGGGTATTTCGATGTCTGG	IGHV3-1		IGHJ1	IGHG2B							CHQWSSYRTF	TGCCATCAGTGGAGTAGTTATCGGACGTTC	IGKV4-80		IGKJ1	IGKC
clonotype60	clonotype60_consensus_1;clonotype60_consensus_2	8	0.00207684	CAIGSVW	TGTGCAATTGGGTCTGTCTGG	IGHV4-1		IGHJ1	IGHG1							CWQGTHFPYTF	TGCTGGCAAGGTACACATTTTCCGTACACGTTC	IGKV1-135		IGKJ2	IGKC
clonotype66	clonotype66_consensus_2;clonotype66_consensus_1	8	0.00207684	CTGYGYAFDYW	TGCACAGGCTATGGTTACGCCTTTGACTACTGG	IGHV6-3		IGHJ2	IGHG1							CQHSWEIPPTF	TGTCAGCACAGTTGGGAGATTCCTCCGACGTTC	IGKV3-7		IGKJ1	IGKC
clonotype64	clonotype64_consensus_3;clonotype64_consensus_1;clonotype64_consensus_2	8	0.00207684	CVRWGTGYALDYW	TGTGTAAGATGGGGAACTGGGTATGCTTTGGACTACTGG	IGHV9-1		IGHJ4	IGHG1							CSQSTHVPDTF;CSQSTHVPYTF	TGCTCTCAAAGTACACATGTTCCGGACACGTTC;TGCTCTCAAAGTACACATGTTCCGTACACGTTC	IGKV1-110;IGKV1-110	;	IGKJ2;IGKJ2	IGKC;IGKC
clonotype85	clonotype85_consensus_1;clonotype85_consensus_2	7	0.00181724	CARRGDGYFGGFAYW	TGTGCAAGGAGAGGAGATGGTTACTTTGGAGGGTTTGCTTACTGG	IGHV1-26		IGHJ3	IGHG1							CQQSKEVPWTF	TGTCAGCAAAGTAAGGAGGTTCCGTGGACGTTC	IGKV3-2		IGKJ1	IGKC
clonotype80	clonotype80_consensus_1;clonotype80_consensus_2	7	0.00181724	CAKNYYGSSGYWYFDVW	TGTGCAAAGAATTACTACGGTAGTAGTGGCTACTGGTACTTCGATGTCTGG	IGHV1-52		IGHJ1	IGHG1							CFQGSHFPPTF	TGCTTTCAAGGTTCACATTTTCCTCCGACGTTC	IGKV1-117		IGKJ1	IGKC
clonotype81	clonotype81_consensus_1;clonotype81_consensus_2	7	0.00181724	CSKNYYGSSGYWYFDVW	TGTTCAAAGAATTACTACGGTAGTAGTGGTTACTGGTATTTCGATGTCTGG	IGHV1-52		IGHJ1	IGHG1							CFQGSHFPPTF	TGCTTTCAAGGTTCACATTTTCCTCCGACGTTC	IGKV1-117		IGKJ1	IGKC
clonotype79	clonotype79_consensus_1;clonotype79_consensus_2	7	0.00181724	CARGGVYDGYYWYFDVW	TGTGCAAGAGGAGGGGTCTATGATGGTTACTACTGGTACTTCGATGTCTGG	IGHV1-53		IGHJ1	IGHM							CHQYLSSYTF	TGTCATCAATACCTCTCCTCGTACACGTTC	IGKV8-27		IGKJ2	IGKC
clonotype77	clonotype77_consensus_2;clonotype77_consensus_1	7	0.00181724	CARTRLLQAWFAYW	TGTGCAAGAACACGGTTACTACAGGCCTGGTTTGCTTACTGG	IGHV1-53		IGHJ3	IGHG1							CQQHYSTPFTF	TGTCAGCAACATTATAGCACTCCATTCACGTTC	IGKV8-24		IGKJ4	IGKC
clonotype82	clonotype82_consensus_3;clonotype82_consensus_1;clonotype82_consensus_2	7	0.00181724	CAREALYSLYAMDYW	TGTGCAAGAGAGGCACTCTATAGTCTATATGCTATGGACTACTGG	IGHV1-59		IGHJ4	IGHG1							CWQGTHFPWTF;CWQGTHFPRTF	TGCTGGCAAGGTACACATTTTCCGTGGACGTTC;TGCTGGCAAGGTACACATTTTCCTCGGACGTTC	IGKV1-135;IGKV1-135	;	IGKJ1;IGKJ1	IGKC;IGKC
clonotype75	clonotype75_consensus_2;clonotype75_consensus_1	7	0.00181724	CANYFDYW	TGTGCAAACTACTTTGACTACTGG	IGHV1-80		IGHJ2	IGHG2B							CHQWSSYPYTF	TGCCATCAGTGGAGTAGTTATCCGTACACGTTC	IGKV4-80		IGKJ2	IGKC
clonotype73	clonotype73_consensus_1;clonotype73_consensus_2	7	0.00181724	CARNWRWLLQDYYAMDYW	TGTGCCAGAAACTGGCGATGGTTACTACAGGATTACTATGCTATGGACTACTGG	IGHV2-2		IGHJ4	IGHM							CQNDHSYPFTF	TGTCAGAATGATCATAGTTATCCATTCACGTTC	IGKV8-28		IGKJ4	IGKC
clonotype76	clonotype76_consensus_2;clonotype76_consensus_1	7	0.00181724	CAEYDGYGRAWFAYW	TGTGCGGAATATGATGGTTACGGGAGAGCCTGGTTTGCTTACTGG	IGHV3-6		IGHJ3	IGHG1							CHQFTSSPWTF	TGCCACCAGTTTACTAGTTCCCCATGGACGTTC	IGKV4-50		IGKJ1	IGKC
clonotype84	clonotype84_consensus_2;clonotype84_consensus_1	7	0.00181724	CTEAPAYYGHYDYAMDYW	TGCACAGAGGCCCCCGCCTACTATGGTCACTACGACTATGCTATGGACTACTGG	IGHV6-3		IGHJ4	IGHG1							CQHFWGTPYTF	TGTCAACATTTTTGGGGTACTCCGTACACGTTC	IGKV12-46		IGKJ2	IGKC
clonotype68	clonotype68_consensus_1;clonotype68_consensus_2	7	0.00181724	CARDYYGSSYWYFDVW	TGTGCAAGAGATTACTACGGTAGTAGCTACTGGTACTTCGATGTCTGG	IGHV7-1	IGHD1-1	IGHJ1	IGHM							CAQFYSYPLTF	TGTGCACAGTTTTACAGCTATCCTCTCACGTTC	IGKV7-33		IGKJ5	IGKC
clonotype74	clonotype74_consensus_1;clonotype74_consensus_2	7	0.00181724	CARDYNDDIYWYFDVW	TGTGCAAGAGATTACAACGATGATATCTACTGGTACTTCGATGTCTGG	IGHV7-3		IGHJ1	IGHM							CQNVLITPWTF	TGTCAAAATGTGTTAATTACTCCGTGGACGTTC	IGKV12-89		IGKJ1	IGKC
clonotype83	clonotype83_consensus_1;clonotype83_consensus_2	7	0.00181724	CARYRSNYGFDYW	TGTGCAAGATATAGGAGTAACTACGGCTTTGACTACTGG	IGHV7-3		IGHJ2	IGHA	CALWYSNHFIF	TGTGCTCTATGGTACAGCAACCATTTTATTTTC	IGLV1		IGLJ3	IGLC3
clonotype71	clonotype71_consensus_1;clonotype71_consensus_2	7	0.00181724	CAQMRGFAYW	TGTGCTCAAATGAGGGGGTTTGCTTACTGG	IGHV8-5		IGHJ3	IGHG3	CALWYSTHFVF	TGTGCTCTATGGTACAGCACCCATTTTGTTTTC	IGLV2		IGLJ2	IGLC2
clonotype70	clonotype70_consensus_1;clonotype70_consensus_2	7	0.00181724	CARIAYYKKAWFAYW	TGTGCTCGAATCGCCTACTATAAAAAGGCCTGGTTTGCTTACTGG	IGHV8-8		IGHJ3	IGHG1							CQQHYSTPLTF	TGTCAGCAACATTATAGCACTCCGCTCACGTTC	IGKV8-24		IGKJ5	IGKC
clonotype69	clonotype69_consensus_1	7	0.00181724													CQQSKEVPWTF	TGTCAGCAAAGTAAGGAGGTTCCGTGGACGTTC	IGKV3-2		IGKJ1	IGKC
clonotype72	clonotype72_consensus_1	7	0.00181724													CQQSNSWPLTF	TGTCAACAAAGTAATAGCTGGCCGCTCACGTTC	IGKV5-48		IGKJ5	IGKC
clonotype78	clonotype78_consensus_1	7	0.00181724													CQQHYSTPLTF	TGTCAGCAACATTATAGCACTCCGCTCACGTTC	IGKV8-24		IGKJ5	IGKC
clonotype86	clonotype86_consensus_1;clonotype86_consensus_2	6	0.00155763	CTRGVPYDLRGWFAYW	TGTACAAGAGGGGTCCCTTATGATCTACGGGGCTGGTTTGCTTACTGG	IGHV1-5		IGHJ3	IGHG1							CQQSNSWLTF	TGTCAACAGAGTAACAGCTGGCTCACGTTC	IGKV5-43		IGKJ5	IGKC
clonotype97	clonotype97_consensus_2;clonotype97_consensus_1	6	0.00155763	CARRYYGSSYWYFDVW	TGTGCAAGAAGATACTACGGTAGTAGCTACTGGTACTTCGATGTCTGG	IGHV1-55		IGHJ1	IGHM							CQNVLSTPFTF	TGTCAAAATGTGTTAAGTACTCCATTCACGTTC	IGKV12-89		IGKJ4	IGKC
clonotype102	clonotype102_consensus_1;clonotype102_consensus_2	6	0.00155763	CARSGDYYGSSYGYFDVW	TGTGCAAGATCGGGGGATTACTACGGTAGTAGCTACGGGTACTTCGATGTCTGG	IGHV1-59	IGHD1-1	IGHJ1	IGHG1							CLQHGESPYTF	TGTCTACAGCATGGTGAGAGCCCGTACACGTTC	IGKV14-126		IGKJ2	IGKC
clonotype91	clonotype91_consensus_1;clonotype91_consensus_3;clonotype91_consensus_2	6	0.00155763	CAREALYSLYAMDYW	TGTGCAAGAGAGGCACTCTATAGCCTCTATGCTATGGACTACTGG	IGHV1-59		IGHJ4	IGHG1							CWQGTHFPRTF;CWQGTHFPWTF	TGCTGGCAAGGTACACATTTTCCTCGGACGTTC;TGCTGGCAAGGTACACATTTTCCGTGGACGTTC	IGKV1-135;IGKV1-135	;	IGKJ1;IGKJ1	IGKC;IGKC
clonotype94	clonotype94_consensus_1;clonotype94_consensus_2	6	0.00155763	CARGPFYW	TGTGCAAGAGGGCCATTCTACTGG	IGHV1-77		IGHJ2	IGHG1							CLQFDNLLWTF	TGTCTACAGTTTGATAATCTTCTGTGGACGTTC	IGKV19-93		IGKJ1	IGKC
clonotype101	clonotype101_consensus_1;clonotype101_consensus_2	6	0.00155763	CAQYFDVW	TGTGCACAGTACTTCGATGTCTGG	IGHV1-80		IGHJ1	IGHG1							CQQWSSYPYTF	TGCCAGCAGTGGAGTAGTTACCCGTACACGTTC	IGKV4-68		IGKJ2	IGKC
clonotype96	clonotype96_consensus_3;clonotype96_consensus_2;clonotype96_consensus_1	6	0.00155763	CARSPDW	TGTGCAAGATCGCCGGACTGG	IGHV1-80		IGHJ3	IGHG1							CLQYDEFPWTF;CLQYDDFPWTF	TGTCTACAGTATGATGAGTTTCCGTGGACGTTC;TGTCTACAGTATGATGACTTTCCGTGGACGTTC	IGKV14-111;IGKV14-111	;	IGKJ1;IGKJ1	IGKC;IGKC
clonotype92	clonotype92_consensus_3;clonotype92_consensus_1;clonotype92_consensus_2	6	0.00155763	CARGYAMDYW	TGTGCAAGAGGTTATGCTATGGACTACTGG	IGHV3-1		IGHJ4	IGHG2B							CQQWSSYPFTF;CQQYSKYPLTF	TGTCAACAGTGGAGTAGTTACCCATTCACGTTC;TGTCAGCAATATAGCAAGTATCCTCTCACGTTC	IGKV4-53;IGKV6-23	;	IGKJ4;IGKJ5	IGKC;IGKC
clonotype95	clonotype95_consensus_2;clonotype95_consensus_1	6	0.00155763	CAEYDGNGRAWFAYW	TGTGCGGAATATGATGGTAACGGGAGAGCCTGGTTTGCTTACTGG	IGHV3-6		IGHJ3	IGHG1							CQQFTSSPWTF	TGCCAGCAGTTTACTAGTTCCCCATGGACGTTC	IGKV4-50		IGKJ1	IGKC
clonotype87	clonotype87_consensus_1;clonotype87_consensus_2	6	0.00155763	CARLGRDYAMDYW	TGTGCAAGACTGGGACGGGACTATGCTATGGACTACTGG	IGHV3-6		IGHJ4	IGHG1							CQQRSSYPLTF	TGCCAGCAAAGGAGTAGTTACCCGCTCACGTTC	IGKV4-57		IGKJ5	IGKC
clonotype99	clonotype99_consensus_2;clonotype99_consensus_1	6	0.00155763	CARAAYYSNPWAMDYW	TGTGCAAGAGCTGCCTACTATAGTAACCCTTGGGCTATGGACTACTGG	IGHV3-6		IGHJ4	IGHM							CQQSNEDPYTF	TGTCAGCAAAGTAATGAGGATCCGTACACGTTC	IGKV3-5		IGKJ2	IGKC
clonotype93	clonotype93_consensus_3;clonotype93_consensus_1;clonotype93_consensus_2	6	0.00155763	CAIGAYW	TGTGCAATAGGGGCTTATTGG	IGHV4-1		IGHJ3	IGHG1							CWQGTHFPWTF;CWQGTHFPYTF	TGCTGGCAAGGTACACATTTTCCGTGGACGTTC;TGCTGGCAAGGTACACATTTTCCGTACACGTTC	IGKV1-135;IGKV1-135	;	IGKJ1;IGKJ2	IGKC;IGKC
clonotype88	clonotype88_consensus_1;clonotype88_consensus_2	6	0.00155763	CARGLGGDYFDYW	TGTGCAAGAGGACTCGGAGGGGACTACTTTGACTACTGG	IGHV5-12		IGHJ2	IGHG1							CSQSTHVPYTF	TGCTCTCAAAGTACACATGTTCCGTACACGTTC	IGKV1-110		IGKJ2	IGKC
clonotype103	clonotype103_consensus_2;clonotype103_consensus_1	6	0.00155763	CARENYPWYFDVW	TGTGCAAGAGAAAACTACCCGTGGTACTTCGATGTCTGG	IGHV5-16		IGHJ1	IGHG1							CKQSYNLYTF	TGCAAGCAATCTTATAATCTGTACACGTTC	IGKV8-21		IGKJ2	IGKC
clonotype89	clonotype89_consensus_2;clonotype89_consensus_1	6	0.00155763	CARVAFYWYFDVW	TGTGCAAGGGTAGCTTTCTACTGGTACTTCGATGTCTGG	IGHV5-16		IGHJ1	IGHG1							CQQWSSNPYTF	TGCCAGCAGTGGAGTAGTAACCCGTACACGTTC	IGKV4-68		IGKJ2	IGKC
clonotype100	clonotype100_consensus_1;clonotype100_consensus_2	6	0.00155763	CARNNYYGNWYFDVW	TGTGCAAGAAACAATTACTACGGGAACTGGTACTTCGATGTCTGG	IGHV7-1		IGHJ1	IGHA							CQNDHSYPLTF	TGTCAGAATGATCATAGTTATCCGCTCACGTTC	IGKV8-28		IGKJ5	IGKC
clonotype90	clonotype90_consensus_1	6	0.00155763													CQQWSSNPYTF	TGCCAGCAGTGGAGTAGTAACCCGTACACGTTC	IGKV4-68		IGKJ2	IGKC
clonotype98	clonotype98_consensus_2;clonotype98_consensus_1	6	0.00155763							CALWYSTHYVF	TGTGCTCTATGGTACAGCACCCATTATGTTTTC	IGLV2		IGLJ2	IGLC2	CQQSYSAPLTF	TGTCAGCAGTCCTACAGCGCTCCGCTCACGTTC	IGKV8-34		IGKJ5	IGKC
clonotype120	clonotype120_consensus_1;clonotype120_consensus_2	5	0.00129803	CGRGEYFDYW	TGTGGAAGAGGGGAATACTTTGACTACTGG	IGHV1-11		IGHJ2	IGHM							CQQHLHIPYTF	TGTCAGCAGCATTTACACATTCCGTACACGTTC	IGKV8-16		IGKJ2	IGKC
clonotype124	clonotype124_consensus_1;clonotype124_consensus_2	5	0.00129803	CTNYDYW	TGTACAAACTATGATTACTGG	IGHV1-15		IGHJ2	IGHG2B							CSQSTHVPRTF	TGCTCTCAAAGTACACATGTTCCTCGGACGTTC	IGKV1-110		IGKJ1	IGKC
clonotype105	clonotype105_consensus_1;clonotype105_consensus_2	5	0.00129803	CARSRDDYFDYW	TGTGCAAGAAGTCGGGACGACTACTTTGACTACTGG	IGHV1-18		IGHJ2	IGHG1							CQQWSSYPRTF	TGCCAGCAGTGGAGTAGTTACCCACGGACGTTC	IGKV4-55		IGKJ1	IGKC
clonotype127	clonotype127_consensus_1;clonotype127_consensus_2;clonotype127_consensus_3	5	0.00129803	CASVRVW	TGTGCAAGTGTGAGGGTCTGG	IGHV1-39		IGHJ1	IGHG1							CWQGTLFPWTF;CWQGTHFPYTF	TGCTGGCAAGGTACACTTTTTCCGTGGACGTTC;TGCTGGCAAGGTACACATTTTCCGTACACGTTC	IGKV1-135;IGKV1-135	;	IGKJ1;IGKJ2	IGKC;IGKC
clonotype111	clonotype111_consensus_1;clonotype111_consensus_2	5	0.00129803	CARSGDYYGSSYGYFDVW	TGTGCAAGATCGGGGGATTACTACGGTAGTAGCTACGGATACTTCGATGTCTGG	IGHV1-59	IGHD1-1	IGHJ1	IGHG1							CLQHGESPYTF	TGTCTACAGCATGGTGAGAGCCCATACACGTTC	IGKV14-126		IGKJ2	IGKC
clonotype123	clonotype123_consensus_2;clonotype123_consensus_1	5	0.00129803	CPREERGFDYW	TGTCCAAGAGAGGAAAGGGGTTTTGACTACTGG	IGHV1-7		IGHJ2	IGHG2C							CQQSNEDPWTF	TGTCAGCAAAGTAATGAGGATCCGTGGACGTTC	IGKV3-4		IGKJ1	IGKC
clonotype130	clonotype130_consensus_1;clonotype130_consensus_2	5	0.00129803	CARHGNDYDNPFAYW	TGTGCAAGACACGGCAATGATTACGACAACCCTTTTGCTTACTGG	IGHV1-71		IGHJ3	IGHG1							CHQSKEVPWTF	TGTCACCAAAGTAAGGAGGTTCCGTGGACGTTC	IGKV3-2		IGKJ1	IGKC
clonotype108	clonotype108_consensus_2;clonotype108_consensus_1	5	0.00129803	CASQDGSSYRWYFDVW	TGTGCAAGCCAAGACGGTAGTAGCTACAGGTGGTACTTCGATGTCTGG	IGHV1-72		IGHJ1	IGHG1							CQQGNTLPWTF	TGCCAACAGGGTAATACGCTTCCGTGGACGTTC	IGKV10-96		IGKJ1	IGKC
clonotype132	clonotype132_consensus_2;clonotype132_consensus_1;clonotype132_consensus_3	5	0.00129803	CARDLDYW	TGTGCAAGGGATCTTGACTACTGG	IGHV1-74		IGHJ2	IGHG1							CFQSNYLPLTF;CQQSNSWPHMYTF	TGCTTCCAGAGTAACTATCTTCCTCTCACGTTC;TGTCAACAGAGTAACAGCTGGCCTCACATGTACACGTTC	IGKV1-99;IGKV5-43	;	IGKJ5;IGKJ2	IGKC;IGKC
clonotype106	clonotype106_consensus_1;clonotype106_consensus_2	5	0.00129803	CANYFDYW	TGTGCAAACTACTTTGACTACTGG	IGHV1-80		IGHJ2	IGHG1							CHQWNNYPYTF	TGCCATCAGTGGAATAATTATCCGTACACGTTC	IGKV4-80		IGKJ2	IGKC
clonotype126	clonotype126_consensus_1;clonotype126_consensus_2	5	0.00129803	CARSGIYDYSYVMDYW	TGTGCAAGATCGGGGATTTATGATTACTCCTATGTTATGGACTACTGG	IGHV1-80		IGHJ4	IGHG1							CQQSNSWPLTF	TGTCAACAAAGTAATAGTTGGCCGCTCACGTTC	IGKV5-48		IGKJ5	IGKC
clonotype122	clonotype122_consensus_2;clonotype122_consensus_1	5	0.00129803	CARSGIYDYSFVMDYW	TGTGCAAGATCGGGGATTTATGATTACTCCTTTGTTATGGACTACTGG	IGHV1-80		IGHJ4	IGHG1							CQQSNSWPLTF	TGTCAACAAAGTAATAGCTGGCCGCTCACGTTC	IGKV5-48		IGKJ5	IGKC
clonotype104	clonotype104_consensus_2;clonotype104_consensus_1	5	0.00129803	CARGGRGYFDVW	TGTGCAAGAGGGGGCCGGGGGTACTTCGATGTCTGG	IGHV1-82		IGHJ1	IGHG1							CQQWNSYPPTF	TGCCAGCAGTGGAATAGTTACCCACCCACGTTC	IGKV4-55		IGKJ5	IGKC
clonotype115	clonotype115_consensus_1;clonotype115_consensus_2	5	0.00129803	CVRQEGSRELAYW	TGTGTGAGACAAGAGGGGTCGAGGGAATTGGCTTACTGG	IGHV10-1		IGHJ3	IGHA	CALWYSTHWVF	TGTGCTCTATGGTACAGCACCCATTGGGTGTTC	IGLV2		IGLJ1	IGLC1
clonotype110	clonotype110_consensus_1;clonotype110_consensus_2	5	0.00129803	CARARAMDYW	TGTGCTAGGGCGAGGGCTATGGACTACTGG	IGHV14-3		IGHJ4	IGHG2B	CALWYSTHYVF	TGTGCTCTATGGTACAGCACCCATTATGTTTTC	IGLV2		IGLJ2	IGLC2
clonotype118	clonotype118_consensus_3;clonotype118_consensus_1;clonotype118_consensus_2	5	0.00129803	CAIGPYW	TGTGCAATAGGGCCTTACTGG	IGHV4-1		IGHJ3	IGHG1							CWQGTHFPWTF;CWQGTHFPYTF	TGCTGGCAAGGTACACATTTTCCGTGGACGTTC;TGCTGGCAAGGTACACATTTTCCGTACACGTTC	IGKV1-135;IGKV1-135	;	IGKJ1;IGKJ2	IGKC;IGKC
clonotype112	clonotype112_consensus_2;clonotype112_consensus_1	5	0.00129803	CAIGPYW	TGTGCAATAGGGCCTTACTGG	IGHV4-1		IGHJ3	IGHG1							CWQGTHFPYTF	TGCTGGCAAGGTACACATTTTCCGTACACGTTC	IGKV1-135		IGKJ2	IGKC
clonotype114	clonotype114_consensus_1;clonotype114_consensus_2	5	0.00129803	CARENYPWYFDVW	TGTGCTAGAGAAAACTACCCGTGGTACTTCGATGTCTGG	IGHV5-16		IGHJ1	IGHG2B							CKQSYNLYTF	TGCAAGCAATCTTATAATCTGTACACGTTC	IGKV8-21		IGKJ2	IGKC
clonotype131	clonotype131_consensus_2;clonotype131_consensus_1	5	0.00129803	CTEAPAYYGYYDYAMDYW	TGCACAGAGGCCCCCGCCTACTATGGTTACTACGACTATGCTATGGACTACTGG	IGHV6-3		IGHJ4	IGHG1							CQHFWGTPYTF	TGTCAACATTTTTGGGGTACTCCGTACACGTTC	IGKV12-46		IGKJ2	IGKC
clonotype121	clonotype121_consensus_2;clonotype121_consensus_1	5	0.00129803	CTGDGYYAMDYW	TGCACAGGCGACGGGTACTATGCTATGGACTACTGG	IGHV6-3		IGHJ4	IGHM							CQHFWGTPRTF	TGTCAACATTTTTGGGGTACTCCTCGGACGTTC	IGKV12-46		IGKJ1	IGKC
clonotype125	clonotype125_consensus_1;clonotype125_consensus_2	5	0.00129803	CARDYYGSSWYFDVW	TGTGCAAGAGATTACTACGGTAGTAGCTGGTACTTCGATGTCTGG	IGHV7-1		IGHJ1	IGHA							CQNDHSYPLTF	TGTCAGAATGATCATAGTTATCCGCTCACGTTC	IGKV8-28		IGKJ5	IGKC
clonotype107	clonotype107_consensus_2;clonotype107_consensus_1	5	0.00129803	CARTTVVAYYFDYW	TGTGCAAGAACTACGGTAGTAGCTTACTACTTTGACTACTGG	IGHV9-3		IGHJ2	IGHG1							CQQYSSYPTF	TGTCAGCAATATAGCAGCTATCCCACGTTC	IGKV6-23		IGKJ2	IGKC
clonotype109	clonotype109_consensus_1	5	0.00129803													CWQGTHFPRTF	TGCTGGCAAGGTACACATTTTCCTCGGACGTTC	IGKV1-135		IGKJ1	IGKC
clonotype116	clonotype116_consensus_1;clonotype116_consensus_2	5	0.00129803													CQHHYGTPFTF;CQQSNEDPLTF	TGTCAACATCATTATGGTACTCCATTCACGTTC;TGTCAGCAAAGTAATGAGGATCCGCTCACGTTC	IGKV12-44;IGKV3-4	;	IGKJ4;IGKJ5	IGKC;IGKC
clonotype117	clonotype117_consensus_1	5	0.00129803													CQNVLSTPRTF	TGTCAAAATGTGTTAAGTACTCCTCGGACGTTC	IGKV12-89		IGKJ1	IGKC
clonotype129	clonotype129_consensus_1	5	0.00129803													CQNVLSTPFTF	TGTCAAAATGTGTTAAGTACTCCATTCACGTTC	IGKV12-89		IGKJ4	IGKC
clonotype119	clonotype119_consensus_1	5	0.00129803													CQQSRKVPWTF	TGTCAGCAAAGTAGGAAGGTTCCTTGGACGTTC	IGKV3-1		IGKJ1	IGKC
clonotype128	clonotype128_consensus_1	5	0.00129803													CQQYNSYPLTF	TGTCAGCAATATAACAGCTATCCTCTCACGTTC	IGKV6-15		IGKJ4	IGKC
clonotype113	clonotype113_consensus_1	5	0.00129803							CALWYSTHYVF	TGTGCTCTATGGTACAGCACCCATTATGTTTTC	IGLV2		IGLJ2	IGLC2
clonotype160	clonotype160_consensus_2;clonotype160_consensus_1	4	0.00103842	CARRAYYSNYGDWYFDVW	TGTGCAAGAAGGGCCTACTATAGTAACTACGGGGACTGGTACTTCGATGTCTGG	IGHV1-26		IGHJ1	IGHG1							CQQGNTLPWTF	TGCCAACAGGGTAATACGCTTCCGTGGACGTTC	IGKV10-96		IGKJ1	IGKC
clonotype170	clonotype170_consensus_2;clonotype170_consensus_1	4	0.00103842	CARPRKGAFPYW	TGTGCAAGACCCCGGAAGGGGGCGTTTCCTTACTGG	IGHV1-26		IGHJ3	IGHG1							CQQSNEDPYTF	TGTCAGCAAAGTAATGAGGATCCGTACACGTTC	IGKV3-4		IGKJ2	IGKC
clonotype179	clonotype179_consensus_2;clonotype179_consensus_1	4	0.00103842	CASRGYGSRYEAMDYW	TGTGCCAGCAGGGGGTACGGTAGTAGGTACGAGGCTATGGACTACTGG	IGHV1-26		IGHJ4	IGHG2B							CQQYSKLPWTF	TGTCAGCAGTATAGTAAGCTTCCGTGGACGTTC	IGKV10-94		IGKJ1	IGKC
clonotype149	clonotype149_consensus_2;clonotype149_consensus_1	4	0.00103842	CANVRVW	TGTGCAAATGTGAGGGTCTGG	IGHV1-39		IGHJ1	IGHG1							CWQGTLFPWTF	TGCTGGCAAGGTACACTTTTTCCGTGGACGTTC	IGKV1-135		IGKJ1	IGKC
clonotype161	clonotype161_consensus_1;clonotype161_consensus_2	4	0.00103842	CARGRAYYYGSSPFDYW	TGTGCAAGAGGGAGGGCTTATTACTACGGTAGTAGCCCCTTTGACTACTGG	IGHV1-50	IGHD1-1	IGHJ2	IGHG1							CQQSNSWPHTF	TGTCAACAGAGTAACAGCTGGCCTCACACGTTC	IGKV5-43		IGKJ2	IGKC
clonotype181	clonotype181_consensus_1;clonotype181_consensus_2	4	0.00103842	CARNAYYSNLAWFAYW	TGTGCAAGAAACGCCTACTATAGTAACTTGGCCTGGTTTGCTTACTGG	IGHV1-50		IGHJ3	IGHG1							CQQYSQLPWTF	TGTCAGCAGTATAGTCAGCTTCCGTGGACGTTC	IGKV10-94		IGKJ1	IGKC
clonotype159	clonotype159_consensus_1;clonotype159_consensus_2	4	0.00103842	CARRNYGSSYWYFDVW	TGTGCAAGGAGGAACTACGGTAGTAGCTACTGGTACTTCGATGTCTGG	IGHV1-55		IGHJ1	IGHM							CQNVLSTPWTF	TGTCAAAATGTGTTAAGTACTCCGTGGACGTTC	IGKV12-89		IGKJ1	IGKC
clonotype172	clonotype172_consensus_1;clonotype172_consensus_2	4	0.00103842	CARIYYYGSSYAMDYW	TGTGCAAGAATTTATTACTACGGTAGTAGCTACGCTATGGACTACTGG	IGHV1-55	IGHD1-1	IGHJ4	IGHM							CQNVLSTPYTF	TGTCAAAATGTGTTAAGTACTCCGTACACGTTC	IGKV12-89		IGKJ2	IGKC
clonotype165	clonotype165_consensus_1;clonotype165_consensus_2	4	0.00103842	CARSGDYYGSTYGYFDVW	TGTGCAAGATCGGGGGATTACTACGGTAGTACCTACGGGTACTTCGATGTCTGG	IGHV1-59	IGHD1-1	IGHJ1	IGHG1							CLQHGESPYTF	TGTCTACAGCATGGTGAGAGCCCGTACACGTTC	IGKV14-126		IGKJ2	IGKC
clonotype151	clonotype151_consensus_2;clonotype151_consensus_1	4	0.00103842	CVEGADDYW	TGTGTAGAGGGGGCCGATGACTACTGG	IGHV1-64		IGHJ2	IGHG1							CQQHYTTPLTF	TGTCAGCAACATTATACCACTCCGCTCACGTTC	IGKV8-24		IGKJ5	IGKC
clonotype143	clonotype143_consensus_2;clonotype143_consensus_1	4	0.00103842	CVEGADDYW	TGTGTAGAGGGGGCCGATGACTACTGG	IGHV1-64		IGHJ2	IGHG1							CQQHYSTPLTF	TGTCAGCAACATTATAGCACTCCGCTCACGTTC	IGKV8-24		IGKJ5	IGKC
clonotype180	clonotype180_consensus_2;clonotype180_consensus_1	4	0.00103842	CARKGNYGSGRYFDYW	TGTGCAAGAAAGGGAAACTACGGCAGTGGCCGGTACTTTGACTACTGG	IGHV1-69		IGHJ2	IGHA							CQHSWEIPLTF	TGTCAGCACAGTTGGGAGATTCCGCTCACGTTC	IGKV3-7		IGKJ5	IGKC
clonotype148	clonotype148_consensus_2;clonotype148_consensus_1	4	0.00103842	CARYSAYYSNPWFSYW	TGTGCAAGATACTCCGCCTACTATAGTAACCCCTGGTTTTCTTACTGG	IGHV1-69		IGHJ3	IGHG1							CQQSNSWPLTF	TGTCAACAGAGTAACAGCTGGCCGCTCACGTTC	IGKV5-43		IGKJ5	IGKC
clonotype141	clonotype141_consensus_1;clonotype141_consensus_2	4	0.00103842	CARHGDDYDNPFAYW	TGTGCAAGACACGGCGATGATTACGACAACCCTTTTGCTTACTGG	IGHV1-71		IGHJ3	IGHG1							CQQSKEIPWTF	TGTCAGCAAAGTAAGGAGATTCCGTGGACGTTC	IGKV3-2		IGKJ1	IGKC
clonotype136	clonotype136_consensus_2;clonotype136_consensus_1	4	0.00103842	CARHGYDYDNPFAYW	TGTGCAAGACACGGCTATGATTACGACAACCCTTTTGCTTACTGG	IGHV1-71		IGHJ3	IGHG1							CQQTKEVPWTF	TGTCAACAAACTAAGGAGGTTCCGTGGACGTTC	IGKV3-2		IGKJ1	IGKC
clonotype171	clonotype171_consensus_2;clonotype171_consensus_3;clonotype171_consensus_1	4	0.00103842	CARHGYDYDNPFAYW	TGTGCAAGACACGGCTATGATTACGACAACCCTTTTGCTTACTGG	IGHV1-71		IGHJ3	IGHG1							CQQSKEVPWTF;CHQSKEVPWTF	TGTCAGCAAAGTAAGGAGGTTCCGTGGACGTTC;TGTCACCAAAGTAAGGAGGTTCCGTGGACGTTC	IGKV3-2;IGKV3-2	;	IGKJ1;IGKJ1	IGKC;IGKC
clonotype163	clonotype163_consensus_1;clonotype163_consensus_2	4	0.00103842	CARTGYYGSSNYFDYW	TGTGCAAGAACAGGTTACTACGGTAGTAGCAACTACTTTGACTACTGG	IGHV1-72		IGHJ2	IGHG2C							CQQHNEYPLTF	TGTCAACAGCATAATGAATATCCGCTCACGTTC	IGKV16-104		IGKJ5	IGKC
clonotype184	clonotype184_consensus_2;clonotype184_consensus_1	4	0.00103842	CARDLDYW	TGTGCAAGGGATCTTGACTACTGG	IGHV1-74		IGHJ2	IGHG1							CFQSNYLPLTF	TGCTTCCAGAGTAACTATCTTCCTCTCACGTTC	IGKV1-99		IGKJ5	IGKC
clonotype162	clonotype162_consensus_1;clonotype162_consensus_2	4	0.00103842	CATKGLITTVVDWYFDVW	TGTGCAACAAAGGGACTTATTACTACGGTAGTAGACTGGTACTTCGATGTCTGG	IGHV1-75		IGHJ1	IGHG1	CALWYSNHWVF	TGTGCTCTATGGTACAGCAACCATTGGGTGTTC	IGLV1		IGLJ1	IGLC1
clonotype158	clonotype158_consensus_2;clonotype158_consensus_1	4	0.00103842	CASPTGSFDYW	TGTGCAAGTCCTACTGGGTCCTTTGACTACTGG	IGHV1-80		IGHJ2	IGHG1							CQHSREFPYTF	TGTCAGCACAGTAGGGAGTTTCCGTACACGTTC	IGKV3-12		IGKJ2	IGKC
clonotype138	clonotype138_consensus_2;clonotype138_consensus_1	4	0.00103842	CARHDGYYVGYFDYW	TGTGCAAGACATGATGGTTACTACGTGGGCTACTTTGACTACTGG	IGHV1-82		IGHJ2	IGHG1							CQQHYSTPRTF	TGTCAGCAACATTATAGTACTCCTCGGACGTTC	IGKV6-17		IGKJ1	IGKC
clonotype174	clonotype174_consensus_1;clonotype174_consensus_2	4	0.00103842	CARQLRLLFAYW	TGTGCAAGACAGCTCAGGCTACTTTTTGCTTACTGG	IGHV1-9		IGHJ3	IGHG1	CALWYSNHWVF	TGTGCTCTATGGTACAGCAACCATTGGGTGTTC	IGLV1		IGLJ1	IGLC1
clonotype182	clonotype182_consensus_1;clonotype182_consensus_2	4	0.00103842	CASRYYYGSHYEDWYFDVW	TGTGCTAGTCGTTATTACTACGGTAGTCACTACGAAGACTGGTACTTCGATGTCTGG	IGHV14-3		IGHJ1	IGHG1							CQQGIEDPLTF	TGTCAGCAAGGTATTGAGGATCCGCTCACGTTC	IGKV3-4		IGKJ5	IGKC
clonotype152	clonotype152_consensus_2;clonotype152_consensus_1;clonotype152_consensus_3	4	0.00103842	CASRYYYGSFYEYWYFDVW	TGTGCTAGTCGTTATTACTACGGTAGTTTCTACGAATACTGGTACTTCGATGTCTGG	IGHV14-3		IGHJ1	IGHG1							CQQSNEDPWTF;CQQSNEDPLTF	TGTCAGCAAAGTAATGAGGATCCGTGGACGTTC;TGTCAGCAAAGTAATGAGGATCCGCTCACGTTC	IGKV3-4;IGKV3-4	;	IGKJ1;IGKJ5	IGKC;IGKC
clonotype178	clonotype178_consensus_1;clonotype178_consensus_2	4	0.00103842	CAKRGYSNSFAYW	TGTGCCAAAAGAGGGTATAGTAACTCGTTTGCTTACTGG	IGHV2-9		IGHJ3	IGHM							CQQHNEYPYTF	TGTCAACAGCATAATGAATACCCGTACACGTTC	IGKV16-104		IGKJ2	IGKC
clonotype139	clonotype139_consensus_3;clonotype139_consensus_2;clonotype139_consensus_1	4	0.00103842	CARIYYGNYVWYFDVW	TGTGCCAGAATCTACTATGGTAACTACGTCTGGTACTTCGATGTCTGG	IGHV2-9-1		IGHJ1	IGHG1							CQQSNEDPWTF;CQQSNEDPPTF	TGTCAGCAAAGTAATGAGGATCCGTGGACGTTC;TGTCAGCAAAGTAATGAGGATCCTCCGACGTTC	IGKV3-4;IGKV3-4	;	IGKJ1;IGKJ1	IGKC;IGKC
clonotype167	clonotype167_consensus_2;clonotype167_consensus_1;clonotype167_consensus_3	4	0.00103842	CARGYAMDYW	TGTGCAAGAGGTTATGCTATGGACTACTGG	IGHV3-1		IGHJ4	IGHG2B							CQQWSSYPFTF;CQQYSRYPLTF	TGTCAACAGTGGAGTAGTTACCCATTCACGTTC;TGTCAGCAATATAGCAGGTACCCTCTCACGTTC	IGKV4-53;IGKV6-23	;	IGKJ4;IGKJ5	IGKC;IGKC
clonotype145	clonotype145_consensus_2;clonotype145_consensus_1	4	0.00103842	CAGYDGYGRAWFAYW	TGTGCGGGGTATGATGGTTACGGGAGAGCCTGGTTTGCTTACTGG	IGHV3-6		IGHJ3	IGHG1							CQQFTSSPWTF	TGCCAGCAGTTTACTAGTTCCCCATGGACGTTC	IGKV4-50		IGKJ1	IGKC
clonotype176	clonotype176_consensus_1;clonotype176_consensus_2;clonotype176_consensus_3	4	0.00103842	CAIGSVW	TGTGCAATTGGGTCTGTCTGG	IGHV4-1		IGHJ1	IGHG2C							CWQGTHFPWTF;CWQGTHFPYTF	TGCTGGCAAGGTACACATTTTCCGTGGACGTTC;TGCTGGCAAGGTACACATTTTCCGTACACGTTC	IGKV1-135;IGKV1-135	;	IGKJ1;IGKJ2	IGKC;IGKC
clonotype164	clonotype164_consensus_2;clonotype164_consensus_1	4	0.00103842	CAIGAYW	TGTGCAATAGGGGCTTATTGG	IGHV4-1		IGHJ3	IGHG1							CWQGTHFPYTF	TGCTGGCAAGGTACACATTTTCCGTACACGTTC	IGKV1-135		IGKJ2	IGKC
clonotype156	clonotype156_consensus_2;clonotype156_consensus_1;clonotype156_consensus_3	4	0.00103842	CARGLGGDYFDYW;CARGLGGDYFDYW	TGTGCAAGAGGACTCGGAGGGGACTACTTTGACTACTGG;TGTGCAAGAGGGCTCGGAGGGGACTACTTTGACTACTGG	IGHV5-12;IGHV5-12	;	IGHJ2;IGHJ2	IGHG1;IGHG1							CSQSTHVPYTF	TGCTCTCAAAGTACACATGTTCCGTACACGTTC	IGKV1-110		IGKJ2	IGKC
clonotype183	clonotype183_consensus_2;clonotype183_consensus_1	4	0.00103842	CAREDYYGSSWFAYW	TGTGCAAGAGAGGATTACTACGGTAGTTCCTGGTTTGCTTACTGG	IGHV5-16		IGHJ3	IGHG1							CFQGSGYPYTF	TGTTTTCAGGGGAGTGGGTACCCGTACACGTTC	IGKV4-63		IGKJ2	IGKC
clonotype157	clonotype157_consensus_1;clonotype157_consensus_2	4	0.00103842	CTRGPPYYYGLDYW	TGTACAAGGGGGCCCCCTTATTACTACGGTCTGGACTACTGG	IGHV5-17		IGHJ2	IGHA	CGLYYSNHWVF	TGTGGTCTATATTACAGCAACCATTGGGTGTTC	IGLV1		IGLJ1	IGLC1
clonotype133	clonotype133_consensus_2;clonotype133_consensus_1;clonotype133_consensus_3	4	0.00103842	CARNGFAYW	TGTGCAAGGAACGGATTTGCTTACTGG	IGHV5-17		IGHJ3	IGHM							CLQYDEFPWTF;CLQYDEFPLTF	TGTCTACAGTATGATGAGTTTCCGTGGACGTTC;TGTCTACAGTATGATGAGTTTCCGCTCACGTTC	IGKV14-111;IGKV14-111	;	IGKJ1;IGKJ5	IGKC;IGKC
clonotype173	clonotype173_consensus_1;clonotype173_consensus_2	4	0.00103842	CTGYYGSTDFDYW	TGCACAGGTTACTACGGTAGTACCGACTTTGACTACTGG	IGHV6-3		IGHJ2	IGHA	CALWYSNHWVF	TGTGCTCTATGGTACAGCAACCATTGGGTGTTC	IGLV1		IGLJ1	IGLC1
clonotype140	clonotype140_consensus_2;clonotype140_consensus_1	4	0.00103842	CARYHYWESYYFDYW	TGTGCAAGATATCATTACTGGGAATCTTATTACTTTGACTACTGG	IGHV9-3		IGHJ2	IGHG1							CQQWSSYPLTF	TGTCAACAGTGGAGTAGTTACCCGCTCACGTTC	IGKV4-53		IGKJ5	IGKC
clonotype134	clonotype134_consensus_1	4	0.00103842													CFQGSHVPYTF	TGCTTTCAAGGTTCACATGTTCCGTACACGTTC	IGKV1-117		IGKJ2	IGKC
clonotype175	clonotype175_consensus_1	4	0.00103842													CFQGSHVPLTF	TGCTTTCAAGGTTCACATGTTCCGCTCACGTTC	IGKV1-117		IGKJ5	IGKC
clonotype135	clonotype135_consensus_1;clonotype135_consensus_2	4	0.00103842													CWQGTHFPWTF;CWQGTHFPYTF	TGCTGGCAAGGTACACATTTTCCGTGGACGTTC;TGCTGGCAAGGTACACATTTTCCGTACACGTTC	IGKV1-135;IGKV1-135	;	IGKJ1;IGKJ2	IGKC;IGKC
clonotype168	clonotype168_consensus_1	4	0.00103842													CWQGTHFPWTF	TGCTGGCAAGGTACACATTTTCCGTGGACGTTC	IGKV1-135		IGKJ1	IGKC
clonotype150	clonotype150_consensus_1	4	0.00103842													CQHFWGTPTF	TGTCAACATTTTTGGGGTACTCCCACGTTC	IGKV12-46		IGKJ4	IGKC
clonotype155	clonotype155_consensus_1	4	0.00103842													CLQYDEFPWTF	TGTCTACAGTATGATGAGTTTCCGTGGACGTTC	IGKV14-111		IGKJ1	IGKC
clonotype153	clonotype153_consensus_2;clonotype153_consensus_1	4	0.00103842													CQQHNEYPLTF;CQQRSSYPPTF	TGTCAACAGCATAATGAATATCCGCTCACGTTC;TGCCAGCAAAGGAGTAGTTACCCACCTACGTTC	IGKV16-104;IGKV4-57	;	IGKJ5;IGKJ5	IGKC;IGKC
clonotype146	clonotype146_consensus_1	4	0.00103842													CQQLVEYPFTF	TGTCAACAACTTGTAGAGTATCCATTCACGTTC	IGKV2-112		IGKJ4	IGKC
clonotype166	clonotype166_consensus_1	4	0.00103842													CQQNNEDPWTF	TGTCAGCAAAATAATGAGGATCCGTGGACGTTC	IGKV3-10		IGKJ1	IGKC
clonotype147	clonotype147_consensus_1	4	0.00103842													CQQRSSYPPTF	TGCCAGCAAAGGAGTAGTTACCCACCTACGTTC	IGKV4-57		IGKJ5	IGKC
clonotype177	clonotype177_consensus_1;clonotype177_consensus_2	4	0.00103842													CQQRSSYPPTF;CHQYLSSYTF	TGCCAGCAAAGGAGTAGTTACCCACCTACGTTC;TGTCATCAATACCTCTCCTCGTACACGTTC	IGKV4-57;IGKV8-27	;	IGKJ5;IGKJ2	IGKC;IGKC
clonotype137	clonotype137_consensus_1	4	0.00103842													CQQWSSYPYTF	TGCCAGCAGTGGAGTAGTTACCCGTACACGTTC	IGKV4-68		IGKJ2	IGKC
clonotype154	clonotype154_consensus_1	4	0.00103842													CQQSNSWPQLTF	TGTCAACAGAGTAACAGCTGGCCTCAGCTCACGTTC	IGKV5-43		IGKJ5	IGKC
clonotype142	clonotype142_consensus_1	4	0.00103842													CQQHYSTPYTF	TGTCAGCAACATTATAGCACTCCGTACACGTTC	IGKV6-25		IGKJ2	IGKC
clonotype144	clonotype144_consensus_1	4	0.00103842													CHQYLSSYTF	TGTCATCAATACCTCTCCTCGTACACGTTC	IGKV8-27		IGKJ2	IGKC
clonotype169	clonotype169_consensus_1	4	0.00103842							CGVGDTIKEQFVYVF	TGTGGTGTGGGTGATACAATTAAGGAACAATTTGTGTATGTTTTC	IGLV3		IGLJ2	IGLC2
clonotype218	clonotype218_consensus_1;clonotype218_consensus_2	3	0.000778816	CTRQLRLQFPAWFAYW	TGTACAAGACAGCTCAGGCTACAATTCCCGGCCTGGTTTGCTTACTGG	IGHV1-15		IGHJ3	IGHG1							CQQYSSYPYTF	TGTCAGCAATATAGCAGCTATCCGTACACGTTC	IGKV6-23		IGKJ2	IGKC
clonotype266	clonotype266_consensus_4;clonotype266_consensus_1;clonotype266_consensus_2;clonotype266_consensus_3	3	0.000778816	CTRERVRGYAMDYW;CAIGAYW	TGTACAAGAGAGCGTGTTAGGGGCTATGCTATGGACTACTGG;TGTGCAATAGGGGCTTACTGG	IGHV1-15;IGHV4-1	;	IGHJ4;IGHJ3	IGHG1;IGHG1							CWQGTHFPYTF;CQQWSSNPPTF	TGCTGGCAAGGTACACATTTTCCGTACACGTTC;TGCCAGCAGTGGAGTAGTAACCCACCCACGTTC	IGKV1-135;IGKV4-59	;	IGKJ2;IGKJ2	IGKC;IGKC
clonotype247	clonotype247_consensus_2;clonotype247_consensus_1	3	0.000778816	CTRGYSNYYAMDYW	TGTACAAGGGGCTATAGTAACTACTATGCTATGGACTACTGG	IGHV1-15		IGHJ4	IGHM							CLQYDNLYTF	TGTCTACAGTATGATAATCTGTACACGTTC	IGKV19-93		IGKJ2	IGKC
clonotype241	clonotype241_consensus_2;clonotype241_consensus_1	3	0.000778816	CARSRNDFFDSW	TGTGCAAGATCGAGAAACGACTTCTTTGACTCCTGG	IGHV1-18		IGHJ2	IGHG1							CQHFWGTPTF	TGTCAACATTTTTGGGGTACTCCCACGTTC	IGKV12-46		IGKJ4	IGKC
clonotype251	clonotype251_consensus_1;clonotype251_consensus_2	3	0.000778816	CSRRDFYYAMDYW	TGTTCAAGAAGGGACTTTTACTATGCTATGGACTACTGG	IGHV1-18		IGHJ4	IGHG1							CQQWSSNPYTF	TGCCAGCAGTGGAGTAGTAACCCGTACACGTTC	IGKV4-68		IGKJ2	IGKC
clonotype204	clonotype204_consensus_1;clonotype204_consensus_2	3	0.000778816	CARGGGPNYYAMDYW	TGTGCAAGAGGAGGCGGCCCTAATTACTATGCTATGGACTACTGG	IGHV1-19		IGHJ4	IGHG1							CMQHLEYPYTF	TGTATGCAACATCTAGAATATCCGTACACGTTC	IGKV2-137		IGKJ2	IGKC
clonotype249	clonotype249_consensus_1;clonotype249_consensus_3;clonotype249_consensus_2	3	0.000778816	CARRGYYSNYVVFAYW	TGTGCAAGAAGGGGCTACTATAGTAACTACGTGGTGTTTGCTTACTGG	IGHV1-26		IGHJ3	IGHG1							CQHFWGTPWTF;CQHFWGTPTF	TGTCAACATTTTTGGGGTACTCCGTGGACGTTC;TGTCAACATTTTTGGGGTACTCCCACGTTC	IGKV12-46;IGKV12-46	;	IGKJ1;IGKJ4	IGKC;IGKC
clonotype242	clonotype242_consensus_2;clonotype242_consensus_1	3	0.000778816	CTREELRSAWFAYW	TGTACAAGGGAGGAGCTACGGTCGGCCTGGTTTGCTTACTGG	IGHV1-26		IGHJ3	IGHG1	CALWYSNHWVF	TGTGCTCTATGGTACAGCAATCATTGGGTGTTC	IGLV1		IGLJ1	IGLC1
clonotype220	clonotype220_consensus_1;clonotype220_consensus_2;clonotype220_consensus_3	3	0.000778816	CASVRVW	TGTGCAAGTGTGAGGGTCTGG	IGHV1-39		IGHJ1	IGHG1							CWQGTLFPWTF;CWQGTHFPRTF	TGCTGGCAAGGTACACTTTTTCCGTGGACGTTC;TGCTGGCAAGGTACACATTTTCCTCGGACGTTC	IGKV1-135;IGKV1-135	;	IGKJ1;IGKJ1	IGKC;IGKC
clonotype221	clonotype221_consensus_1;clonotype221_consensus_3;clonotype221_consensus_2	3	0.000778816	CARTDYW	TGTGCAAGAACTGACTACTGG	IGHV1-39		IGHJ2	IGHG1							CWQGTHFPWTF;CWQGTHFPWTF	TGCTGGCAAGGTACACATTTTCCTTGGACGTTC;TGCTGGCAAGGTACACATTTTCCGTGGACGTTC	IGKV1-135;IGKV1-135	;	IGKJ1;IGKJ1	IGKC;IGKC
clonotype191	clonotype191_consensus_3;clonotype191_consensus_1;clonotype191_consensus_2	3	0.000778816	CARTDYW	TGTGCAAGAACAGACTACTGG	IGHV1-39		IGHJ2	IGHG1							CWQGTHFPWTF;CWQGTHFPYTF	TGCTGGCAAGGTACACATTTTCCGTGGACGTTC;TGCTGGCAAGGTACACATTTTCCGTACACGTTC	IGKV1-135;IGKV1-135	;	IGKJ1;IGKJ2	IGKC;IGKC
clonotype227	clonotype227_consensus_2;clonotype227_consensus_1	3	0.000778816	CAQGNYW	TGTGCCCAGGGGAATTATTGG	IGHV1-39		IGHJ2	IGHG2B							CWQGTHFPWTF	TGCTGGCAAGGTACACATTTTCCGTGGACGTTC	IGKV1-135		IGKJ1	IGKC
clonotype215	clonotype215_consensus_3;clonotype215_consensus_2;clonotype215_consensus_1	3	0.000778816	CAQGNYW	TGTGCCCAGGGGAATTATTGG	IGHV1-39		IGHJ2	IGHG2B							CWQGTHFPRTF;CWQGTHFPWTF	TGCTGGCAAGGTACACATTTTCCTCGGACGTTC;TGCTGGCAAGGTACACATTTTCCGTGGACGTTC	IGKV1-135;IGKV1-135	;	IGKJ1;IGKJ1	IGKC;IGKC
clonotype196	clonotype196_consensus_2;clonotype196_consensus_1	3	0.000778816	CARSRGDYW	TGTGCGAGAAGTAGGGGGGACTACTGG	IGHV1-42		IGHJ4	IGHG1							CQQSRNVPWTF	TGTCAGCAAAGTAGGAATGTTCCTTGGACGTTC	IGKV3-1		IGKJ1	IGKC
clonotype243	clonotype243_consensus_2;clonotype243_consensus_1	3	0.000778816	CARMSGDYGRTYVLIAMDYW	TGTGCAAGAATGAGCGGGGACTACGGTCGTACCTACGTACTCATCGCCATGGACTACTGG	IGHV1-50		IGHJ4	IGHA							CQQYYNYPPTF	TGTCAGCAATATTATAACTATCCTCCTACGTTC	IGKV8-30		IGKJ5	IGKC
clonotype235	clonotype235_consensus_2;clonotype235_consensus_3;clonotype235_consensus_1	3	0.000778816	CARYYGNYWYFDVW	TGTGCAAGATACTATGGTAACTACTGGTACTTCGATGTCTGG	IGHV1-52		IGHJ1	IGHM							CFQGSHVPYTF;CQHHYGTPRTF	TGCTTTCAAGGTTCACATGTTCCGTACACGTTC;TGTCAACATCATTATGGTACTCCTCGGACGTTC	IGKV1-117;IGKV12-44	;	IGKJ2;IGKJ1	IGKC;IGKC
clonotype228	clonotype228_consensus_2;clonotype228_consensus_1	3	0.000778816	CARTRLLQAWFAYW	TGTGCAAGAACACGATTACTACAGGCCTGGTTTGCTTACTGG	IGHV1-53		IGHJ3	IGHG1							CQQHYSTPFTF	TGTCAGCAACATTATAGCACTCCATTCACGTTC	IGKV8-24		IGKJ4	IGKC
clonotype225	clonotype225_consensus_1;clonotype225_consensus_2	3	0.000778816	CARSAYYSSPYWYFDVW	TGTGCAAGATCAGCCTACTATAGTAGCCCCTACTGGTACTTCGATGTCTGG	IGHV1-54		IGHJ1	IGHG1							CFQGSHVPWTF	TGCTTTCAAGGTTCACATGTTCCGTGGACGTTC	IGKV1-117		IGKJ1	IGKC
clonotype193	clonotype193_consensus_2;clonotype193_consensus_1	3	0.000778816	CARNYYGSSYWYFDVW	TGTGCAAGAAATTACTACGGTAGTAGCTACTGGTACTTCGATGTCTGG	IGHV1-55	IGHD1-1	IGHJ1	IGHM							CQNVLSTPRTF	TGTCAAAATGTGTTAAGTACTCCTCGGACGTTC	IGKV12-89		IGKJ1	IGKC
clonotype252	clonotype252_consensus_1;clonotype252_consensus_2	3	0.000778816	CARSGDYYGSTYGYFDVW	TGTGCAAGATCGGGGGATTATTACGGTAGTACCTACGGGTACTTCGATGTCTGG	IGHV1-59		IGHJ1	IGHG1							CLQHGESPYTF	TGTCTACAGCATGGTGAGAGCCCGTACACGTTC	IGKV14-126		IGKJ2	IGKC
clonotype248	clonotype248_consensus_2;clonotype248_consensus_1	3	0.000778816	CARLRWFAYW	TGTGCAAGATTACGGTGGTTTGCTTACTGG	IGHV1-59		IGHJ3	IGHM	CALWYSNHFIF	TGTGCTCTATGGTACAGCAACCATTTTATTTTC	IGLV1		IGLJ3	IGLC3
clonotype260	clonotype260_consensus_1;clonotype260_consensus_2	3	0.000778816	CVEGTMDYW	TGTGTAGAGGGGACTATGGACTACTGG	IGHV1-59		IGHJ4	IGHG1							CSQSTHVPPLTF	TGCTCTCAAAGTACACATGTTCCTCCGCTCACGTTC	IGKV1-110		IGKJ5	IGKC
clonotype244	clonotype244_consensus_1;clonotype244_consensus_2	3	0.000778816	CVQGADDYW	TGTGTACAGGGGGCCGATGACTACTGG	IGHV1-64		IGHJ2	IGHG1							CQQHYSTPLTF	TGTCAGCAACATTATAGCACTCCACTCACGTTC	IGKV8-24		IGKJ5	IGKC
clonotype256	clonotype256_consensus_3;clonotype256_consensus_2;clonotype256_consensus_1	3	0.000778816	CVQGADDYW	TGTGTACAGGGGGCCGATGACTACTGG	IGHV1-64		IGHJ2	IGHG1							CQQSKEVPWTF;CQQHYSTPLTF	TGTCAGCAAAGTAAGGAGGTTCCGTGGACGTTC;TGTCAGCAACATTATAGCACTCCGCTCACGTTC	IGKV3-2;IGKV8-24	;	IGKJ1;IGKJ5	IGKC;IGKC
clonotype202	clonotype202_consensus_2;clonotype202_consensus_1	3	0.000778816	CARYSAYYSNPWFTYW	TGTGCAAGATACTCCGCCTACTATAGTAACCCCTGGTTTACTTACTGG	IGHV1-69		IGHJ3	IGHG1							CQQSNSWPLTF	TGTCAACAGAGTAACAGCTGGCCGCTCACGTTC	IGKV5-43		IGKJ5	IGKC
clonotype205	clonotype205_consensus_1;clonotype205_consensus_2	3	0.000778816	CARYSAYYSNPWFAYW	TGTGCAAGATACTCCGCCTACTATAGTAACCCCTGGTTTGCTTACTGG	IGHV1-69		IGHJ3	IGHG1							CQQSNTWPLTF	TGTCAACAGAGTAACACCTGGCCGCTCACGTTC	IGKV5-43		IGKJ5	IGKC
clonotype245	clonotype245_consensus_1;clonotype245_consensus_2	3	0.000778816	CARHDPIYYGNSERYFDVW	TGTGCAAGACACGACCCCATCTACTATGGTAACTCCGAGAGGTACTTCGATGTCTGG	IGHV1-71		IGHJ1	IGHG1							CQQNNEDPFTF	TGTCAGCAAAATAATGAGGATCCATTCACGTTC	IGKV3-10		IGKJ4	IGKC
clonotype250	clonotype250_consensus_1;clonotype250_consensus_2	3	0.000778816	CARHGYDYDNPFGYW	TGTGCAAGACACGGCTATGATTACGACAACCCCTTTGGTTACTGG	IGHV1-71		IGHJ3	IGHG1							CQQSKEVPWTF	TGTCAACAAAGTAAGGAGGTTCCGTGGACGTTC	IGKV3-2		IGKJ1	IGKC
clonotype246	clonotype246_consensus_2;clonotype246_consensus_1	3	0.000778816	CARHGDDYDNPFAYW	TGTGCAAGACACGGCGATGATTACGACAACCCTTTTGCTTACTGG	IGHV1-71		IGHJ3	IGHG1							CQQTKEIPWTF	TGTCAACAAACTAAGGAGATTCCGTGGACGTTC	IGKV3-2		IGKJ1	IGKC
clonotype234	clonotype234_consensus_1;clonotype234_consensus_2	3	0.000778816	CARSIYYYGSTGAMDYW	TGTGCAAGATCTATTTATTACTACGGTAGTACAGGTGCTATGGACTACTGG	IGHV1-72		IGHJ4	IGHG1							CQQFTSSPYTF	TGCCAGCAGTTTACTAGTTCCCCGTACACGTTC	IGKV4-50		IGKJ2	IGKC
clonotype233	clonotype233_consensus_3;clonotype233_consensus_1;clonotype233_consensus_2	3	0.000778816	CARDLEYW	TGTGCAAGGGATCTTGAGTACTGG	IGHV1-74		IGHJ2	IGHG1							CFQSNYLPLTF;CHQSNSWPHMYTF	TGCTTCCAGAGTAACTATCTTCCTCTCACGTTC;TGTCACCAGAGTAACAGCTGGCCTCACATGTACACGTTC	IGKV1-99;IGKV5-43	;	IGKJ5;IGKJ2	IGKC;IGKC
clonotype199	clonotype199_consensus_2;clonotype199_consensus_1	3	0.000778816	CARGPFYW	TGTGCAAGAGGGCCATTCTACTGG	IGHV1-77		IGHJ2	IGHG1							CLQYANLLWTF	TGTCTACAGTATGCTAATCTTCTGTGGACGTTC	IGKV19-93		IGKJ1	IGKC
clonotype255	clonotype255_consensus_2;clonotype255_consensus_1	3	0.000778816	CARGPFYW	TGTGCAAGAGGGCCATTCTACTGG	IGHV1-77		IGHJ2	IGHG1							CLQFDTLLWTF	TGTCTACAGTTTGATACTCTTCTGTGGACGTTC	IGKV19-93		IGKJ1	IGKC
clonotype257	clonotype257_consensus_1;clonotype257_consensus_2	3	0.000778816	CAKYFDVW	TGTGCAAAGTACTTCGATGTCTGG	IGHV1-80		IGHJ1	IGHG1							CQQWNIYPYTF	TGCCAGCAGTGGAATATTTACCCGTACACGTTC	IGKV4-68		IGKJ2	IGKC
clonotype226	clonotype226_consensus_1;clonotype226_consensus_2	3	0.000778816	CANYFDVW	TGTGCAAATTACTTCGATGTCTGG	IGHV1-80		IGHJ1	IGHG1							CQQWSSYPYTF	TGCCAGCAGTGGAGTAGTTACCCGTACACGTTC	IGKV4-68		IGKJ2	IGKC
clonotype253	clonotype253_consensus_4;clonotype253_consensus_3;clonotype253_consensus_1;clonotype253_consensus_2	3	0.000778816	CARSPDW;CASMFTTAMDYW	TGTGCAAGATCGCCGGACTGG;TGTGCTTCTATGTTTACGACGGCTATGGACTACTGG	IGHV1-80;IGHV14-3	;	IGHJ3;IGHJ4	IGHG1;IGHG1							CLQYDEFPWTF;CLQYDEFPLTF	TGTCTACAGTATGATGAGTTTCCGTGGACGTTC;TGTCTACAGTATGATGAGTTTCCTCTCACGTTC	IGKV14-111;IGKV14-111	;	IGKJ1;IGKJ5	IGKC;IGKC
clonotype194	clonotype194_consensus_2;clonotype194_consensus_1	3	0.000778816	CARSGLGRDYFDYW	TGTGCAAGATCAGGACTGGGACGGGACTACTTTGACTACTGG	IGHV1-81		IGHJ2	IGHA							CSQSTHVPWTF	TGCTCTCAAAGTACACATGTTCCGTGGACGTTC	IGKV1-110		IGKJ1	IGKC
clonotype229	clonotype229_consensus_2;clonotype229_consensus_1	3	0.000778816	CADYFDYW	TGTGCGGACTACTTTGACTACTGG	IGHV1-82		IGHJ2	IGHG1							CQQWSSYPYTF	TGCCAGCAGTGGAGTAGTTACCCGTACACGTTC	IGKV4-68		IGKJ2	IGKC
clonotype198	clonotype198_consensus_1;clonotype198_consensus_2	3	0.000778816	CARDHWYFDVW	TGTGCTAGAGATCACTGGTACTTCGATGTCTGG	IGHV14-3		IGHJ1	IGHG1							CHQYYSYPYTF	TGTCACCAATATTATAGCTATCCGTACACGTTC	IGKV8-30		IGKJ2	IGKC
clonotype265	clonotype265_consensus_1;clonotype265_consensus_2	3	0.000778816	CASRYYYGSHYEFWYFDVW	TGTGCTAGTCGTTATTACTACGGTAGTCACTACGAATTCTGGTACTTCGATGTCTGG	IGHV14-3		IGHJ1	IGHG1							CQQSNEDPLTF	TGTCAGCAAAGTAATGAGGATCCGCTCACGTTC	IGKV3-4		IGKJ5	IGKC
clonotype197	clonotype197_consensus_1;clonotype197_consensus_2	3	0.000778816	CASRYYYGSIYEYWYFDVW	TGTGCTAGTCGTTATTACTACGGTAGTATCTACGAATACTGGTACTTCGATGTCTGG	IGHV14-3	IGHD1-1	IGHJ1	IGHG2B							CQQSNEDPLTF	TGTCAGCAAAGTAATGAGGATCCGCTCACGTTC	IGKV3-4		IGKJ5	IGKC
clonotype236	clonotype236_consensus_2;clonotype236_consensus_1	3	0.000778816	CARHHVYHAMDYW	TGTGCCAGACATCACGTCTACCATGCTATGGACTACTGG	IGHV2-6		IGHJ4	IGHG1							CQQYDEFPYTF	TGTCAACAGTATGATGAATTTCCGTACACGTTC	IGKV14-111		IGKJ2	IGKC
clonotype262	clonotype262_consensus_2;clonotype262_consensus_1;clonotype262_consensus_3	3	0.000778816	CARGYAMDCW	TGTGCAAGAGGTTATGCTATGGACTGCTGG	IGHV3-1		IGHJ4	IGHG2B							CQQWSSYPFTF;CQQYSRYPLTF	TGTCAACAGTGGAGTAGTTACCCATTCACGTTC;TGTCAACAATATAGCAGGTACCCTCTCACGTTC	IGKV4-53;IGKV6-23	;	IGKJ4;IGKJ5	IGKC;IGKC
clonotype211	clonotype211_consensus_2;clonotype211_consensus_1	3	0.000778816	CAEYDGYGRAWFAYW	TGTGCGGAATATGATGGTTACGGGAGAGCCTGGTTTGCTTACTGG	IGHV3-6		IGHJ3	IGHG1							CQQFTSSPWTF	TGCCAACAGTTTACTAGTTCCCCATGGACGTTC	IGKV4-50		IGKJ1	IGKC
clonotype240	clonotype240_consensus_1;clonotype240_consensus_2	3	0.000778816	CARGLGGDYFDYW	TGTGCAAGAGGGCTCGGAGGGGACTACTTTGACTACTGG	IGHV5-12		IGHJ2	IGHG1							CSQSTHVPYMF	TGCTCTCAAAGTACACATGTTCCGTATATGTTC	IGKV1-110		IGKJ2	IGKC
clonotype214	clonotype214_consensus_2;clonotype214_consensus_1	3	0.000778816	CARENYPWSFDVW	TGTGCAAGAGAAAACTACCCGTGGTCCTTCGATGTCTGG	IGHV5-16		IGHJ1	IGHG1							CKQSYNLYTF	TGCAAGCAATCTTATAATCTGTACACGTTC	IGKV8-21		IGKJ2	IGKC
clonotype210	clonotype210_consensus_1;clonotype210_consensus_2	3	0.000778816	CTREDGSSHWYFDVW	TGTACTAGAGAAGACGGTAGTAGTCACTGGTACTTCGATGTCTGG	IGHV5-16		IGHJ1	IGHG1							CQHNWEIPLTF	TGTCAGCACAATTGGGAGATTCCGCTCACGTTC	IGKV3-7		IGKJ5	IGKC
clonotype216	clonotype216_consensus_2;clonotype216_consensus_1	3	0.000778816	CTREDGSSHWYFDVW	TGTACAAGAGAAGACGGTAGTAGTCACTGGTATTTCGATGTCTGG	IGHV5-16		IGHJ1	IGHG1							CQHNWEIPLTF	TGTCAGCACAATTGGGAGATTCCGCTCACGTTC	IGKV3-7		IGKJ5	IGKC
clonotype259	clonotype259_consensus_2;clonotype259_consensus_1	3	0.000778816	CARDLWGYGHWYFDVW	TGTGCAAGAGATCTGTGGGGCTACGGTCACTGGTACTTCGATGTCTGG	IGHV5-16		IGHJ1	IGHG2B							CFQGSHVPLTF	TGCTTTCAAGGTTCACATGTTCCGCTCACGTTC	IGKV1-117		IGKJ5	IGKC
clonotype213	clonotype213_consensus_1;clonotype213_consensus_2	3	0.000778816	CAGRLDYW	TGTGCAGGACGTCTTGACTACTGG	IGHV5-17		IGHJ2	IGHG2B							CSQSTHVPYTF	TGCTCTCAAAGTACACATGTTCCGTACACGTTC	IGKV1-110		IGKJ2	IGKC
clonotype190	clonotype190_consensus_2;clonotype190_consensus_1	3	0.000778816	CARDGYYVEDYW	TGTGCAAGGGATGGTTACTACGTTGAGGACTACTGG	IGHV5-17		IGHJ4	IGHA							CSQSTHAPWTF	TGCTCTCAAAGTACACATGCTCCGTGGACGTTC	IGKV1-110		IGKJ1	IGKC
clonotype237	clonotype237_consensus_2;clonotype237_consensus_1	3	0.000778816	CTRGPYSNYDFDYW	TGTACAAGAGGGCCCTATAGTAACTACGACTTTGACTACTGG	IGHV5-9-1		IGHJ2	IGHM	CALWYSTHFVF	TGTGCTCTATGGTACAGCACCCATTTCGTTTTC	IGLV2		IGLJ2	IGLC2
clonotype264	clonotype264_consensus_1;clonotype264_consensus_2	3	0.000778816	CTDYGYEGWYFDVW	TGCACAGACTATGGTTACGAAGGGTGGTACTTCGATGTCTGG	IGHV6-3		IGHJ1	IGHG1							CLQSDNMPYTF	TGTTTGCAAAGTGATAACATGCCGTACACGTTC	IGKV17-127		IGKJ2	IGKC
clonotype209	clonotype209_consensus_1;clonotype209_consensus_2	3	0.000778816	CADYGYEGWYFDVW	TGCGCAGACTATGGTTACGAAGGGTGGTATTTTGATGTCTGG	IGHV6-3		IGHJ1	IGHG2B							CLQSDNMPYTF	TGTTTGCAAAGTGATAACATGCCGTACACGTTC	IGKV17-127		IGKJ2	IGKC
clonotype188	clonotype188_consensus_1;clonotype188_consensus_2	3	0.000778816	CAVYGYAFDYW	TGCGCAGTCTATGGTTACGCCTTTGACTACTGG	IGHV6-3		IGHJ2	IGHG2B							CQHSWEIPPTF	TGTCAGCACAGTTGGGAGATTCCTCCGACGTTC	IGKV3-7		IGKJ1	IGKC
clonotype185	clonotype185_consensus_1;clonotype185_consensus_2	3	0.000778816	CTRGGYDEDFDYW	TGCACTAGGGGGGGTTACGACGAGGACTTTGACTACTGG	IGHV6-3		IGHJ2	IGHM	CALWYSNHWVF	TGTGCTCTATGGTACAGCAACCACTGGGTGTTC	IGLV1		IGLJ1	IGLC1
clonotype223	clonotype223_consensus_1;clonotype223_consensus_2	3	0.000778816	CTVYYGSSWFAYW	TGCACAGTTTACTACGGTAGTAGCTGGTTTGCTTACTGG	IGHV6-3		IGHJ3	IGHM	CALWYSTHYVF	TGTGCTCTATGGTACAGCACCCATTATGTTTTC	IGLV2		IGLJ2	IGLC2
clonotype263	clonotype263_consensus_2;clonotype263_consensus_1	3	0.000778816	CTGGYDVGYW	TGTACGGGGGGTTACGACGTGGGATACTGG	IGHV6-6		IGHJ3	IGHM							CMQHLEYPLTF	TGTATGCAACATCTAGAATATCCTTTGACGTTC	IGKV2-137		IGKJ1	IGKC
clonotype258	clonotype258_consensus_2;clonotype258_consensus_1	3	0.000778816	CTLYGYALDYW	TGTACCCTCTACGGCTATGCTTTGGACTACTGG	IGHV6-6		IGHJ4	IGHG1							CQHNWEIPLTF	TGTCAGCACAATTGGGAGATTCCGCTCACGTTC	IGKV3-7		IGKJ5	IGKC
clonotype222	clonotype222_consensus_2;clonotype222_consensus_1	3	0.000778816	CARYPLLGYFDVW	TGTGCAAGATACCCTCTACTCGGGTACTTCGATGTCTGG	IGHV7-3		IGHJ1	IGHG1							CQQNNEDPLTF	TGTCAGCAAAATAATGAGGATCCGCTCACGTTC	IGKV3-10		IGKJ5	IGKC
clonotype189	clonotype189_consensus_2;clonotype189_consensus_1	3	0.000778816	CARYLPVPGFAYW	TGTGCAAGATATCTCCCAGTACCGGGGTTTGCTTACTGG	IGHV7-3		IGHJ3	IGHA	CALWYSNQFIF	TGTGCTCTATGGTACAGCAACCAGTTTATTTTC	IGLV1		IGLJ3	IGLC3
clonotype238	clonotype238_consensus_1;clonotype238_consensus_2	3	0.000778816	CARYGGGREGFAYW	TGTGCAAGATATGGGGGGGGACGTGAGGGGTTTGCTTACTGG	IGHV7-3		IGHJ3	IGHA	CALWYSNHWVF	TGTGCTCTATGGTACAGCAACCATTGGGTGTTC	IGLV1		IGLJ1	IGLC1
clonotype219	clonotype219_consensus_2;clonotype219_consensus_1	3	0.000778816	CIRWGLSASW	TGTATAAGGTGGGGGCTGTCTGCTTCCTGG	IGHV9-1		IGHJ3	IGHG1							CQQDNEDPWTF	TGTCAGCAAGATAATGAGGATCCGTGGACGTTC	IGKV3-10		IGKJ1	IGKC
clonotype186	clonotype186_consensus_2;clonotype186_consensus_1	3	0.000778816	CLRWGLSASW	TGTTTAAGGTGGGGGCTGTCTGCTTCCTGG	IGHV9-1		IGHJ3	IGHG1							CQQDNEDPWTF	TGTCAGCAAGATAATGAGGATCCGTGGACGTTC	IGKV3-10		IGKJ1	IGKC
clonotype231	clonotype231_consensus_2;clonotype231_consensus_1	3	0.000778816	CARERVLLSDPFDYW	TGTGCAAGAGAGAGGGTATTACTTAGTGACCCTTTTGACTACTGG	IGHV9-3		IGHJ2	IGHG1							CQQHYSTPRTF	TGTCAGCAACATTATAGCACTCCTCGGACGTTC	IGKV6-25		IGKJ1	IGKC
clonotype230	clonotype230_consensus_1	3	0.000778816													CSQSTHVPWTF	TGCTCTCAAAGTACACATGTTCCGTGGACGTTC	IGKV1-110		IGKJ1	IGKC
clonotype261	clonotype261_consensus_1	3	0.000778816													CFQGSHFPPTF	TGCTTTCAAGGTTCACATTTTCCTCCGACGTTC	IGKV1-117		IGKJ1	IGKC
clonotype195	clonotype195_consensus_1	3	0.000778816													CQQGNTLPRTF	TGCCAACAGGGTAATACGCTTCCTCGGACGTTC	IGKV10-96		IGKJ1	IGKC
clonotype207	clonotype207_consensus_1	3	0.000778816													CQQGNTLPFTF	TGCCAACAGGGTAATACGCTTCCATTCACGTTC	IGKV10-96		IGKJ4	IGKC
clonotype187	clonotype187_consensus_1	3	0.000778816													CQHFWGTPWTF	TGTCAACATTTTTGGGGTACTCCGTGGACGTTC	IGKV12-46		IGKJ1	IGKC
clonotype239	clonotype239_consensus_1	3	0.000778816													CQQGQSYPWTF	TGTCAACAGGGTCAAAGTTATCCGTGGACGTTC	IGKV15-103		IGKJ1	IGKC
clonotype217	clonotype217_consensus_1	3	0.000778816													CLQSDNLPLTF	TGTTTGCAAAGTGATAACTTGCCTCTCACGTTC	IGKV17-121		IGKJ4	IGKC
clonotype192	clonotype192_consensus_1	3	0.000778816													CLQSDNMPYTF	TGTTTGCAAAGTGATAACATGCCGTACACGTTC	IGKV17-127		IGKJ2	IGKC
clonotype201	clonotype201_consensus_1	3	0.000778816													CAQNLELPWTF	TGTGCTCAAAATCTAGAACTTCCGTGGACGTTC	IGKV2-109		IGKJ1	IGKC
clonotype232	clonotype232_consensus_1	3	0.000778816													CQQLVEYPLTF	TGTCAACAACTTGTAGAGTATCCGCTCACGTTC	IGKV2-112		IGKJ5	IGKC
clonotype212	clonotype212_consensus_1	3	0.000778816													CQHSWEIPLTF	TGTCAGCACAGTTGGGAGATTCCGCTCACGTTC	IGKV3-7		IGKJ5	IGKC
clonotype203	clonotype203_consensus_1;clonotype203_consensus_2	3	0.000778816													CQHWSSYPLTF;CHQYLSSYTF	TGTCAACATTGGAGTAGTTACCCACTAACGTTC;TGTCATCAATACCTCTCCTCGTACACGTTC	IGKV4-53;IGKV8-27	;	IGKJ2;IGKJ2	IGKC;IGKC
clonotype254	clonotype254_consensus_1	3	0.000778816													CQQWSSYPFTF	TGCCAGCAGTGGAGTAGTTACCCATTCACGTTC	IGKV4-55		IGKJ4	IGKC
clonotype268	clonotype268_consensus_1	3	0.000778816													CQQYSGYPLTF	TGCCAGCAGTACAGTGGTTACCCACTCACGTTC	IGKV4-57-1		IGKJ4	IGKC
clonotype208	clonotype208_consensus_1	3	0.000778816													CQQWSSNPLTF	TGCCAGCAGTGGAGTAGTAACCCACTCACGTTC	IGKV4-59		IGKJ5	IGKC
clonotype206	clonotype206_consensus_1	3	0.000778816													CQQWNYPLITF	TGCCAGCAGTGGAATTATCCTCTTATCACGTTC	IGKV4-86		IGKJ5	IGKC
clonotype267	clonotype267_consensus_1	3	0.000778816													CQQYNSYPFTF	TGTCAGCAATATAACAGCTATCCATTCACGTTC	IGKV6-15		IGKJ4	IGKC
clonotype224	clonotype224_consensus_1	3	0.000778816													CQQHYSTPRTF	TGTCAGCAACATTATAGTACTCCTCGGACGTTC	IGKV6-17		IGKJ1	IGKC
clonotype200	clonotype200_consensus_1	3	0.000778816													CQNDHSYPFTF	TGTCAGAATGATCATAGTTATCCATTCACGTTC	IGKV8-28		IGKJ4	IGKC
clonotype353	clonotype353_consensus_2;clonotype353_consensus_1	2	0.000519211	CARGYSTGFFDYW	TGTGCAAGAGGGTATAGTACTGGTTTCTTTGACTACTGG	IGHV1-12		IGHJ2	IGHM							CQQHYSTPYTF	TGTCAGCAACATTATAGCACTCCGTACACGTTC	IGKV8-24		IGKJ2	IGKC
clonotype345	clonotype345_consensus_2;clonotype345_consensus_1	2	0.000519211	CARVLFYAMDYW	TGTGCAAGAGTCCTTTTCTATGCTATGGACTACTGG	IGHV1-12		IGHJ4	IGHA							CQHFWGTPYTF	TGTCAACATTTTTGGGGTACTCCGTACACGTTC	IGKV12-46		IGKJ2	IGKC
clonotype373	clonotype373_consensus_2;clonotype373_consensus_1	2	0.000519211	CSRSRDDYFDYW	TGTTCAAGAAGTCGGGACGACTACTTTGACTACTGG	IGHV1-18		IGHJ2	IGHG1							CQHFWDTPRTF	TGTCAACATTTTTGGGATACTCCTCGGACGTTC	IGKV12-46		IGKJ1	IGKC
clonotype380	clonotype380_consensus_1;clonotype380_consensus_2	2	0.000519211	CARPAQATGLFAYW	TGTGCAAGACCAGCTCAGGCTACGGGGCTTTTTGCTTACTGG	IGHV1-18		IGHJ3	IGHA							CQQYYSYPYTF	TGTCAGCAATATTATAGCTATCCGTACACGTTC	IGKV8-30		IGKJ2	IGKC
clonotype284	clonotype284_consensus_1;clonotype284_consensus_2	2	0.000519211	CARRDFYYAMDYW	TGTGCAAGAAGGGACTTTTACTATGCTATGGACTACTGG	IGHV1-18		IGHJ4	IGHG1							CQQWSTSPYTF	TGCCAGCAGTGGAGTACTAGCCCGTACACGTTC	IGKV4-68		IGKJ2	IGKC
clonotype324	clonotype324_consensus_1;clonotype324_consensus_2	2	0.000519211	CARRDFYYAMDYW	TGTGCAAGAAGGGACTTCTACTATGCTATGGACTACTGG	IGHV1-18		IGHJ4	IGHG1							CQQWSSNPYTF	TGCCAGCAGTGGAGTAGTAACCCGTACACGTTC	IGKV4-68		IGKJ2	IGKC
clonotype351	clonotype351_consensus_1;clonotype351_consensus_2	2	0.000519211	CARRDFYFAMDYW	TGTGCAAGAAGGGACTTTTACTTTGCTATGGACTACTGG	IGHV1-18		IGHJ4	IGHG1							CQQWSSNPYTF	TGCCAGCAGTGGAGTAGTAACCCGTACACGTTC	IGKV4-68		IGKJ2	IGKC
clonotype464	clonotype464_consensus_2;clonotype464_consensus_1	2	0.000519211	CAREGELYGNSPFDYW	TGTGCAAGAGAAGGGGAACTTTATGGTAACTCCCCTTTTGACTACTGG	IGHV1-19		IGHJ2	IGHG1							CQQSNSWPHTF	TGTCAACAGAGTAACAGCTGGCCTCACACGTTC	IGKV5-43		IGKJ2	IGKC
clonotype376	clonotype376_consensus_2;clonotype376_consensus_1	2	0.000519211	CARPNWDPPYYYAMDYW	TGTGCAAGACCGAACTGGGACCCTCCATATTACTATGCTATGGACTACTGG	IGHV1-19		IGHJ4	IGHG1							CQQWSSYPLTF	TGCCAGCAGTGGAGTAGTTACCCACTCACGTTC	IGKV4-55		IGKJ5	IGKC
clonotype463	clonotype463_consensus_1;clonotype463_consensus_2	2	0.000519211	CARAYYSNYAFDYW	TGTGCAAGAGCCTACTATAGTAACTACGCCTTTGACTACTGG	IGHV1-22		IGHJ2	IGHM							CQQHYSTPWTF	TGTCAGCAACATTATAGTACTCCGTGGACGTTC	IGKV6-17		IGKJ1	IGKC
clonotype489	clonotype489_consensus_2;clonotype489_consensus_1	2	0.000519211	CAREGGYYYGYWYFDVW	TGTGCAAGAGAGGGAGGGTATTACTACGGTTACTGGTACTTCGATGTCTGG	IGHV1-26		IGHJ1	IGHG1							CQQGNTLPWTF	TGCCAACAGGGTAATACGCTTCCCTGGACGTTC	IGKV10-96		IGKJ1	IGKC
clonotype318	clonotype318_consensus_1;clonotype318_consensus_2	2	0.000519211	CARGGWAPLDYW	TGTGCAAGAGGTGGTTGGGCCCCCCTTGACTACTGG	IGHV1-26		IGHJ2	IGHM							CQQHNEYPYTF	TGTCAACAGCATAATGAATACCCGTACACGTTC	IGKV16-104		IGKJ2	IGKC
clonotype323	clonotype323_consensus_2;clonotype323_consensus_1	2	0.000519211	CARWGYGSSFDYW	TGTGCAAGATGGGGCTACGGTAGTTCCTTTGACTACTGG	IGHV1-26		IGHJ2	IGHM							CQQGSSIPLTF	TGCCAGCAGGGTAGTAGTATACCGCTCACGTTC	IGKV4-91		IGKJ5	IGKC
clonotype327	clonotype327_consensus_1;clonotype327_consensus_2	2	0.000519211	CARGTYYSNGGFAYW	TGTGCAAGAGGGACCTACTATAGTAACGGGGGGTTTGCTTACTGG	IGHV1-26		IGHJ3	IGHG1							CQQSNEDPRTF	TGTCAACAAAGTAATGAGGATCCTCGGACGTTC	IGKV3-5		IGKJ1	IGKC
clonotype395	clonotype395_consensus_1;clonotype395_consensus_2	2	0.000519211	CARRGYYSNYVVFPYW	TGTGCAAGAAGGGGCTACTATAGTAACTACGTGGTGTTTCCTTACTGG	IGHV1-26		IGHJ3	IGHG1							CQHFWGTPWTF	TGTCAACATTTTTGGGGTACTCCGTGGACGTTC	IGKV12-46		IGKJ1	IGKC
clonotype421	clonotype421_consensus_2;clonotype421_consensus_1	2	0.000519211	CTRRGYYSNFVVFAYW	TGTACAAGAAGGGGCTACTATAGTAACTTCGTGGTGTTTGCTTACTGG	IGHV1-26		IGHJ3	IGHG1							CQHFWGTPWTF	TGTCAACATTTTTGGGGTACTCCGTGGACGTTC	IGKV12-46		IGKJ1	IGKC
clonotype412	clonotype412_consensus_1;clonotype412_consensus_2	2	0.000519211	CARGTYYTNGGFAYW	TGTGCAAGAGGGACCTACTATACTAACGGGGGGTTTGCTTACTGG	IGHV1-26		IGHJ3	IGHG1							CQQSNEDPRTF	TGTCAGCAAAGTAATGAGGATCCTCGGACGTTC	IGKV3-5		IGKJ1	IGKC
clonotype285	clonotype285_consensus_1;clonotype285_consensus_2	2	0.000519211	CARRGDGYFGGFAYW	TGTGCAAGGAGAGGAGATGGTTACTTTGGCGGGTTTGCTTACTGG	IGHV1-26		IGHJ3	IGHG1							CQQSKEVPWTF	TGTCAGCAAAGTAAGGAGGTTCCGTGGACGTTC	IGKV3-2		IGKJ1	IGKC
clonotype457	clonotype457_consensus_1;clonotype457_consensus_2	2	0.000519211	CVRRGYYSNYVVFPYW	TGTGTAAGAAGGGGCTACTATAGTAACTACGTGGTGTTTCCTTACTGG	IGHV1-26		IGHJ3	IGHG1							CQHFWGTPWTF	TGTCAACATTTTTGGGGTACTCCGTGGACGTTC	IGKV12-46		IGKJ1	IGKC
clonotype278	clonotype278_consensus_2;clonotype278_consensus_1	2	0.000519211	CARPRRGAFPYW	TGTGCAAGACCCCGGAGGGGGGCGTTTCCTTACTGG	IGHV1-26		IGHJ3	IGHG1							CQQSNEDPYTF	TGTCAGCAAAGTAATGAGGATCCGTACACGTTC	IGKV3-4		IGKJ2	IGKC
clonotype427	clonotype427_consensus_2;clonotype427_consensus_1	2	0.000519211	CARPPRTVRTWFAYW	TGTGCAAGGCCCCCCCGTACCGTACGGACCTGGTTTGCTTACTGG	IGHV1-26		IGHJ3	IGHM							CQQYWSTPYTF	TGTCAACAGTATTGGAGTACTCCGTACACGTTC	IGKV13-84		IGKJ2	IGKC
clonotype403	clonotype403_consensus_4;clonotype403_consensus_2;clonotype403_consensus_3;clonotype403_consensus_1	2	0.000519211	CASRGYGSRYEAMDYW;CARIYYYGSSYAMDYW	TGTGCCAGCAGGGGGTACGGTAGTAGGTACGAGGCTATGGACTACTGG;TGTGCAAGAATTTATTACTACGGTAGTAGCTATGCTATGGACTACTGG	IGHV1-26;IGHV1-55	;IGHD1-1	IGHJ4;IGHJ4	IGHG2B;IGHM							CQQYSKLPWTF;CQNVLSTPYTF	TGTCAGCAGTATAGTAAGCTTCCGTGGACGTTC;TGTCAAAATGTGTTAAGTACTCCGTACACGTTC	IGKV10-94;IGKV12-89	;	IGKJ1;IGKJ2	IGKC;IGKC
clonotype319	clonotype319_consensus_4;clonotype319_consensus_1;clonotype319_consensus_2;clonotype319_consensus_3	2	0.000519211	CARRDISYAMDYW;CAREPYAMDYW	TGTGCAAGAAGGGATATTAGCTATGCTATGGACTACTGG;TGTGCGAGAGAACCCTATGCTATGGACTACTGG	IGHV1-26;IGHV9-4	;	IGHJ4;IGHJ4	IGHM;IGHM	CALWYSNHLVF	TGTGCTCTATGGTACAGCAACCATTTGGTGTTC	IGLV1		IGLJ1	IGLC1	CWQGTHFPWTF	TGCTGGCAAGGTACACATTTTCCGTGGACGTTC	IGKV1-135		IGKJ1	IGKC
clonotype469	clonotype469_consensus_1;clonotype469_consensus_3;clonotype469_consensus_2	2	0.000519211	CASVRVW	TGTGCAAGTGTGAGGGTCTGG	IGHV1-39		IGHJ1	IGHG1							CWQGTLFPWTF;CWQGTHFPWTF	TGCTGGCAAGGTACACTTTTTCCGTGGACGTTC;TGCTGGCAAGGTACACATTTTCCGTGGACGTTC	IGKV1-135;IGKV1-135	;	IGKJ1;IGKJ1	IGKC;IGKC
clonotype367	clonotype367_consensus_2;clonotype367_consensus_1	2	0.000519211	CASGRVW	TGTGCAAGTGGGAGGGTCTGG	IGHV1-39		IGHJ1	IGHG1							CWQGTLFPWTF	TGCTGGCAAGGTACACTTTTTCCGTGGACGTTC	IGKV1-135		IGKJ1	IGKC
clonotype448	clonotype448_consensus_1;clonotype448_consensus_3;clonotype448_consensus_2	2	0.000519211	CARTDYW;CTVLDYGSSYVGAMDYW	TGTGCAAGAACTGACTACTGG;TGTACCGTATTGGACTACGGTAGTAGCTACGTTGGCGCTATGGACTACTGG	IGHV1-39;IGHV1-5	;	IGHJ2;IGHJ4	IGHG1;IGHG1							CWQGTHFPWTF	TGCTGGCAAGGTACACATTTTCCGTGGACGTTC	IGKV1-135		IGKJ1	IGKC
clonotype363	clonotype363_consensus_3;clonotype363_consensus_1;clonotype363_consensus_2	2	0.000519211	CARSDYW	TGTGCACGATCGGATTACTGG	IGHV1-39		IGHJ2	IGHG1							CWQGTHFPWTF;CWQGTHFPYTF	TGCTGGCAAGGTACACATTTTCCGTGGACGTTC;TGCTGGCAAGGTACACATTTTCCGTACACGTTC	IGKV1-135;IGKV1-135	;	IGKJ1;IGKJ2	IGKC;IGKC
clonotype274	clonotype274_consensus_2;clonotype274_consensus_1	2	0.000519211	CAQGNYW	TGTGCCCAGGGGAACTACTGG	IGHV1-39		IGHJ2	IGHG2B							CWQGTHFPWTF	TGCTGGCAAGGTACACATTTTCCGTGGACGTTC	IGKV1-135		IGKJ1	IGKC
clonotype325	clonotype325_consensus_1;clonotype325_consensus_2	2	0.000519211	CARTDYW	TGTGCAAGAACTGACTACTGG	IGHV1-39		IGHJ2	IGHG2B							CWQGTHFPWTF	TGCTGGCAAGGTACACATTTTCCTTGGACGTTC	IGKV1-135		IGKJ1	IGKC
clonotype356	clonotype356_consensus_3;clonotype356_consensus_1;clonotype356_consensus_2	2	0.000519211	CARSDSW	TGTGCAAGATCTGACTCCTGG	IGHV1-39		IGHJ2	IGHG2B							CWQGTHFPWTF;CWQGTHFPWTF	TGCTGGCAAGGTACACATTTTCCGTGGACGTTC;TGCTGGCAAGGTACACATTTTCCTTGGACGTTC	IGKV1-135;IGKV1-135	;	IGKJ1;IGKJ1	IGKC;IGKC
clonotype361	clonotype361_consensus_2;clonotype361_consensus_1	2	0.000519211	CASTASW	TGTGCGTCGACGGCTTCCTGG	IGHV1-39		IGHJ3	IGHG1							CWQGTHFPWTF	TGCTGGCAAGGTACACATTTTCCGTGGACGTTC	IGKV1-135		IGKJ1	IGKC
clonotype466	clonotype466_consensus_1;clonotype466_consensus_2	2	0.000519211	CARGAGKGYW	TGTGCAAGAGGGGCTGGGAAAGGCTACTGG	IGHV1-42		IGHJ2	IGHG1							CQQSRKVPYTF	TGTCAGCAAAGTAGGAAGGTTCCGTACACGTTC	IGKV3-1		IGKJ2	IGKC
clonotype471	clonotype471_consensus_1;clonotype471_consensus_2	2	0.000519211	CARSRGDYW	TGTGCAAGAAGTAGGGGGGACTACTGG	IGHV1-42		IGHJ4	IGHG1							CQQSGILPWTF	TGTCAGCAAAGTGGGATACTTCCTTGGACGTTC	IGKV3-1		IGKJ1	IGKC
clonotype446	clonotype446_consensus_1;clonotype446_consensus_2;clonotype446_consensus_3	2	0.000519211	CARSRGDYW	TGTGCAAGAAGTAGGGGGGACTACTGG	IGHV1-42		IGHJ4	IGHG1							CQQSRKVPWTF;CQQSKEVPWTF	TGTCAGCAAAGTAGGAAGGTTCCTTGGACGTTC;TGTCAGCAAAGTAAGGAGGTTCCGTGGACGTTC	IGKV3-1;IGKV3-1	;	IGKJ1;IGKJ1	IGKC;IGKC
clonotype482	clonotype482_consensus_1;clonotype482_consensus_2	2	0.000519211	CARSRGDYW	TGTGCAAGAAGTAGGGGGGACTACTGG	IGHV1-42		IGHJ4	IGHG2B							CHQSRKVPWTF	TGTCACCAAAGTAGGAAGGTTCCTTGGACGTTC	IGKV3-1		IGKJ1	IGKC
clonotype433	clonotype433_consensus_1;clonotype433_consensus_3;clonotype433_consensus_2	2	0.000519211	CARGKLASVPYYFDYW	TGTGCAAGAGGGAAACTGGCCTCAGTCCCTTACTACTTTGACTACTGG	IGHV1-50		IGHJ2	IGHM							CLQYDEFPWTF;CLQYDEFPYTF	TGTCTACAGTATGATGAGTTTCCGTGGACGTTC;TGTCTACAGTATGATGAGTTTCCGTACACGTTC	IGKV14-111;IGKV14-111	;	IGKJ1;IGKJ2	IGKC;IGKC
clonotype370	clonotype370_consensus_1;clonotype370_consensus_2	2	0.000519211	CARNAYYSNLAWFAYW	TGTGCAAGAAACGCCTACTATAGTAACTTGGCCTGGTTTGCTTACTGG	IGHV1-50		IGHJ3	IGHG1							CQQYSNLPWTF	TGTCAGCAGTATAGTAACCTTCCGTGGACGTTC	IGKV10-94		IGKJ1	IGKC
clonotype474	clonotype474_consensus_1;clonotype474_consensus_2	2	0.000519211	CARNAYYSNLAWFAYW	TGTGCAAGAAACGCCTACTATAGTAACTTGGCCTGGTTTGCTTACTGG	IGHV1-50		IGHJ3	IGHG1							CQQYSKLPWTF	TGTCAGCAGTATAGTAAACTTCCGTGGACGTTC	IGKV10-94		IGKJ1	IGKC
clonotype488	clonotype488_consensus_2;clonotype488_consensus_3;clonotype488_consensus_1	2	0.000519211	CSKNYYGSSGYWYFDVW	TGTTCAAAGAATTACTACGGTAGTAGTGGCTACTGGTATTTCGATGTCTGG	IGHV1-52		IGHJ1	IGHG1							CFQGSHFPPTF;CFQGSHVPWTF	TGCTTTCAAGGTTCACATTTTCCTCCGACGTTC;TGCTTTCAAGGTTCACATGTTCCGTGGACGTTC	IGKV1-117;IGKV1-117	;	IGKJ1;IGKJ1	IGKC;IGKC
clonotype312	clonotype312_consensus_2;clonotype312_consensus_1	2	0.000519211	CAKNYYGPSGYWYFDVW	TGTGCAAAGAATTACTACGGTCCTAGTGGCTACTGGTACTTCGATGTCTGG	IGHV1-52		IGHJ1	IGHG1							CFQGSHLPPTF	TGCTTTCAAGGTTCACATCTTCCTCCGACGTTC	IGKV1-117		IGKJ1	IGKC
clonotype384	clonotype384_consensus_2;clonotype384_consensus_1	2	0.000519211	CAKNYYGSNGYWYFDVW	TGTGCAAAGAATTACTACGGTAGTAATGGCTACTGGTACTTCGATGTCTGG	IGHV1-52		IGHJ1	IGHG1							CFQGSHAPPTF	TGCTTTCAAGGTTCACATGCTCCTCCGACGTTC	IGKV1-117		IGKJ1	IGKC
clonotype313	clonotype313_consensus_2;clonotype313_consensus_1	2	0.000519211	CAKNYYGSSGYWYFDVW	TGTGCAAAGAATTACTACGGTAGTAGTGGCTACTGGTACTTCGATGTCTGG	IGHV1-52		IGHJ1	IGHG1							CFQGSHAPPTF	TGTTTTCAAGGTTCACATGCTCCTCCGACGTTC	IGKV1-117		IGKJ1	IGKC
clonotype291	clonotype291_consensus_1;clonotype291_consensus_2	2	0.000519211	CASLLWYLDYW	TGTGCAAGTCTACTATGGTATCTTGACTACTGG	IGHV1-53		IGHJ2	IGHM							CSQSTHVPFTF	TGCTCTCAAAGTACACATGTTCCATTCACGTTC	IGKV1-110		IGKJ4	IGKC
clonotype371	clonotype371_consensus_1;clonotype371_consensus_2	2	0.000519211	CARPNWDGDYW	TGTGCAAGACCGAACTGGGACGGAGACTACTGG	IGHV1-53		IGHJ2	IGHM							CGQSYSYPLTF	TGTGGACAGAGTTACAGCTATCCGCTCACGTTC	IGKV6-20		IGKJ5	IGKC
clonotype306	clonotype306_consensus_2;clonotype306_consensus_1	2	0.000519211	CARGTVVAADYW	TGTGCAAGAGGGACGGTAGTAGCTGCGGACTACTGG	IGHV1-53		IGHJ4	IGHM							CFQGSHVPRTF	TGCTTTCAAGGTTCACATGTTCCTCGGACGTTC	IGKV1-117		IGKJ1	IGKC
clonotype333	clonotype333_consensus_1;clonotype333_consensus_2	2	0.000519211	CARRYYGSSYWYFDVW	TGTGCAAGAAGGTACTACGGTAGTAGCTACTGGTACTTCGATGTCTGG	IGHV1-55		IGHJ1	IGHM							CQNVLSTPYTF	TGTCAAAATGTGTTAAGTACTCCGTACACGTTC	IGKV12-89		IGKJ2	IGKC
clonotype279	clonotype279_consensus_2;clonotype279_consensus_1	2	0.000519211	CARVYYGNYWYFDVW	TGTGCAAGAGTCTACTATGGTAACTACTGGTACTTCGATGTCTGG	IGHV1-55		IGHJ1	IGHM							CQNVLSTPRTF	TGTCAAAATGTGTTAAGTACTCCTCGGACGTTC	IGKV12-89		IGKJ1	IGKC
clonotype473	clonotype473_consensus_1;clonotype473_consensus_2	2	0.000519211	CARGVYGSIPYYFDYW	TGTGCAAGAGGGGTCTACGGTAGTATCCCGTACTACTTTGACTACTGG	IGHV1-55		IGHJ2	IGHG1							CLQSDNLPYTF	TGTTTGCAAAGTGATAACTTGCCGTACACGTTC	IGKV17-121		IGKJ2	IGKC
clonotype481	clonotype481_consensus_1;clonotype481_consensus_2	2	0.000519211	CASGNYYW	TGTGCAAGTGGTAACTACTACTGG	IGHV1-55		IGHJ2	IGHM							CLQYDNLWTF	TGTCTACAGTATGATAATCTGTGGACGTTC	IGKV19-93		IGKJ1	IGKC
clonotype272	clonotype272_consensus_2;clonotype272_consensus_1	2	0.000519211	CARIYYYGSSYAMDYW	TGTGCAAGAATTTATTACTACGGTAGTAGCTATGCTATGGACTACTGG	IGHV1-55	IGHD1-1	IGHJ4	IGHM							CQNVLSTPRTF	TGTCAAAATGTGTTAAGTACTCCTCGGACGTTC	IGKV12-89		IGKJ1	IGKC
clonotype334	clonotype334_consensus_1;clonotype334_consensus_2	2	0.000519211	CARSPYGNYHYYYAMDYW	TGTGCAAGATCGCCTTATGGTAACTACCATTATTACTATGCTATGGACTACTGG	IGHV1-58		IGHJ4	IGHM							CQQYYSYPYTF	TGTCAGCAATATTATAGCTATCCGTACACGTTC	IGKV8-30		IGKJ2	IGKC
clonotype404	clonotype404_consensus_2;clonotype404_consensus_1	2	0.000519211	CARSPYGNYHYYYAMDYW	TGTGCAAGATCGCCTTATGGTAACTACCATTATTACTATGCTATGGACTACTGG	IGHV1-58		IGHJ4	IGHM							CQQYYSYPLTF	TGTCAGCAATATTATAGCTATCCTCTCACGTTC	IGKV8-30		IGKJ5	IGKC
clonotype480	clonotype480_consensus_2;clonotype480_consensus_1	2	0.000519211	CARSGDYYGSSYGYFDVW	TGTGCAAGATCGGGGGATTACTACGGCAGTAGCTACGGGTACTTCGATGTCTGG	IGHV1-59		IGHJ1	IGHG1							CLQHDESPYTF	TGTCTACAACATGATGAGAGCCCGTACACGTTC	IGKV14-126		IGKJ2	IGKC
clonotype454	clonotype454_consensus_1;clonotype454_consensus_2	2	0.000519211	CARSGDYYGSGYGYFDVW	TGTGCAAGATCGGGGGATTACTACGGTAGTGGCTACGGGTACTTCGATGTCTGG	IGHV1-59	IGHD1-1	IGHJ1	IGHG1							CLQHGESPYTF	TGTCTACAGCATGGTGAGAGCCCGTACACGTTC	IGKV14-126		IGKJ2	IGKC
clonotype381	clonotype381_consensus_3;clonotype381_consensus_2;clonotype381_consensus_1	2	0.000519211	CVSPFYYGNYGWFAYW	TGTGTTTCCCCCTTCTACTATGGTAACTACGGCTGGTTTGCTTACTGG	IGHV1-59		IGHJ3	IGHG2C							CQQYSKLLFTF;CQQHNEYPYTF	TGTCAGCAGTATAGTAAGCTTTTATTCACGTTC;TGTCAACAGCATAATGAATACCCGTACACGTTC	IGKV10-94;IGKV16-104	;	IGKJ4;IGKJ2	IGKC;IGKC
clonotype297	clonotype297_consensus_2;clonotype297_consensus_1	2	0.000519211	CARLRWFAYW	TGTGCAAGATTACGATGGTTTGCTTACTGG	IGHV1-59		IGHJ3	IGHM	CALWYSNHFIF	TGTGCTCTATGGTACAGCAACCATTTTATTTTC	IGLV1		IGLJ3	IGLC3
clonotype349	clonotype349_consensus_1;clonotype349_consensus_2	2	0.000519211	CARGLYYYGSSWGWFAYW	TGTGCAAGAGGCCTTTATTACTACGGTAGTAGCTGGGGCTGGTTTGCTTACTGG	IGHV1-61	IGHD1-1	IGHJ3	IGHM							CLQSDNMPLTF	TGTTTGCAAAGTGATAACATGCCTCTCACGTTC	IGKV17-127		IGKJ5	IGKC
clonotype409	clonotype409_consensus_1;clonotype409_consensus_2	2	0.000519211	CARHGPLYDYPFAYW	TGTGCAAGACACGGACCCCTCTATGATTACCCGTTTGCTTACTGG	IGHV1-62-2		IGHJ3	IGHG1							CQQSKEVPWTF	TGTCAGCAAAGTAAGGAGGTTCCGTGGACGTTC	IGKV3-2		IGKJ1	IGKC
clonotype391	clonotype391_consensus_2;clonotype391_consensus_1;clonotype391_consensus_3;clonotype391_consensus_4	2	0.000519211	CARGKGFDYW;CARGEGYFFDYW	TGTGCAAGAGGGAAGGGTTTTGACTACTGG;TGTGCAAGAGGAGAGGGTTACTTCTTTGATTACTGG	IGHV1-63;IGHV1-9	;	IGHJ2;IGHJ3	IGHM;IGHM	CALWYSTHYVF	TGTGCTCTATGGTACAGCACCCATTATGTTTTC	IGLV2		IGLJ2	IGLC2	CQQSYSAPLTF	TGTCAGCAGTCCTACAGCGCTCCGCTCACGTTC	IGKV8-34		IGKJ5	IGKC
clonotype441	clonotype441_consensus_1;clonotype441_consensus_2	2	0.000519211	CARGDYYGRRDWYFDVW	TGTGCAAGAGGGGATTACTACGGTAGGAGGGACTGGTACTTCGATGTCTGG	IGHV1-64		IGHJ1	IGHG1							CQQHYSTPYTF	TGTCAGCAACATTATAGCACTCCGTACACGTTC	IGKV8-24		IGKJ2	IGKC
clonotype435	clonotype435_consensus_1;clonotype435_consensus_2	2	0.000519211	CVQGADDYW	TGTGTACAGGGGGCCGATGACTACTGG	IGHV1-64		IGHJ2	IGHG1							CQQHYNTPLTF	TGTCAGCAACATTATAACACTCCGCTCACGTTC	IGKV8-24		IGKJ5	IGKC
clonotype340	clonotype340_consensus_2;clonotype340_consensus_1	2	0.000519211	CARLGYGYDPLFAYW	TGTGCAAGATTGGGGTATGGTTACGACCCCCTTTTTGCTTACTGG	IGHV1-64		IGHJ3	IGHG1							CQQSNSWPTTF	TGTCAACAAAGTAATAGCTGGCCAACCACGTTC	IGKV5-48		IGKJ5	IGKC
clonotype392	clonotype392_consensus_3;clonotype392_consensus_1;clonotype392_consensus_2	2	0.000519211	CARKGNYGSGRYFDYW;CTLYGYALDYW	TGTGCAAGAAAGGGAAACTACGGCAGTGGCCGGTACTTTGACTACTGG;TGTACCCTCTACGGCTATGCTTTGGACTACTGG	IGHV1-69;IGHV6-6	;	IGHJ2;IGHJ4	IGHA;IGHG1							CQHSWEIPLTF	TGTCAGCACAGTTGGGAGATTCCGCTCACGTTC	IGKV3-7		IGKJ5	IGKC
clonotype350	clonotype350_consensus_2;clonotype350_consensus_1	2	0.000519211	CARSNYYGSSYTFAYW	TGTGCAAGATCCAATTACTACGGTAGTAGCTACACGTTTGCTTACTGG	IGHV1-69	IGHD1-1	IGHJ3	IGHM							CQQGNTLPRTF	TGCCAACAGGGTAATACGCTTCCTCGGACGTTC	IGKV10-96		IGKJ1	IGKC
clonotype459	clonotype459_consensus_2;clonotype459_consensus_1	2	0.000519211	CARGDGNYAYYAMDYW	TGTGCAAGAGGGGATGGTAACTACGCATACTATGCTATGGACTACTGG	IGHV1-69		IGHJ4	IGHG1							CLQYDNLWTF	TGTCTACAGTATGATAATCTGTGGACGTTC	IGKV19-93		IGKJ1	IGKC
clonotype280	clonotype280_consensus_1;clonotype280_consensus_2	2	0.000519211	CARFYYDYDGAFYFDYW	TGTGCAAGATTCTACTATGATTACGACGGGGCTTTCTACTTTGACTACTGG	IGHV1-7		IGHJ2	IGHG1							CQQGQSYPYTF	TGTCAACAGGGTCAAAGTTATCCGTACACGTTC	IGKV15-103		IGKJ2	IGKC
clonotype425	clonotype425_consensus_2;clonotype425_consensus_1	2	0.000519211	CTREERGFDYW	TGTACAAGAGAGGAAAGGGGTTTTGACTACTGG	IGHV1-7		IGHJ2	IGHG1							CQQSNEDPWTF	TGTCAGCAAAGTAATGAGGATCCGTGGACGTTC	IGKV3-4		IGKJ1	IGKC
clonotype300	clonotype300_consensus_4;clonotype300_consensus_3;clonotype300_consensus_2;clonotype300_consensus_1	2	0.000519211	CAREERGFDYW;CTRRAYDYTYYYAMDYW	TGTGCAAGAGAGGAAAGGGGTTTTGACTACTGG;TGTACCAGGCGGGCCTATGATTACACCTATTACTATGCTATGGACTACTGG	IGHV1-7;IGHV6-6	;	IGHJ2;IGHJ4	IGHG2B;IGHG1							CQQSNEDPWTF;CQQFTSSPWTF	TGTCAGCAAAGTAATGAGGATCCGTGGACGTTC;TGCCAGCAGTTTACTAGTTCCCCATGGACGTTC	IGKV3-4;IGKV4-50	;	IGKJ1;IGKJ1	IGKC;IGKC
clonotype478	clonotype478_consensus_2;clonotype478_consensus_3;clonotype478_consensus_1	2	0.000519211	CARHGDDYDNPFAYW	TGTGCAAGACACGGCGATGATTACGACAACCCTTTTGCTTACTGG	IGHV1-71		IGHJ3	IGHG1							CQQSKEVPWTF;CQQTKEVPWTF	TGTCAGCAAAGTAAGGAGGTTCCGTGGACGTTC;TGTCAGCAAACTAAGGAGGTTCCGTGGACGTTC	IGKV3-2;IGKV3-2	;	IGKJ1;IGKJ1	IGKC;IGKC
clonotype322	clonotype322_consensus_1;clonotype322_consensus_3;clonotype322_consensus_2	2	0.000519211	CARHGDDYDNPSAYW	TGTGCAAGACACGGCGATGATTACGACAACCCTTCTGCTTATTGG	IGHV1-71		IGHJ3	IGHG1							CQQSKEVPWTF;CQQSKEIPWTF	TGTCAGCAAAGTAAGGAGGTTCCGTGGACGTTC;TGTCAGCAAAGTAAGGAGATTCCGTGGACGTTC	IGKV3-2;IGKV3-2	;	IGKJ1;IGKJ1	IGKC;IGKC
clonotype270	clonotype270_consensus_2;clonotype270_consensus_1	2	0.000519211	CARHGSDYDNPFGYW	TGTGCAAGACACGGCTCTGATTACGACAACCCCTTTGGTTACTGG	IGHV1-71		IGHJ3	IGHG1							CQQSKEVPWTF	TGTCAACAAAGTAAGGAGGTTCCGTGGACGTTC	IGKV3-2		IGKJ1	IGKC
clonotype360	clonotype360_consensus_2;clonotype360_consensus_3;clonotype360_consensus_1	2	0.000519211	CARHGYDYDNPFAYW	TGTGCAAGACACGGCTATGATTACGACAACCCTTTTGCTTACTGG	IGHV1-71		IGHJ3	IGHG1							CQQSKEVPWTF;CQQTKEVPWTF	TGTCAGCAAAGTAAGGAGGTTCCGTGGACGTTC;TGTCAGCAAACTAAGGAGGTTCCGTGGACGTTC	IGKV3-2;IGKV3-2	;	IGKJ1;IGKJ1	IGKC;IGKC
clonotype329	clonotype329_consensus_1;clonotype329_consensus_2	2	0.000519211	CAREVSTAVGYFDVW	TGTGCAAGAGAAGTTTCTACGGCAGTGGGGTACTTCGATGTCTGG	IGHV1-72		IGHJ1	IGHA							CQQYYNYPYTF	TGTCAGCAATATTATAACTATCCGTACACGTTC	IGKV8-30		IGKJ2	IGKC
clonotype396	clonotype396_consensus_1;clonotype396_consensus_3;clonotype396_consensus_2	2	0.000519211	CARTGYYGSSNYFDYW	TGTGCAAGAACAGGTTACTACGGTAGTAGCAACTACTTTGACTACTGG	IGHV1-72		IGHJ2	IGHG2C							CQQHNEYPLTF;CQQRSSYPPTF	TGTCAACAGCATAATGAATATCCGCTCACGTTC;TGCCAGCAAAGGAGTAGTTACCCACCTACGTTC	IGKV16-104;IGKV4-57	;	IGKJ5;IGKJ5	IGKC;IGKC
clonotype483	clonotype483_consensus_1;clonotype483_consensus_2	2	0.000519211	CARMYYSNWGFDYW	TGTGCAAGAATGTACTATAGTAACTGGGGTTTTGACTACTGG	IGHV1-72		IGHJ2	IGHM	CALWYSTHYVF	TGTGCTCTATGGTACAGCACCCATTATGTTTTC	IGLV2		IGLJ2	IGLC2
clonotype273	clonotype273_consensus_2;clonotype273_consensus_1	2	0.000519211	CARDLDYW	TGTGCAAGGGATCTTGACTACTGG	IGHV1-74		IGHJ2	IGHG1							CFQSNYLPLTF	TGCTTCCAGAGCAACTATCTTCCTCTCACGTTC	IGKV1-99		IGKJ5	IGKC
clonotype339	clonotype339_consensus_1;clonotype339_consensus_2	2	0.000519211	CARGDGYYFDYW	TGTGCAAGAGGAGATGGTTACTACTTTGACTACTGG	IGHV1-75		IGHJ2	IGHM							CLQSDNMPLTF	TGTTTGCAAAGTGATAACATGCCTCTCACGTTC	IGKV17-127		IGKJ5	IGKC
clonotype443	clonotype443_consensus_1;clonotype443_consensus_2	2	0.000519211	CAILRFAYW	TGTGCAATCCTAAGGTTTGCTTACTGG	IGHV1-75		IGHJ3	IGHM	CALWYSNHWVF	TGTGCTCTATGGTACAGCAACCATTGGGTGTTC	IGLV1		IGLJ1	IGLC1
clonotype328	clonotype328_consensus_1;clonotype328_consensus_2	2	0.000519211	CARGPFYW	TGTGCAAGGGGGCCATTCTACTGG	IGHV1-77		IGHJ2	IGHG1							CLQYDNLLWTF	TGTCTACAGTATGATAATCTTCTGTGGACGTTC	IGKV19-93		IGKJ1	IGKC
clonotype405	clonotype405_consensus_2;clonotype405_consensus_1;clonotype405_consensus_3	2	0.000519211	CARGPFYW	TGTGCTAGAGGGCCATTCTACTGG	IGHV1-77		IGHJ2	IGHG1							CQHHYGTPRTF;CLQYANLLWTF	TGTCAACATCATTATGGTACTCCTCGGACGTTC;TGTCTACAGTATGCTAATCTTCTGTGGACGTTC	IGKV12-44;IGKV19-93	;	IGKJ1;IGKJ1	IGKC;IGKC
clonotype282	clonotype282_consensus_2;clonotype282_consensus_1	2	0.000519211	CAKYFDVW	TGTGCAAAGTACTTCGATGTCTGG	IGHV1-80		IGHJ1	IGHG1							CQQWSIYPYTF	TGCCAGCAGTGGAGTATTTACCCGTACACGTTC	IGKV4-68		IGKJ2	IGKC
clonotype275	clonotype275_consensus_2;clonotype275_consensus_1	2	0.000519211	CAREKAGTWYFDFW	TGTGCAAGGGAAAAGGCTGGGACCTGGTACTTCGATTTCTGG	IGHV1-80		IGHJ1	IGHG1							CQQCNTYPLTF	TGTCAGCAATGTAACACCTATCCTCTCACGTTC	IGKV6-23		IGKJ4	IGKC
clonotype484	clonotype484_consensus_1;clonotype484_consensus_2	2	0.000519211	CARSHYPRSYFDVW	TGTGCAAGATCACACTACCCCAGATCGTACTTCGATGTCTGG	IGHV1-80		IGHJ1	IGHM							CQQSNEDPYTF	TGTCAGCAAAGTAATGAGGATCCGTACACGTTC	IGKV3-4		IGKJ2	IGKC
clonotype451	clonotype451_consensus_1;clonotype451_consensus_2	2	0.000519211	CARLGDYDYFDYW	TGTGCAAGACTGGGTGACTACGACTACTTTGACTACTGG	IGHV1-80		IGHJ2	IGHA	CALWYSNHWVF	TGTGCTCTATGGTACAGTAATCATTGGGTGTTC	IGLV1		IGLJ1	IGLC1
clonotype428	clonotype428_consensus_2;clonotype428_consensus_1	2	0.000519211	CARGGNWVFAYW	TGTGCAAGGGGGGGTAACTGGGTGTTTGCTTACTGG	IGHV1-80		IGHJ3	IGHM	CALWYSNHFIF	TGTGCTCTATGGTACAGCAACCATTTTATTTTC	IGLV1		IGLJ3	IGLC3
clonotype437	clonotype437_consensus_1;clonotype437_consensus_2	2	0.000519211	CARSGIYDYSYVMDYW	TGTGCAAGATCGGGGATTTATGATTACTCCTATGTTATGGACTACTGG	IGHV1-80		IGHJ4	IGHG1							CHQSNSWPLTF	TGTCACCAAAGTAATAGCTGGCCGCTCACGTTC	IGKV5-48		IGKJ5	IGKC
clonotype393	clonotype393_consensus_1;clonotype393_consensus_2	2	0.000519211	CAREGYYVSSYDFDFW	TGTGCAAGGGAGGGTTACTACGTTAGTAGCTACGACTTTGACTTCTGG	IGHV1-81		IGHJ2	IGHG1							CFQGSHVPYTF	TGCTTTCAAGGTTCACATGTTCCGTACACGTTC	IGKV1-117		IGKJ2	IGKC
clonotype402	clonotype402_consensus_1;clonotype402_consensus_2	2	0.000519211	CARGETTDYFDYW	TGTGCAAGAGGTGAGACTACGGACTACTTTGACTACTGG	IGHV1-81		IGHJ2	IGHG3							CQQSNSWPQYTF	TGTCAACAGAGTAACAGCTGGCCTCAGTACACGTTC	IGKV5-43		IGKJ2	IGKC
clonotype283	clonotype283_consensus_2;clonotype283_consensus_1	2	0.000519211	CAGDYQAWFAYW	TGTGCGGGGGATTACCAGGCCTGGTTTGCTTACTGG	IGHV1-81		IGHJ3	IGHG1							CQQWSSYPLTF	TGCCAGCAGTGGAGTAGTTACCCGCTCACGTTC	IGKV4-55		IGKJ5	IGKC
clonotype460	clonotype460_consensus_2;clonotype460_consensus_1	2	0.000519211	CARGYDYDVRYAMDYW	TGTGCAAGAGGCTATGATTACGACGTACGGTATGCTATGGACTACTGG	IGHV1-81		IGHJ4	IGHM							CQQHYSTPYTF	TGTCAGCAACATTATAGTACTCCGTACACGTTC	IGKV6-17		IGKJ2	IGKC
clonotype309	clonotype309_consensus_2;clonotype309_consensus_1	2	0.000519211	CAGYFDYW	TGTGCGGGCTACTTTGACTACTGG	IGHV1-82		IGHJ2	IGHG1							CQQWSSYPYTF	TGCCAGCAGTGGAGTAGTTACCCGTACACGTTC	IGKV4-68		IGKJ2	IGKC
clonotype477	clonotype477_consensus_1;clonotype477_consensus_2	2	0.000519211	CAGNWAYAMDYW	TGTGCGGGTAACTGGGCCTATGCTATGGACTACTGG	IGHV1-84		IGHJ4	IGHM							CMQHLEYPYTF	TGTATGCAACATCTAGAATATCCTTACACGTTC	IGKV2-137		IGKJ2	IGKC
clonotype410	clonotype410_consensus_2;clonotype410_consensus_1	2	0.000519211	CAREGLLPFDYW	TGTGCAAGAGAGGGGTTACTCCCTTTTGACTACTGG	IGHV1-85		IGHJ2	IGHG1							CFQGSHVPWTF	TGCTTTCAAGGTTCACATGTTCCGTGGACGTTC	IGKV1-117		IGKJ1	IGKC
clonotype352	clonotype352_consensus_2;clonotype352_consensus_1	2	0.000519211	CARWDYTRAYW	TGTGCAAGATGGGACTATACGAGGGCTTACTGG	IGHV1-85		IGHJ3	IGHG1							CLQYASYPWTF	TGTCTACAATATGCTAGTTATCCGTGGACGTTC	IGKV9-124		IGKJ1	IGKC
clonotype336	clonotype336_consensus_1;clonotype336_consensus_2	2	0.000519211	CARPRDYW	TGTGCAAGACCCCGTGACTACTGG	IGHV1-9		IGHJ2	IGHG1							CQHFWSTPYTF	TGTCAACATTTTTGGAGTACTCCGTACACGTTC	IGKV12-46		IGKJ2	IGKC
clonotype342	clonotype342_consensus_2;clonotype342_consensus_1	2	0.000519211	CARTGGNYW	TGTGCAAGAACTGGGGGGAACTACTGG	IGHV1-9		IGHJ2	IGHM							CQQYWSTPYTF	TGTCAACAGTATTGGAGTACTCCGTACACGTTC	IGKV13-84		IGKJ2	IGKC
clonotype303	clonotype303_consensus_1;clonotype303_consensus_2;clonotype303_consensus_3;clonotype303_consensus_4	2	0.000519211	CARGEGYFFDYW;CARVGYYSNYDGHFDVW	TGTGCAAGAGGAGAGGGTTACTTCTTTGATTACTGG;TGTGCAAGAGTGGGCTACTATAGTAACTACGATGGGCACTTCGATGTCTGG	IGHV1-9;IGHV3-6	;	IGHJ3;IGHJ1	IGHM;IGHG1	CALWYSTHYVF	TGTGCTCTATGGTACAGCACCCATTATGTTTTC	IGLV2		IGLJ2	IGLC2	CQQSYSAPLTF	TGTCAGCAGTCCTACAGCGCTCCGCTCACGTTC	IGKV8-34		IGKJ5	IGKC
clonotype355	clonotype355_consensus_1;clonotype355_consensus_2	2	0.000519211	CASRGGYGFAYW	TGTGCAAGCCGTGGGGGGTACGGGTTTGCTTACTGG	IGHV1-9		IGHJ3	IGHM							CLQYASSPWTF	TGTCTACAATATGCTAGTTCTCCGTGGACGTTC	IGKV9-120		IGKJ1	IGKC
clonotype436	clonotype436_consensus_2;clonotype436_consensus_1	2	0.000519211	CARHRRGYAMDYW	TGTGCAAGACACCGGAGGGGCTATGCTATGGACTACTGG	IGHV1-9		IGHJ4	IGHG2B							CQQDYSSPRTF	TGTCAGCAGGATTATAGCTCTCCTCGGACGTTC	IGKV6-32		IGKJ1	IGKC
clonotype344	clonotype344_consensus_1;clonotype344_consensus_2	2	0.000519211	CVRDLLRYGGAMDYW	TGTGTGAGGGATTTACTACGGTACGGGGGTGCTATGGACTACTGG	IGHV10-1		IGHJ4	IGHA							CLQSDNMPLTF	TGTTTGCAAAGTGATAACATGCCTCTCACGTTC	IGKV17-127		IGKJ5	IGKC
clonotype487	clonotype487_consensus_2;clonotype487_consensus_1	2	0.000519211	CVREDWYFDVW	TGTGTGAGAGAAGACTGGTACTTCGATGTCTGG	IGHV10-3		IGHJ1	IGHA							CQQNNEDPRTF	TGTCAGCAAAATAATGAGGATCCTCGGACGTTC	IGKV3-10		IGKJ1	IGKC
clonotype455	clonotype455_consensus_2;clonotype455_consensus_1	2	0.000519211	CVRAFYYYGSSYEDWFAYW	TGTGTGAGAGCCTTTTATTACTACGGTAGTAGCTACGAGGACTGGTTTGCTTACTGG	IGHV10-3	IGHD1-1	IGHJ3	IGHA							CLQHGESPTF	TGTCTACAGCATGGTGAGAGCCCGACGTTC	IGKV14-126		IGKJ1	IGKC
clonotype465	clonotype465_consensus_1;clonotype465_consensus_2	2	0.000519211	CMRYGNYWYFDVW	TGTATGAGATATGGTAACTACTGGTACTTCGATGTCTGG	IGHV11-2		IGHJ1	IGHM							CLQHGESPFTF	TGTCTACAGCATGGTGAGAGCCCATTCACGTTC	IGKV14-126		IGKJ4	IGKC
clonotype316	clonotype316_consensus_1;clonotype316_consensus_2	2	0.000519211	CMRYGSSYWYFDVW	TGTATGAGATACGGTAGTAGCTACTGGTACTTCGATGTCTGG	IGHV11-2		IGHJ1	IGHM							CLQHGESPFTF	TGTCTACAGCATGGTGAGAGCCCATTCACGTTC	IGKV14-126		IGKJ4	IGKC
clonotype307	clonotype307_consensus_1;clonotype307_consensus_2	2	0.000519211	CMRYEGSYWYFDVW	TGTATGAGATATGAGGGCAGCTACTGGTACTTCGATGTCTGG	IGHV11-2		IGHJ1	IGHM							CLQHGESPYTF	TGTCTACAGCATGGTGAGAGCCCGTACACGTTC	IGKV14-126		IGKJ2	IGKC
clonotype442	clonotype442_consensus_2;clonotype442_consensus_1	2	0.000519211	CSRSSSGDYFDYW	TGTAGTAGATCGAGTAGTGGGGACTACTTTGACTACTGG	IGHV13-2		IGHJ2	IGHM							CQQDYSSPYTF	TGTCAGCAGGATTATAGCTCTCCGTACACGTTC	IGKV6-32		IGKJ2	IGKC
clonotype439	clonotype439_consensus_2;clonotype439_consensus_3;clonotype439_consensus_1	2	0.000519211	CSRSLSVYYGLDYW	TGTAGTAGATCCCTTTCTGTCTACTATGGGCTTGACTACTGG	IGHV13-2		IGHJ2	IGHM							CQQSNEDPQTF;CQQSNEDPWTF	TGTCAGCAAAGTAATGAGGATCCTCAGACGTTC;TGTCAGCAAAGTAATGAGGATCCGTGGACGTTC	IGKV3-4;IGKV3-4	;	IGKJ1;IGKJ1	IGKC;IGKC
clonotype438	clonotype438_consensus_2;clonotype438_consensus_1	2	0.000519211	CAPITTVVGGAMDYW	TGTGCTCCGATTACTACGGTAGTAGGAGGCGCTATGGACTACTGG	IGHV14-2		IGHJ4	IGHM							CQQGQSYPWTF	TGTCAACAGGGTCAAAGTTATCCGTGGACGTTC	IGKV15-103		IGKJ1	IGKC
clonotype434	clonotype434_consensus_2;clonotype434_consensus_1;clonotype434_consensus_3	2	0.000519211	CASRYYYGSFYEYWYFDVW	TGTGCTAGTCGTTATTACTACGGTAGTTTCTACGAATACTGGTACTTCGATGTCTGG	IGHV14-3		IGHJ1	IGHG1							CQHHYGTPFTF;CQQSNEDPLTF	TGTCAACATCATTATGGTACTCCATTCACGTTC;TGTCAGCAAAGTAATGAGGATCCGCTCACGTTC	IGKV12-44;IGKV3-4	;	IGKJ4;IGKJ5	IGKC;IGKC
clonotype332	clonotype332_consensus_1;clonotype332_consensus_2	2	0.000519211	CASVIYYDYDGRLYYFTMDYW	TGTGCTAGCGTGATCTACTATGATTACGACGGACGTCTCTATTACTTTACTATGGACTACTGG	IGHV14-3		IGHJ4	IGHG1							CLQYDNLLYTF	TGTCTCCAGTATGATAATCTTCTGTACACGTTC	IGKV19-93		IGKJ2	IGKC
clonotype281	clonotype281_consensus_3;clonotype281_consensus_2;clonotype281_consensus_1	2	0.000519211	CARWYDYVSAMDYW	TGTGCTAGATGGTATGATTACGTCTCTGCTATGGACTACTGG	IGHV14-3		IGHJ4	IGHG1							CLQYDEFPWTF;CLQYDEFPYTF	TGTCTACAGTATGATGAGTTTCCGTGGACGTTC;TGTCTACAGTATGATGAGTTTCCGTACACGTTC	IGKV14-111;IGKV14-111	;	IGKJ1;IGKJ2	IGKC;IGKC
clonotype375	clonotype375_consensus_2;clonotype375_consensus_1	2	0.000519211	CARWYDYVSAMDYW	TGTGCTAGATGGTATGATTACGTCTCTGCTATGGACTACTGG	IGHV14-3		IGHJ4	IGHG1							CLQYDEFPYTF	TGTCTACAGTATGATGAGTTTCCGTACACGTTC	IGKV14-111		IGKJ2	IGKC
clonotype414	clonotype414_consensus_1;clonotype414_consensus_2	2	0.000519211	CARRGILRAAMDYW	TGTGCTAGAAGGGGGATACTACGGGCAGCTATGGACTACTGG	IGHV14-3		IGHJ4	IGHM							CQQNNEDPYTF	TGTCAGCAAAATAATGAGGATCCGTACACGTTC	IGKV3-10		IGKJ2	IGKC
clonotype440	clonotype440_consensus_2;clonotype440_consensus_1	2	0.000519211	CTTIRVW	TGTACTACTATCCGGGTCTGG	IGHV14-4		IGHJ2	IGHM	CALWYSNHLVF	TGTGCTCTATGGTACAGCAACCATTTGGTGTTC	IGLV1		IGLJ1	IGLC1
clonotype326	clonotype326_consensus_2;clonotype326_consensus_1	2	0.000519211	CASYYYGSSSIAYW	TGTGCCTCCTATTACTACGGTAGTAGCTCGATTGCTTACTGG	IGHV2-2	IGHD1-1	IGHJ3	IGHM							CLQYASYPYTF	TGTCTACAATATGCTAGTTATCCGTACACGTTC	IGKV9-124		IGKJ2	IGKC
clonotype424	clonotype424_consensus_1;clonotype424_consensus_2	2	0.000519211	CAKPELGRGFAYW	TGTGCCAAACCGGAACTGGGACGGGGGTTTGCTTACTGG	IGHV2-3		IGHJ3	IGHM							CQQYSSYPLTF	TGTCAGCAATATAGCAGCTATCCGCTCACGTTC	IGKV6-23		IGKJ5	IGKC
clonotype294	clonotype294_consensus_2;clonotype294_consensus_1	2	0.000519211	CAKKNYAMDYW	TGTGCCAAAAAGAACTATGCTATGGACTACTGG	IGHV2-3		IGHJ4	IGHM							CQQHNEYPWTF	TGTCAACAGCATAATGAATACCCGTGGACGTTC	IGKV16-104		IGKJ1	IGKC
clonotype423	clonotype423_consensus_3;clonotype423_consensus_2;clonotype423_consensus_1	2	0.000519211	CAKNGYYSTPYYFDYW	TGTGCCAAAAATGGCTACTATAGTACCCCGTACTACTTTGACTACTGG	IGHV2-4		IGHJ2	IGHM							CQHFWGTLTF;CQQHYSTPLTF	TGTCAACATTTTTGGGGTACGCTCACGTTC;TGTCAGCAACATTATAGCACTCCGCTCACGTTC	IGKV12-46;IGKV8-24	;	IGKJ5;IGKJ5	IGKC;IGKC
clonotype398	clonotype398_consensus_2;clonotype398_consensus_1	2	0.000519211	CAAQGRDYDEGGGAMDYW	TGTGCCGCCCAGGGGCGGGATTACGACGAAGGAGGCGGGGCTATGGACTACTGG	IGHV2-4		IGHJ4	IGHM							CQHSRELPLTF	TGTCAGCACAGTAGGGAGCTTCCTCTCACGTTC	IGKV3-12		IGKJ5	IGKC
clonotype400	clonotype400_consensus_2;clonotype400_consensus_1	2	0.000519211	CARHPPYYSNYVGNAMDYW	TGTGCCAGACATCCCCCTTACTATAGTAACTACGTGGGAAATGCTATGGACTACTGG	IGHV2-6		IGHJ4	IGHM							CQQWSSYPLTF	TGTCAACAGTGGAGTAGTTACCCGCTCACGTTC	IGKV4-53		IGKJ5	IGKC
clonotype417	clonotype417_consensus_2;clonotype417_consensus_1	2	0.000519211	CATPYYSNYPFAYW	TGTGCCACCCCCTACTATAGTAACTACCCGTTTGCTTACTGG	IGHV2-9		IGHJ3	IGHM							CQQHYSTPLTF	TGTCAGCAACATTATAGCACTCCGCTCACGTTC	IGKV8-24		IGKJ5	IGKC
clonotype338	clonotype338_consensus_1;clonotype338_consensus_2	2	0.000519211	CSRGGYFDVW	TGTTCAAGAGGGGGGTACTTCGATGTCTGG	IGHV3-1		IGHJ1	IGHG1							CHQWGGYRTF	TGCCATCAGTGGGGTGGTTATCGGACGTTC	IGKV4-80		IGKJ1	IGKC
clonotype432	clonotype432_consensus_1;clonotype432_consensus_2	2	0.000519211	CARDSNYRGLFAYW	TGTGCAAGAGATAGTAACTACAGAGGGCTTTTTGCTTACTGG	IGHV3-1		IGHJ3	IGHG2B							CQQYWSTPFTF	TGTCAACAGTATTGGAGTACTCCATTCACGTTC	IGKV13-84		IGKJ4	IGKC
clonotype411	clonotype411_consensus_3;clonotype411_consensus_1;clonotype411_consensus_2	2	0.000519211	CARGYAMDYW	TGTGCAAGAGGTTATGCTATGGACTACTGG	IGHV3-1		IGHJ4	IGHG2C							CQQWSSYPFTF;CQQYSRYPLTF	TGTCAACAGTGGAGTAGTTACCCATTCACGTTC;TGTCAGCAATATAGCAGGTATCCTCTCACGTTC	IGKV4-53;IGKV6-23	;	IGKJ4;IGKJ5	IGKC;IGKC
clonotype467	clonotype467_consensus_2;clonotype467_consensus_1;clonotype467_consensus_3	2	0.000519211	CARDLGYGYFDYW	TGTGCAAGAGATCTTGGTTACGGCTACTTTGACTACTGG	IGHV3-4		IGHJ2	IGHG1							CKQAYDVPWTF;CQHHYGTPPTF	TGTAAACAGGCTTATGACGTTCCGTGGACGTTC;TGTCAACATCATTATGGTACTCCTCCGACGTTC	IGKV12-38;IGKV12-44	;	IGKJ1;IGKJ1	IGKC;IGKC
clonotype271	clonotype271_consensus_2;clonotype271_consensus_1	2	0.000519211	CAEYDGYGRAWFAYW	TGTGCGGAATATGATGGTTATGGGAGAGCCTGGTTTGCTTACTGG	IGHV3-6		IGHJ3	IGHG1							CQQFTSSPWTF	TGCCAGCAGTTTACTAGTTCCCCATGGACGTTC	IGKV4-50		IGKJ1	IGKC
clonotype301	clonotype301_consensus_2;clonotype301_consensus_1	2	0.000519211	CARGGSGNAMDYW	TGTGCAAGAGGGGGCTCAGGGAATGCTATGGACTACTGG	IGHV3-6		IGHJ4	IGHG1							CQQHYSTPFTF	TGTCAGCAACATTATAGCACTCCATTCACGTTC	IGKV6-25		IGKJ4	IGKC
clonotype452	clonotype452_consensus_1;clonotype452_consensus_2	2	0.000519211	CARAWDGTPYYAMDYW	TGTGCAAGAGCCTGGGACGGGACCCCTTACTATGCTATGGACTACTGG	IGHV3-6		IGHJ4	IGHM							CQHFWSTPYTF	TGTCAACATTTTTGGAGTACTCCGTACACGTTC	IGKV12-41		IGKJ2	IGKC
clonotype288	clonotype288_consensus_2;clonotype288_consensus_1	2	0.000519211	CARPGDGYVWGYFDVW	TGTGCAAGACCGGGGGATGGTTACGTCTGGGGGTACTTCGATGTCTGG	IGHV4-1		IGHJ1	IGHM							CLQGTHQPWTF	TGCTTACAAGGTACACATCAGCCGTGGACGTTC	IGKV1-88		IGKJ1	IGKC
clonotype430	clonotype430_consensus_1;clonotype430_consensus_2	2	0.000519211	CARLGYYGFFAYW	TGTGCAAGACTGGGCTACTACGGTTTCTTTGCCTACTGG	IGHV4-1		IGHJ2	IGHM							CQQWNYPLITF	TGTCAGCAGTGGAATTATCCTCTTATCACGTTC	IGKV4-86		IGKJ5	IGKC
clonotype331	clonotype331_consensus_2;clonotype331_consensus_1	2	0.000519211	CTRLGYYGFSDYW	TGTACAAGACTGGGGTACTACGGTTTCTCTGACTACTGG	IGHV4-1		IGHJ2	IGHM							CQQWNYPLITF	TGCCAGCAGTGGAATTATCCTCTTATCACGTTC	IGKV4-86		IGKJ5	IGKC
clonotype374	clonotype374_consensus_3;clonotype374_consensus_1;clonotype374_consensus_2	2	0.000519211	CAIGAYW	TGTGCAATCGGGGCTTACTGG	IGHV4-1		IGHJ3	IGHG1							CWQGTHFPWTF;CWQGTHFPYTF	TGCTGGCAAGGTACACATTTTCCGTGGACGTTC;TGCTGGCAAGGTACACATTTTCCGTACACGTTC	IGKV1-135;IGKV1-135	;	IGKJ1;IGKJ2	IGKC;IGKC
clonotype413	clonotype413_consensus_2;clonotype413_consensus_1	2	0.000519211	CTIGAYW	TGTACAATAGGGGCTTACTGG	IGHV4-1		IGHJ3	IGHG1							CWQGTHFPYTF	TGCTGGCAAGGTACACATTTTCCGTACACGTTC	IGKV1-135		IGKJ2	IGKC
clonotype415	clonotype415_consensus_1;clonotype415_consensus_2	2	0.000519211	CASNWDVGFAYW	TGTGCAAGTAACTGGGACGTAGGGTTTGCTTACTGG	IGHV4-1		IGHJ3	IGHM							CQQGNTLPRTF	TGCCAACAGGGTAATACGCTTCCTCGGACGTTC	IGKV10-96		IGKJ1	IGKC
clonotype453	clonotype453_consensus_1;clonotype453_consensus_2	2	0.000519211	CASLHYYAMDYW	TGTGCAAGTCTACATTACTATGCTATGGACTACTGG	IGHV4-1		IGHJ4	IGHM							CQQHYSTPLTF	TGTCAGCAACATTATAGCACTCCGCTCACGTTC	IGKV8-24		IGKJ5	IGKC
clonotype359	clonotype359_consensus_2;clonotype359_consensus_1	2	0.000519211	CASPGAYW	TGTGCAAGCCCTGGGGCTTACTGG	IGHV5-12		IGHJ3	IGHM	CALWYSNHWVF	TGTGCTCTATGGTACAGCAACCATTGGGTGTTC	IGLV1		IGLJ1	IGLC1
clonotype341	clonotype341_consensus_1;clonotype341_consensus_2	2	0.000519211	CAREDGSSHWYFDVW	TGTGCAAGAGAAGACGGTAGTAGCCACTGGTACTTCGATGTCTGG	IGHV5-16		IGHJ1	IGHG1							CQHNWEIPLTF	TGTCAGCACAATTGGGAGATTCCGCTCACGTTC	IGKV3-7		IGKJ5	IGKC
clonotype444	clonotype444_consensus_2;clonotype444_consensus_1	2	0.000519211	CARENYPWYFDVW	TGTGCAAGAGAAAACTATCCGTGGTATTTCGATGTCTGG	IGHV5-16		IGHJ1	IGHG2B							CKQSYNLYTF	TGCAAGCAATCTTATAATCTATACACGTTC	IGKV8-21		IGKJ2	IGKC
clonotype431	clonotype431_consensus_2;clonotype431_consensus_1;clonotype431_consensus_3	2	0.000519211	CAREDYYGLDYW	TGTGCAAGAGAGGATTACTACGGTCTTGACTACTGG	IGHV5-16		IGHJ2	IGHG1							CVQGTHFPWTF;CWQGTHFPWTF	TGCGTGCAAGGTACACATTTTCCGTGGACGTTC;TGCTGGCAAGGTACACATTTTCCGTGGACGTTC	IGKV1-133;IGKV1-135	;	IGKJ1;IGKJ1	IGKC;IGKC
clonotype418	clonotype418_consensus_3;clonotype418_consensus_1;clonotype418_consensus_2	2	0.000519211	CARGLRYLDYW	TGTGCAAGGGGACTACGGTACCTTGACTACTGG	IGHV5-17		IGHJ2	IGHA							CWQGTHFPWTF;CWQGTHFPRTF	TGCTGGCAAGGTACACATTTTCCGTGGACGTTC;TGCTGGCAAGGTACACATTTTCCTCGGACGTTC	IGKV1-135;IGKV1-135	;	IGKJ1;IGKJ1	IGKC;IGKC
clonotype308	clonotype308_consensus_1;clonotype308_consensus_2	2	0.000519211	CAKRLDYW	TGTGCAAAAAGGTTGGACTACTGG	IGHV5-17		IGHJ2	IGHG1							CSQSTHVPYTF	TGCTCTCAAAGTACACATGTTCCGTACACGTTC	IGKV1-110		IGKJ2	IGKC
clonotype372	clonotype372_consensus_2;clonotype372_consensus_1	2	0.000519211	CARDGYYVEDYW	TGTGCAAGGGATGGTTACTACGTTGAGGACTACTGG	IGHV5-17		IGHJ4	IGHM							CSQSTHVPWTF	TGCTCTCAAAGTACACATGTTCCGTGGACGTTC	IGKV1-110		IGKJ1	IGKC
clonotype362	clonotype362_consensus_1;clonotype362_consensus_2	2	0.000519211	CARQRNSFYYYGSSLDYW	TGTGCAAGACAAAGGAATTCCTTTTATTACTACGGTAGTAGCCTTGACTACTGG	IGHV5-6	IGHD1-1	IGHJ2	IGHG1							CSQSTHVPLTF	TGCTCTCAAAGTACACATGTTCCGCTCACGTTC	IGKV1-110		IGKJ5	IGKC
clonotype369	clonotype369_consensus_2;clonotype369_consensus_3;clonotype369_consensus_1	2	0.000519211	CTRGDYGSWYFDVW	TGTACAAGAGGGGACTATGGTAGCTGGTACTTCGATGTCTGG	IGHV5-9-1		IGHJ1	IGHG2B							CQHFWGTPTF;CQHFWGTPLTF	TGTCAACATTTTTGGGGTACTCCCACGTTC;TGTCAACATTTTTGGGGTACTCCGCTCACGTTC	IGKV12-46;IGKV12-46	;	IGKJ4;IGKJ5	IGKC;IGKC
clonotype386	clonotype386_consensus_2;clonotype386_consensus_1	2	0.000519211	CTRGDYGSWYFDVW	TGTACAAGAGGGGATTATGGTAGCTGGTACTTCGATGTCTGG	IGHV5-9-1		IGHJ1	IGHG2C							CQHFWGTPLTF	TGTCAACATTTTTGGGGTACTCCGCTCACGTTC	IGKV12-46		IGKJ5	IGKC
clonotype383	clonotype383_consensus_1;clonotype383_consensus_2	2	0.000519211	CTLWNYW	TGCACCCTATGGAACTACTGG	IGHV6-3		IGHJ2	IGHM							CAQNLELPWTF	TGTGCTCAAAATCTAGAACTTCCGTGGACGTTC	IGKV2-109		IGKJ1	IGKC
clonotype385	clonotype385_consensus_2;clonotype385_consensus_1	2	0.000519211	CTDPGTGYW	TGCACCGATCCTGGGACAGGCTACTGG	IGHV6-3		IGHJ2	IGHM							CMQHLEFPYTF	TGTATGCAACATCTAGAATTTCCTTACACGTTC	IGKV2-137		IGKJ2	IGKC
clonotype295	clonotype295_consensus_2;clonotype295_consensus_1	2	0.000519211	CTVPHGYW	TGCACAGTTCCCCATGGCTACTGG	IGHV6-3		IGHJ2	IGHM							CFQGSHVPLTF	TGCTTTCAAGGTTCACATGTTCCGCTCACGTTC	IGKV1-117		IGKJ5	IGKC
clonotype378	clonotype378_consensus_2;clonotype378_consensus_1	2	0.000519211	CTDPPWSAYW	TGCACAGACCCCCCCTGGTCTGCTTACTGG	IGHV6-3		IGHJ3	IGHM							CLQHLEYPYTF	TGTTTGCAACATCTAGAATATCCGTACACGTTC	IGKV2-137		IGKJ2	IGKC
clonotype368	clonotype368_consensus_1;clonotype368_consensus_2	2	0.000519211	CTDPWAYW	TGCACAGACCCTTGGGCTTACTGG	IGHV6-3		IGHJ3	IGHM	CALWYSTHYVF	TGTGCTCTATGGTACAGCACCCATTATGTTTTC	IGLV2		IGLJ2	IGLC2
clonotype287	clonotype287_consensus_3;clonotype287_consensus_1;clonotype287_consensus_2	2	0.000519211	CTEAPAYYGHYDYAMDYW	TGCACAGAGGCCCCCGCCTACTATGGTCACTACGACTATGCTATGGACTACTGG	IGHV6-3		IGHJ4	IGHG1							CQHFWGTPYTF;CQHFWGTPTF	TGTCAACATTTTTGGGGTACTCCGTACACGTTC;TGTCAACATTTTTGGGGTACTCCCACGTTC	IGKV12-46;IGKV12-46	;	IGKJ2;IGKJ4	IGKC;IGKC
clonotype337	clonotype337_consensus_1;clonotype337_consensus_2	2	0.000519211	CTGLSMDYW	TGCACAGGACTTTCTATGGACTACTGG	IGHV6-3		IGHJ4	IGHM							CSQSTHVPYTF	TGCTCTCAAAGTACACATGTTCCGTACACGTTC	IGKV1-110		IGKJ2	IGKC
clonotype470	clonotype470_consensus_2;clonotype470_consensus_1	2	0.000519211	CARGPNWGGDYFDYW	TGTGCCAGGGGCCCCAACTGGGGTGGGGACTATTTTGACTACTGG	IGHV6-6		IGHJ2	IGHA							CQQLVEYPYTF	TGTCAACAACTTGTAGAGTATCCGTACACGTTC	IGKV2-112		IGKJ2	IGKC
clonotype343	clonotype343_consensus_2;clonotype343_consensus_1	2	0.000519211	CTRGITYYFDYW	TGTACCAGGGGTATAACCTACTACTTTGACTACTGG	IGHV6-6		IGHJ2	IGHG1							CLQHWNYPLTF	TGTCTGCAACATTGGAATTATCCTCTCACGTTC	IGKV6-14		IGKJ5	IGKC
clonotype330	clonotype330_consensus_1;clonotype330_consensus_2	2	0.000519211	CSIYYANYGGLTYW	TGTAGCATCTACTATGCCAATTACGGGGGGCTTACTTACTGG	IGHV6-6		IGHJ3	IGHG1							CQQDYSSPYTF	TGTCAGCAGGATTATAGCTCTCCGTACACGTTC	IGKV6-32		IGKJ2	IGKC
clonotype490	clonotype490_consensus_1;clonotype490_consensus_2	2	0.000519211	CSIYYANYGGLAYW	TGTAGCATCTACTATGCCAATTACGGGGGGCTTGCTTACTGG	IGHV6-6		IGHJ3	IGHG1							CQQDYSSPYTF	TGTCAGCAGGATTATAGCTCTCCGTACACGTTC	IGKV6-32		IGKJ2	IGKC
clonotype379	clonotype379_consensus_1;clonotype379_consensus_2	2	0.000519211	CTHNWGWFAYW	TGTACCCATAACTGGGGCTGGTTTGCTTACTGG	IGHV6-6		IGHJ3	IGHM	CALWYSTHFVF	TGTGCTCTATGGTACAGCACCCATTTTGTTTTC	IGLV2		IGLJ2	IGLC2
clonotype468	clonotype468_consensus_2;clonotype468_consensus_1	2	0.000519211	CTGLYYDYPFAYW	TGTACCGGCCTCTACTATGATTACCCTTTTGCTTACTGG	IGHV6-6		IGHJ3	IGHM							CQQSNSWPHTF	TGTCAACAGAGTAACAGCTGGCCTCACACGTTC	IGKV5-43		IGKJ2	IGKC
clonotype388	clonotype388_consensus_1;clonotype388_consensus_2	2	0.000519211	CTLYGYAMDYW	TGTACCCTCTACGGCTATGCTATGGACTACTGG	IGHV6-6		IGHJ4	IGHG1							CQHTWEIPLTF	TGTCAGCACACTTGGGAGATTCCGCTCACGTTC	IGKV3-7		IGKJ5	IGKC
clonotype476	clonotype476_consensus_2;clonotype476_consensus_1	2	0.000519211	CARDYYGSSYWYFDVW	TGTGCAAGAGATTACTACGGTAGTAGCTACTGGTACTTCGATGTCTGG	IGHV7-1	IGHD1-1	IGHJ1	IGHM							CAQFYSYPLTF	TGTGCACAGTTTTACAGCTATCCGCTCACGTTC	IGKV7-33		IGKJ5	IGKC
clonotype416	clonotype416_consensus_2;clonotype416_consensus_1	2	0.000519211	CARSSLGGSDWYFDVW	TGTGCAAGATCCTCCCTCGGTGGTAGCGACTGGTACTTCGATGTCTGG	IGHV7-3		IGHJ1	IGHG1							CQQYWSTPPTF	TGTCAACAGTATTGGAGTACTCCTCCCACGTTC	IGKV13-85		IGKJ5	IGKC
clonotype475	clonotype475_consensus_1;clonotype475_consensus_2	2	0.000519211	CARYSYDYPFWYFDVW	TGTGCAAGATATAGCTATGATTACCCCTTTTGGTACTTCGATGTCTGG	IGHV7-3		IGHJ1	IGHM	CALWYSNHWVF	TGTGCTCTATGGTACAGCAACCATTGGGTGTTC	IGLV1		IGLJ1	IGLC1
clonotype348	clonotype348_consensus_2;clonotype348_consensus_1	2	0.000519211	CARYKSNYGFAYW	TGTGCAAGATATAAAAGTAACTACGGGTTTGCTTACTGG	IGHV7-3		IGHJ3	IGHA	CALWYSNHFIF	TGTGCTCTATGGTACAGCAACCATTTTATTTTC	IGLV1		IGLJ3	IGLC3
clonotype311	clonotype311_consensus_1;clonotype311_consensus_2	2	0.000519211	CARRRTYYGAMDYW	TGTGCTCGAAGGAGGACCTACTATGGTGCTATGGACTATTGG	IGHV8-12		IGHJ4	IGHA							CLQHGESPTF	TGTCTACAGCATGGTGAGAGCCCGACGTTC	IGKV14-126		IGKJ1	IGKC
clonotype296	clonotype296_consensus_2;clonotype296_consensus_1	2	0.000519211	CARMSLFYGSSYWYFDVW	TGTGCTCGAATGTCTCTCTTCTACGGTAGTAGCTACTGGTACTTCGATGTCTGG	IGHV8-8		IGHJ1	IGHA							CQQWSSNPLTF	TGCCAGCAGTGGAGTAGTAACCCGCTCACGTTC	IGKV4-72		IGKJ5	IGKC
clonotype347	clonotype347_consensus_1;clonotype347_consensus_2	2	0.000519211	CVRGRLGDFDVW	TGTGTAAGAGGGCGACTGGGGGACTTCGATGTCTGG	IGHV9-1		IGHJ1	IGHG1							CQQSNEDPTF	TGTCAACAAAGTAATGAGGATCCGACGTTC	IGKV3-5		IGKJ1	IGKC
clonotype445	clonotype445_consensus_1;clonotype445_consensus_2	2	0.000519211	CVRWGLSAYW	TGTGTAAGGTGGGGGCTGTCTGCTTACTGG	IGHV9-1		IGHJ3	IGHG1							CQQDNEDPWTF	TGTCAGCAAGATAATGAGGATCCGTGGACGTTC	IGKV3-10		IGKJ1	IGKC
clonotype461	clonotype461_consensus_1;clonotype461_consensus_2	2	0.000519211	CVRWGLFAYW	TGTGTAAGGTGGGGGCTGTTTGCTTACTGG	IGHV9-1		IGHJ3	IGHG1							CQQDNEDPWTF	TGTCAGCAAGATAATGAGGATCCGTGGACGTTC	IGKV3-10		IGKJ1	IGKC
clonotype298	clonotype298_consensus_3;clonotype298_consensus_2;clonotype298_consensus_1	2	0.000519211	CVREGAALDYW	TGTGTAAGAGAGGGGGCAGCCCTGGACTACTGG	IGHV9-1		IGHJ4	IGHG1							CQQSKEVPWTF;CQQSKEVPLTF	TGTCAGCAAAGTAAGGAGGTTCCGTGGACGTTC;TGTCAGCAAAGTAAGGAGGTTCCGCTCACGTTC	IGKV3-2;IGKV3-2	;	IGKJ1;IGKJ5	IGKC;IGKC
clonotype401	clonotype401_consensus_2;clonotype401_consensus_1	2	0.000519211	CVRWGTGYTMDYW	TGTGTAAGATGGGGAACTGGTTATACTATGGACTACTGG	IGHV9-1		IGHJ4	IGHG1							CSQSTHVPDTF	TGCTCTCAAAGTACACATGTTCCGGACACGTTC	IGKV1-110		IGKJ2	IGKC
clonotype406	clonotype406_consensus_1;clonotype406_consensus_2	2	0.000519211	CVRWGTGYAMDYW	TGTGTAAGATGGGGAACTGGGTATGCTATGGACTACTGG	IGHV9-1		IGHJ4	IGHG1							CSQSTHVPDTF	TGCTCTCAAAGTACACATGTTCCGGACACGTTC	IGKV1-110		IGKJ2	IGKC
clonotype290	clonotype290_consensus_1;clonotype290_consensus_3;clonotype290_consensus_2	2	0.000519211	CVRWGTGYALDYW	TGTGTAAGATGGGGAACTGGGTATGCTCTGGACTACTGG	IGHV9-1		IGHJ4	IGHG1							CSQSTHVPYTF;CSQSTHVPDTF	TGCTCTCAAAGTACACATGTTCCGTACACGTTC;TGCTCTCAAAGTACACATGTTCCGGACACGTTC	IGKV1-110;IGKV1-110	;	IGKJ2;IGKJ2	IGKC;IGKC
clonotype377	clonotype377_consensus_1;clonotype377_consensus_2	2	0.000519211	CARSGRTYAMDYW	TGTGCAAGATCGGGGAGGACCTATGCTATGGACTACTGG	IGHV9-2		IGHJ4	IGHM	CGVGDTIKEQFVYVF	TGTGGTGTGGGTGATACAATTAAGGAACAATTTGTGTATGTTTTC	IGLV3		IGLJ2	IGLC2
clonotype390	clonotype390_consensus_1;clonotype390_consensus_2	2	0.000519211	CARDSNWYFDVW	TGTGCAAGAGACAGTAACTGGTACTTCGATGTCTGG	IGHV9-3		IGHJ1	IGHM	CALWYSTHYVF	TGTGCTCTATGGTACAGCACCCATTATGTTTTC	IGLV2		IGLJ2	IGLC2
clonotype382	clonotype382_consensus_1;clonotype382_consensus_2	2	0.000519211	CARTTVVAYYFDYW	TGTGCAAGAACTACGGTAGTGGCTTACTACTTTGACTACTGG	IGHV9-3		IGHJ2	IGHG1							CQQYSSYPTF	TGTCAGCAATATAGCAGCTATCCCACGTTC	IGKV6-23		IGKJ2	IGKC
clonotype449	clonotype449_consensus_2;clonotype449_consensus_1	2	0.000519211	CARLYYGNYYYAMDYW	TGTGCAAGACTCTACTATGGTAACTATTACTATGCTATGGACTACTGG	IGHV9-3		IGHJ4	IGHM							CFQGSHVPPTF	TGCTTTCAAGGTTCACATGTTCCTCCGACGTTC	IGKV1-117		IGKJ1	IGKC
clonotype365	clonotype365_consensus_1;clonotype365_consensus_2;clonotype365_consensus_3	2	0.000519211	CARTGFAYW	TGTGCGAGAACTGGGTTTGCTTACTGG	IGHV9-4		IGHJ3	IGHM							CQHFWGTPTF;CQHFWGTPFTF	TGTCAACATTTTTGGGGTACTCCCACGTTC;TGTCAACATTTTTGGGGTACTCCATTCACGTTC	IGKV12-46;IGKV12-46	;	IGKJ4;IGKJ4	IGKC;IGKC
clonotype456	clonotype456_consensus_1	2	0.000519211													CSQSTHVPPTF	TGCTCTCAAAGTACACATGTTCCTCCGACGTTC	IGKV1-110		IGKJ1	IGKC
clonotype321	clonotype321_consensus_1	2	0.000519211													CSQSTHVPFTF	TGCTCTCAAAGTACACATGTTCCATTCACGTTC	IGKV1-110		IGKJ4	IGKC
clonotype354	clonotype354_consensus_1	2	0.000519211													CSQSTHVPTF	TGCTCTCAAAGTACACATGTTCCCACGTTC	IGKV1-110		IGKJ5	IGKC
clonotype314	clonotype314_consensus_1	2	0.000519211													CLQGTYYPYTF	TGCTTGCAAGGTACATATTATCCGTACACGTTC	IGKV1-132		IGKJ2	IGKC
clonotype485	clonotype485_consensus_1;clonotype485_consensus_2	2	0.000519211													CVQGTHFPWTF;CHQYLSSYTF	TGCGTGCAAGGTACACATTTTCCGTGGACGTTC;TGTCATCAATACCTCTCCTCGTACACGTTC	IGKV1-133;IGKV8-27	;	IGKJ1;IGKJ2	IGKC;IGKC
clonotype394	clonotype394_consensus_1	2	0.000519211													CVQGTHFPYTF	TGCGTGCAAGGTACACATTTTCCGTACACGTTC	IGKV1-133		IGKJ2	IGKC
clonotype419	clonotype419_consensus_1;clonotype419_consensus_2	2	0.000519211													CWQGTHFPWTF;CWQGTHFPRTF	TGCTGGCAAGGTACACATTTTCCGTGGACGTTC;TGCTGGCAAGGTACACATTTTCCTCGGACGTTC	IGKV1-135;IGKV1-135	;	IGKJ1;IGKJ1	IGKC;IGKC
clonotype429	clonotype429_consensus_1	2	0.000519211													CWQGTHFPLTF	TGCTGGCAAGGTACACATTTTCCGCTCACGTTC	IGKV1-135		IGKJ5	IGKC
clonotype387	clonotype387_consensus_2;clonotype387_consensus_1	2	0.000519211													CQQYSKIPYTF;CLQHGESPTF	TGTCAGCAGTATAGTAAGATTCCGTACACGTTC;TGTCTACAGCATGGTGAGAGCCCGACGTTC	IGKV10-94;IGKV14-126	;	IGKJ1;IGKJ1	IGKC;IGKC
clonotype462	clonotype462_consensus_1	2	0.000519211													CQQGNTLPWTF	TGCCAACAGGGTAATACGCTTCCGTGGACGTTC	IGKV10-96		IGKJ1	IGKC
clonotype277	clonotype277_consensus_1	2	0.000519211													CQQGNTLYTF	TGCCAACAGGGTAATACGCTGTACACGTTC	IGKV10-96		IGKJ2	IGKC
clonotype399	clonotype399_consensus_1	2	0.000519211													CQHFWGTPRTF	TGTCAACATTTTTGGGGTACTCCTCGGACGTTC	IGKV12-46		IGKJ1	IGKC
clonotype269	clonotype269_consensus_1	2	0.000519211													CQNVLSTPWTF	TGTCAAAATGTGTTAAGTACTCCGTGGACGTTC	IGKV12-89		IGKJ1	IGKC
clonotype357	clonotype357_consensus_1	2	0.000519211													CQQYWSTPPTF	TGTCAACAGTATTGGAGTACTCCTCCGACGTTC	IGKV13-84		IGKJ1	IGKC
clonotype305	clonotype305_consensus_1	2	0.000519211													CLQYDEFPLTF	TGTCTACAGTATGATGAGTTTCCGCTCACGTTC	IGKV14-111		IGKJ5	IGKC
clonotype302	clonotype302_consensus_1	2	0.000519211													CLQHGESPYTF	TGTCTACAGCATGGTGAGAGCCCGTACACGTTC	IGKV14-126		IGKJ2	IGKC
clonotype458	clonotype458_consensus_1	2	0.000519211													CQQGQSYPYTF	TGTCAACAGGGTCAAAGTTATCCGTACACGTTC	IGKV15-103		IGKJ2	IGKC
clonotype289	clonotype289_consensus_1	2	0.000519211													CQQGQSYPLTF	TGTCAACAGGGTCAAAGTTATCCTCTCACGTTC	IGKV15-103		IGKJ5	IGKC
clonotype335	clonotype335_consensus_1	2	0.000519211													CQQHNEYPLTF	TGTCAACAGCATAATGAATACCCGCTCACGTTC	IGKV16-104		IGKJ5	IGKC
clonotype317	clonotype317_consensus_1	2	0.000519211													CLQSDNLPYTF	TGTTTGCAAAGTGATAACTTGCCATACACGTTC	IGKV17-121		IGKJ2	IGKC
clonotype426	clonotype426_consensus_1	2	0.000519211													CLQSDNLPYTF	TGTTTGCAAAGTGATAACTTGCCGTACACGTTC	IGKV17-121		IGKJ2	IGKC
clonotype366	clonotype366_consensus_1	2	0.000519211													CLQSDNLPLTF	TGTTTGCAAAGTGATAACTTGCCGCTCACGTTC	IGKV17-121		IGKJ5	IGKC
clonotype292	clonotype292_consensus_1	2	0.000519211													CLQSDNMPFTF	TGTTTGCAAAGTGATAACATGCCATTCACGTTC	IGKV17-127		IGKJ4	IGKC
clonotype346	clonotype346_consensus_1	2	0.000519211													CLQYDNLLWTF	TGTCTACAGTATGATAATCTTCTGTGGACGTTC	IGKV19-93		IGKJ1	IGKC
clonotype450	clonotype450_consensus_1	2	0.000519211													CAQNLELPRTF	TGTGCTCAAAATCTAGAACTTCCTCGGACGTTC	IGKV2-109		IGKJ1	IGKC
clonotype293	clonotype293_consensus_1	2	0.000519211													CAQNLELPLTF	TGTGCTCAAAATCTAGAACTTCCGCTCACGTTC	IGKV2-109		IGKJ5	IGKC
clonotype408	clonotype408_consensus_1	2	0.000519211													CQQLVEYPRTF	TGTCAACAACTTGTAGAGTATCCTCGCACGTTC	IGKV2-112		IGKJ5	IGKC
clonotype447	clonotype447_consensus_1	2	0.000519211													CQHSRELPWTF	TGTCAGCACAGTAGGGAGCTTCCGTGGACGTTC	IGKV3-12		IGKJ1	IGKC
clonotype320	clonotype320_consensus_1	2	0.000519211													CQHSRELPLTF	TGTCAGCACAGTAGGGAGCTTCCGCTCACGTTC	IGKV3-12		IGKJ5	IGKC
clonotype397	clonotype397_consensus_1	2	0.000519211													CQQSKEVPWTF	TGTCAACAAAGTAAGGAGGTTCCGTGGACGTTC	IGKV3-2		IGKJ1	IGKC
clonotype407	clonotype407_consensus_1	2	0.000519211													CQQSKEVPLTF	TGTCAGCAAAGTAAGGAGGTTCCGCTCACGTTC	IGKV3-2		IGKJ5	IGKC
clonotype491	clonotype491_consensus_1	2	0.000519211													CQQSNEDPLTF	TGTCAGCAAAGTAATGAGGATCCGCTCACGTTC	IGKV3-5		IGKJ5	IGKC
clonotype286	clonotype286_consensus_1	2	0.000519211													CQHSWEIPPTF	TGTCAGCACAGTTGGGAGATTCCTCCGACGTTC	IGKV3-7		IGKJ1	IGKC
clonotype304	clonotype304_consensus_1	2	0.000519211													CQQFTSSPWTF	TGCCAGCAGTTTACTAGTTCCCCATGGACGTTC	IGKV4-50		IGKJ1	IGKC
clonotype389	clonotype389_consensus_1	2	0.000519211													CFQGSGYPYTF	TGTTTTCAGGGGAGTGGGTACCCGTACACGTTC	IGKV4-63		IGKJ2	IGKC
clonotype315	clonotype315_consensus_1	2	0.000519211													CHQRSSYPWTF	TGCCATCAGCGGAGTAGTTACCCATGGACGTTC	IGKV4-70		IGKJ1	IGKC
clonotype310	clonotype310_consensus_1	2	0.000519211													CQNGHSFPLTF	TGTCAAAATGGTCACAGCTTTCCGCTCACGTTC	IGKV5-39		IGKJ5	IGKC
clonotype420	clonotype420_consensus_1	2	0.000519211													CQQYSSYHTF	TGTCAGCAATATAGCAGCTATCACACGTTC	IGKV6-23		IGKJ2	IGKC
clonotype358	clonotype358_consensus_1	2	0.000519211													CQQHLHIPYTF	TGTCAGCAGCATTTACACATTCCGTACACGTTC	IGKV8-16		IGKJ2	IGKC
clonotype364	clonotype364_consensus_1	2	0.000519211													CQQHYSTPFTF	TGTCAGCAACATTATAGCACTCCATTCACGTTC	IGKV8-24		IGKJ4	IGKC
clonotype472	clonotype472_consensus_1	2	0.000519211													CHQYLSSWTF	TGTCATCAATACCTCTCCTCGTGGACGTTC	IGKV8-27		IGKJ1	IGKC
clonotype486	clonotype486_consensus_1	2	0.000519211													CQQYYSYPWTF	TGTCAGCAATATTATAGCTATCCGTGGACGTTC	IGKV8-30		IGKJ1	IGKC
clonotype299	clonotype299_consensus_1	2	0.000519211													CQQYYSYPRTF	TGTCAGCAATATTATAGCTATCCTCGGACGTTC	IGKV8-30		IGKJ1	IGKC
clonotype479	clonotype479_consensus_1	2	0.000519211							CALWYSNHWVF	TGTGCTCTATGGTACAGCAACCACTGGGTGTTC	IGLV1		IGLJ1	IGLC1
clonotype422	clonotype422_consensus_1	2	0.000519211							CALWYSNHWVF	TGTGCTCTATGGTACAGCAACCATTGGGTGTTC	IGLV1		IGLJ1	IGLC1
clonotype276	clonotype276_consensus_1	2	0.000519211							CALWYSTHFVF	TGTGCTCTATGGTACAGCACCCATTTCGTTTTC	IGLV2		IGLJ2	IGLC2
clonotype880	clonotype880_consensus_1;clonotype880_consensus_2	1	0.000259605	CGRGEYFDYW	TGTGGAAGAGGGGAGTACTTTGACTACTGG	IGHV1-11		IGHJ2	IGHG3							CQQHLHIPYTF	TGTCAGCAGCATTTACACATTCCGTACACGTTC	IGKV8-16		IGKJ2	IGKC
clonotype569	clonotype569_consensus_1;clonotype569_consensus_2;clonotype569_consensus_4;clonotype569_consensus_3	1	0.000259605	CGRNEYFDYW;CARRGYYSNYVVFAYW	TGTGGAAGGAACGAGTACTTTGACTACTGG;TGTGCAAGAAGGGGCTACTATAGTAACTACGTGGTGTTTGCTTACTGG	IGHV1-11;IGHV1-26	;	IGHJ2;IGHJ3	IGHM;IGHG1							CQHFWGTPWTF;CQQHLHIPYTF	TGTCAACATTTTTGGGGTACTCCGTGGACGTTC;TGTCAGCAGCATTTACACATTCCGTACACGTTC	IGKV12-46;IGKV8-16	;	IGKJ1;IGKJ2	IGKC;IGKC
clonotype737	clonotype737_consensus_1;clonotype737_consensus_2	1	0.000259605	CGRNEYFDYW	TGTGGAAGGAACGAGTACTTTGACTACTGG	IGHV1-11		IGHJ2	IGHM							CQQHLHIPYTF	TGTCAGCAGCATTTACACATTCCGTACACGTTC	IGKV8-16		IGKJ2	IGKC
clonotype498	clonotype498_consensus_1;clonotype498_consensus_3;clonotype498_consensus_2	1	0.000259605	CGRGEYFDYW;CARAAYYSNPWAMDYW	TGTGGAAGAGGGGAATACTTTGACTACTGG;TGTGCAAGAGCTGCCTACTATAGTAACCCTTGGGCTATGGACTACTGG	IGHV1-11;IGHV3-6	;	IGHJ2;IGHJ4	IGHM;IGHM							CQQSNEDPYTF	TGTCAGCAAAGTAATGAGGATCCGTACACGTTC	IGKV3-5		IGKJ2	IGKC
clonotype550	clonotype550_consensus_2;clonotype550_consensus_1	1	0.000259605	CARGWLEGAFDYW	TGTGCAAGAGGATGGTTAGAGGGGGCCTTTGACTACTGG	IGHV1-12		IGHJ2	IGHM							CQQWSSNPPTF	TGCCAGCAGTGGAGTAGTAACCCACCCACGTTC	IGKV4-59		IGKJ2	IGKC
clonotype644	clonotype644_consensus_3;clonotype644_consensus_1;clonotype644_consensus_2;clonotype644_consensus_4	1	0.000259605	CTVIYYGYVTVVW;CARLGDYGYDGAWFAYW	TGTACAGTTATCTACTATGGTTACGTGACGGTTGTCTGG;TGTGCAAGATTAGGGGATTATGGTTACGACGGGGCCTGGTTTGCTTACTGG	IGHV1-15;IGHV1-53	;	IGHJ1;IGHJ3	IGHM;IGHM							CFQGSHVPWTF;CMQHLEYPFTF	TGCTTTCAAGGTTCACATGTTCCGTGGACGTTC;TGTATGCAACATCTAGAATATCCATTCACGTTC	IGKV1-117;IGKV2-137	;	IGKJ1;IGKJ4	IGKC;IGKC
clonotype941	clonotype941_consensus_1;clonotype941_consensus_2	1	0.000259605	CTRAYGSSYWYFDVW	TGTACAAGAGCCTACGGTAGTAGCTACTGGTACTTCGATGTCTGG	IGHV1-15		IGHJ1	IGHM							CQQNNEDPYTF	TGTCAGCAAAATAATGAGGATCCGTACACGTTC	IGKV3-10		IGKJ2	IGKC
clonotype656	clonotype656_consensus_2;clonotype656_consensus_4;clonotype656_consensus_3;clonotype656_consensus_1	1	0.000259605	CTRYGYGYFDVW;CARSGIYDYSYVMDYW	TGTACAAGATATGGTTACGGATACTTCGATGTCTGG;TGTGCAAGATCGGGGATTTATGATTACTCCTATGTTATGGACTACTGG	IGHV1-15;IGHV1-80	;	IGHJ1;IGHJ4	IGHM;IGHG1							CFQGSHVPWTF;CQQSNSWPLTF	TGCTTTCAAGGTTCACATGTTCCGTGGACGTTC;TGTCAACAAAGTAATAGCTGGCCGCTCACGTTC	IGKV1-117;IGKV5-48	;	IGKJ1;IGKJ5	IGKC;IGKC
clonotype1046	clonotype1046_consensus_3;clonotype1046_consensus_1;clonotype1046_consensus_2	1	0.000259605	CTRSMGHDYW	TGTACAAGATCGATGGGACATGACTACTGG	IGHV1-15		IGHJ2	IGHM							CSQSTHVPWTF;CSQSTHVPTF	TGCTCTCAAAGTACACATGTTCCGTGGACGTTC;TGCTCTCAAAGTACACATGTTCCGACGTTC	IGKV1-110;IGKV1-110	;	IGKJ1;IGKJ1	IGKC;IGKC
clonotype658	clonotype658_consensus_1;clonotype658_consensus_3;clonotype658_consensus_2	1	0.000259605	CTRSYDFDYW	TGTACAAGATCCTACGACTTTGACTACTGG	IGHV1-15		IGHJ2	IGHM							CQHHYGTPWTF;CMQHLEYPFTF	TGTCAACATCATTATGGTACTCCGTGGACGTTC;TGTATGCAACATCTAGAATATCCTTTCACGTTC	IGKV12-44;IGKV2-137	;	IGKJ1;IGKJ5	IGKC;IGKC
clonotype893	clonotype893_consensus_2;clonotype893_consensus_3;clonotype893_consensus_1	1	0.000259605	CTRGYWGYW	TGTACAAGAGGGTACTGGGGCTACTGG	IGHV1-15		IGHJ2	IGHM							CWQGTHFPQTF;CWQGTHFPWTF	TGCTGGCAAGGTACACATTTTCCTCAGACGTTC;TGCTGGCAAGGTACACATTTTCCGTGGACGTTC	IGKV1-135;IGKV1-135	;	IGKJ1;IGKJ1	IGKC;IGKC
clonotype819	clonotype819_consensus_2;clonotype819_consensus_1	1	0.000259605	CTRNGYYLYYFDYW	TGTACAAGAAATGGTTACTACCTTTACTACTTTGACTACTGG	IGHV1-15		IGHJ2	IGHM							CQQHYSTPLTF	TGTCAGCAACATTATAGTACTCCGCTCACGTTC	IGKV6-17		IGKJ5	IGKC
clonotype1417	clonotype1417_consensus_1;clonotype1417_consensus_2	1	0.000259605	CTRKDYYGSSWFAYW	TGTACAAGAAAAGATTACTACGGTAGTTCCTGGTTTGCTTACTGG	IGHV1-15		IGHJ3	IGHA							CSQSTHVPPTF	TGCTCTCAAAGTACACATGTTCCTCCCACGTTC	IGKV1-110		IGKJ4	IGKC
clonotype610	clonotype610_consensus_2;clonotype610_consensus_1	1	0.000259605	CTRRDYGSSYDAMDYW	TGTACAAGAAGGGACTACGGTAGTAGCTACGATGCTATGGACTACTGG	IGHV1-15		IGHJ4	IGHM							CQQSNSWPLTF	TGTCAACAGAGTAACAGCTGGCCGCTCACGTTC	IGKV5-43		IGKJ5	IGKC
clonotype1543	clonotype1543_consensus_3;clonotype1543_consensus_4;clonotype1543_consensus_2;clonotype1543_consensus_1	1	0.000259605	CTRLGLYAMDYW;CASRYFYGSHYEYWYFDVW	TGTACAAGATTGGGCCTTTATGCTATGGACTACTGG;TGTGCTAGTCGTTATTTCTACGGTAGTCACTACGAATACTGGTACTTCGATGTCTGG	IGHV1-15;IGHV14-3	;	IGHJ4;IGHJ1	IGHM;IGHG1							CSQSTHVPYTF;CQQSNEDPLTF	TGCTCTCAAAGTACACATGTTCCGTACACGTTC;TGTCAGCAAAGTAATGAGGATCCGCTCACGTTC	IGKV1-110;IGKV3-4	;	IGKJ2;IGKJ5	IGKC;IGKC
clonotype1200	clonotype1200_consensus_1;clonotype1200_consensus_2	1	0.000259605	CARRSSYWYFDVW	TGTGCAAGACGGAGTAGCTACTGGTACTTCGATGTCTGG	IGHV1-18		IGHJ1	IGHG1							CLQYDNLYTF	TGTCTACAGTATGATAATCTGTACACGTTC	IGKV19-93		IGKJ2	IGKC
clonotype1080	clonotype1080_consensus_2;clonotype1080_consensus_3;clonotype1080_consensus_1	1	0.000259605	CSRSRDDYFDYW	TGTTCAAGAAGTCGGGACGACTACTTTGACTACTGG	IGHV1-18		IGHJ2	IGHG1							CQHFWGTPWTF;CQHFWDTPRTF	TGTCAACATTTTTGGGGTACTCCGTGGACGTTC;TGTCAACATTTTTGGGATACTCCTCGGACGTTC	IGKV12-46;IGKV12-46	;	IGKJ1;IGKJ1	IGKC;IGKC
clonotype1649	clonotype1649_consensus_3;clonotype1649_consensus_2;clonotype1649_consensus_1	1	0.000259605	CARSRNDFFDYW	TGTGCAAGATCGAGAAACGACTTCTTTGACTACTGG	IGHV1-18		IGHJ2	IGHG1							CQHFWGTPTF;CQHFWGTPLTF	TGTCAACATTTTTGGGGTACTCCCACGTTC;TGTCAACATTTTTGGGGTACTCCGCTCACGTTC	IGKV12-46;IGKV12-46	;	IGKJ4;IGKJ5	IGKC;IGKC
clonotype1436	clonotype1436_consensus_3;clonotype1436_consensus_1;clonotype1436_consensus_2	1	0.000259605	CAKSRDDFFDYW	TGTGCAAAAAGTCGGGACGACTTCTTTGACTACTGG	IGHV1-18		IGHJ2	IGHG1							CQHFWGTPRTF;CQHFWGTPTF	TGTCAACATTTTTGGGGTACTCCTCGGACGTTC;TGTCAACATTTTTGGGGTACTCCCACGTTC	IGKV12-46;IGKV12-46	;	IGKJ1;IGKJ4	IGKC;IGKC
clonotype734	clonotype734_consensus_3;clonotype734_consensus_2;clonotype734_consensus_1	1	0.000259605	CARSRNDFFDYW	TGTGCAAGATCGAGAAACGACTTCTTTGACTACTGG	IGHV1-18		IGHJ2	IGHG1							CQHFWGTPTF;CQNVLSTPWTF	TGTCAACATTTTTGGGGTACTCCCACGTTC;TGTCAAAATGTGTTAAGTACTCCGTGGACGTTC	IGKV12-46;IGKV12-89	;	IGKJ4;IGKJ1	IGKC;IGKC
clonotype762	clonotype762_consensus_1;clonotype762_consensus_2	1	0.000259605	CARSRDDFFDYW	TGTGCAAGAAGTCGGGACGACTTCTTTGACTACTGG	IGHV1-18		IGHJ2	IGHG1							CQQWSSYPRTF	TGCCAGCAGTGGAGTAGTTACCCACGGACGTTC	IGKV4-55		IGKJ1	IGKC
clonotype1031	clonotype1031_consensus_2;clonotype1031_consensus_1	1	0.000259605	CARSRNDFFDYW	TGTGCAAGATCGAGAAACGACTTCTTTGACTACTGG	IGHV1-18		IGHJ2	IGHG2B							CQHFWGSPTF	TGTCAACATTTTTGGGGTAGTCCCACGTTC	IGKV12-46		IGKJ4	IGKC
clonotype1616	clonotype1616_consensus_2;clonotype1616_consensus_1	1	0.000259605	CARSRNNYFDYW	TGTGCAAGATCGAGAAACAACTACTTTGACTACTGG	IGHV1-18		IGHJ2	IGHG2B							CQHFWGTPTF	TGTCAACATTTTTGGGGTACTCCCACGTTC	IGKV12-46		IGKJ4	IGKC
clonotype1243	clonotype1243_consensus_1;clonotype1243_consensus_2	1	0.000259605	CARSRNDFFDSW	TGTGCAAGATCCAGAAACGACTTCTTTGACTCCTGG	IGHV1-18		IGHJ2	IGHG2B							CQHFWGTPTF	TGTCAACATTTTTGGGGTACTCCCACGTTC	IGKV12-46		IGKJ4	IGKC
clonotype906	clonotype906_consensus_2;clonotype906_consensus_1	1	0.000259605	CARAGTMVTEGFDYW	TGTGCAAGAGCGGGGACTATGGTTACGGAGGGGTTTGACTACTGG	IGHV1-18		IGHJ2	IGHM							CQHFWSTPWTF	TGTCAACATTTTTGGAGTACTCCGTGGACGTTC	IGKV12-41		IGKJ1	IGKC
clonotype922	clonotype922_consensus_1;clonotype922_consensus_2	1	0.000259605	CARGLRRGGYYFDYW	TGTGCAAGAGGATTACGACGGGGGGGGTACTACTTTGACTACTGG	IGHV1-18		IGHJ2	IGHM							CQQDYSSPWTF	TGTCAGCAGGATTATAGCTCTCCGTGGACGTTC	IGKV6-32		IGKJ1	IGKC
clonotype985	clonotype985_consensus_2;clonotype985_consensus_1	1	0.000259605	CALGDYFDYW	TGTGCTCTAGGGGACTACTTTGACTACTGG	IGHV1-18		IGHJ2	IGHM							CQQLVEYPLTF	TGTCAACAACTTGTAGAGTATCCTCTCACGTTC	IGKV2-112		IGKJ5	IGKC
clonotype1084	clonotype1084_consensus_2;clonotype1084_consensus_1	1	0.000259605	CARSYGNAFDYW	TGTGCAAGATCCTATGGTAACGCCTTTGACTACTGG	IGHV1-18		IGHJ2	IGHM							CQQYSSYPLTF	TGTCAGCAATATAGCAGCTATCCTCTCACGTTC	IGKV6-23		IGKJ4	IGKC
clonotype1259	clonotype1259_consensus_3;clonotype1259_consensus_1;clonotype1259_consensus_2	1	0.000259605	CARGDYAWFAYW	TGTGCAAGAGGGGATTATGCCTGGTTTGCTTACTGG	IGHV1-18		IGHJ3	IGHG3							CFQGSHVPWTF;CFQGSHVPYTF	TGCTTTCAAGGTTCACATGTTCCGTGGACGTTC;TGCTTTCAAGGTTCACATGTTCCGTACACGTTC	IGKV1-117;IGKV1-117	;	IGKJ1;IGKJ2	IGKC;IGKC
clonotype613	clonotype613_consensus_2;clonotype613_consensus_1	1	0.000259605	CARGDYAWFAYW	TGTGCAAGAGGGGATTATGCCTGGTTTGCTTACTGG	IGHV1-18		IGHJ3	IGHG3							CFQGSHVPYTF	TGCTTTCAAGGTTCACATGTTCCGTACACGTTC	IGKV1-117		IGKJ2	IGKC
clonotype1302	clonotype1302_consensus_2;clonotype1302_consensus_1	1	0.000259605	CAREGKFYGSSYAWFAYW	TGTGCAAGAGAGGGGAAATTCTACGGTAGTAGCTACGCCTGGTTTGCTTACTGG	IGHV1-18		IGHJ3	IGHM							CQQWSSNPPTF	TGCCAGCAGTGGAGTAGTAACCCACCCACGTTC	IGKV4-68		IGKJ5	IGKC
clonotype1505	clonotype1505_consensus_2;clonotype1505_consensus_1	1	0.000259605	CARRDFYYAMDYW	TGTGCAAGAAGGGACTTTTACTATGCTATGGACTACTGG	IGHV1-18		IGHJ4	IGHG1							CQQWTSNPYTF	TGCCAGCAGTGGACTAGTAACCCGTACACGTTC	IGKV4-68		IGKJ2	IGKC
clonotype646	clonotype646_consensus_1;clonotype646_consensus_4;clonotype646_consensus_2;clonotype646_consensus_3	1	0.000259605	CARRDFYYAMDYW;CARSDSNYLYWYFDVW	TGTGCAAGAAGGGACTTTTACTATGCTATGGACTACTGG;TGTGCAAGATCGGATAGTAACTACCTTTACTGGTACTTCGATGTCTGG	IGHV1-18;IGHV1-72	;	IGHJ4;IGHJ1	IGHG1;IGHM							CLQYDEFPYTF;CQQWSSNPYTF	TGTCTACAGTATGATGAGTTTCCGTACACGTTC;TGCCAGCAGTGGAGTAGTAACCCGTACACGTTC	IGKV14-111;IGKV4-68	;	IGKJ2;IGKJ2	IGKC;IGKC
clonotype767	clonotype767_consensus_2;clonotype767_consensus_3;clonotype767_consensus_1;clonotype767_consensus_4	1	0.000259605	CARRDFYYAMDYW;CASPVVATDYW	TGTGCAAGAAGGGACTTTTACTATGCTATGGACTACTGG;TGTGCTAGTCCGGTAGTAGCTACGGACTACTGG	IGHV1-18;IGHV14-2	;	IGHJ4;IGHJ2	IGHG1;IGHM							CQQWSSNPFTF;CQQWSSNPYTF	TGCCAGCAGTGGAGTAGTAACCCATTCACGTTC;TGCCAGCAGTGGAGTAGTAACCCGTACACGTTC	IGKV4-59;IGKV4-68	;	IGKJ4;IGKJ2	IGKC;IGKC
clonotype1315	clonotype1315_consensus_1;clonotype1315_consensus_2	1	0.000259605	CARRDFYYAMDYW	TGTGCAAGAAGGGACTTTTACTATGCTATGGACTACTGG	IGHV1-18		IGHJ4	IGHG1							CQQWNSNPYTF	TGCCAGCAGTGGAATAGTAACCCGTACACGTTC	IGKV4-68		IGKJ2	IGKC
clonotype1144	clonotype1144_consensus_1;clonotype1144_consensus_2	1	0.000259605	CARRDFYYAMDYW	TGTGCAAGAAGGGACTTTTACTATGCTATGGACTACTGG	IGHV1-18		IGHJ4	IGHG2B							CHQWSTNPYTF	TGCCACCAGTGGAGTACTAACCCGTACACGTTC	IGKV4-68		IGKJ2	IGKC
clonotype921	clonotype921_consensus_2;clonotype921_consensus_1	1	0.000259605	CARSPHYYGSSYYAMDYW	TGTGCAAGATCCCCCCATTACTACGGTAGTAGTTACTATGCTATGGACTACTGG	IGHV1-18	IGHD1-1	IGHJ4	IGHM							CQQRSSYPFTF	TGCCAGCAAAGGAGTAGTTACCCATTCACGTTC	IGKV4-57		IGKJ4	IGKC
clonotype1371	clonotype1371_consensus_1;clonotype1371_consensus_2	1	0.000259605	CARSYYGSVAFDVW	TGTGCAAGATCCTACTACGGTAGTGTGGCCTTCGATGTCTGG	IGHV1-19		IGHJ1	IGHG2B							CQQSNEDPYTF	TGTCAGCAAAGTAATGAGGATCCGTACACGTTC	IGKV3-4		IGKJ2	IGKC
clonotype502	clonotype502_consensus_4;clonotype502_consensus_3;clonotype502_consensus_1;clonotype502_consensus_2	1	0.000259605	CAREGDLYGNSPFDYW;CTREERGFDYW	TGTGCAAGAGAAGGGGACCTTTATGGTAACTCCCCTTTTGACTACTGG;TGTACAAGAGAGGAAAGGGGTTTTGACTACTGG	IGHV1-19;IGHV1-7	;	IGHJ2;IGHJ2	IGHG1;IGHG1							CQQSNEDPWTF;CQQSNSWPHTF	TGTCAGCAAAGTAATGAGGATCCGTGGACGTTC;TGTCAACAGAGTAACAGCTGGCCTCACACGTTC	IGKV3-4;IGKV5-43	;	IGKJ1;IGKJ2	IGKC;IGKC
clonotype1599	clonotype1599_consensus_2;clonotype1599_consensus_1	1	0.000259605	CAREGDLYGNSPFDYW	TGTGCAAGAGAAGGGGACCTTTATGGTAACTCCCCTTTTGACTACTGG	IGHV1-19		IGHJ2	IGHG1							CQQSNSWPHTF	TGTCAACAGAGTAACAGCTGGCCTCACACGTTC	IGKV5-43		IGKJ2	IGKC
clonotype1297	clonotype1297_consensus_2;clonotype1297_consensus_1	1	0.000259605	CARVQTGTEDYW	TGTGCAAGAGTCCAAACTGGGACAGAGGACTACTGG	IGHV1-19		IGHJ2	IGHM							CLQYASSPWTF	TGTCTACAATATGCTAGTTCTCCGTGGACGTTC	IGKV9-120		IGKJ1	IGKC
clonotype716	clonotype716_consensus_1;clonotype716_consensus_2	1	0.000259605	CARRRDYYFDYW	TGTGCAAGAAGGAGGGACTACTACTTTGACTACTGG	IGHV1-19		IGHJ2	IGHM							CHQYLSSWTF	TGTCATCAATACCTCTCCTCGTGGACGTTC	IGKV8-27		IGKJ1	IGKC
clonotype1348	clonotype1348_consensus_3;clonotype1348_consensus_4;clonotype1348_consensus_1;clonotype1348_consensus_2	1	0.000259605	CANYYGSSWAWFAYW;CSIYYANYGGLGYW	TGTGCAAATTACTACGGTAGTAGCTGGGCCTGGTTTGCTTACTGG;TGTAGCATCTACTATGCCAATTACGGGGGGCTTGGTTACTGG	IGHV1-19;IGHV6-6	;	IGHJ3;IGHJ3	IGHM;IGHG2B							CQQYNSYPYTF;CQQDYSSPYTF	TGTCAGCAATATAACAGCTATCCGTACACGTTC;TGTCAGCAGGATTATAGCTCTCCGTACACGTTC	IGKV6-15;IGKV6-32	;	IGKJ2;IGKJ2	IGKC;IGKC
clonotype1507	clonotype1507_consensus_2;clonotype1507_consensus_4;clonotype1507_consensus_3;clonotype1507_consensus_1	1	0.000259605	CARGGGPNYYAMDYW;CARSGTTVVAHWYFDVW	TGTGCAAGGGGAGGCGGCCCTAATTACTATGCTATGGACTACTGG;TGTGCAAGATCGGGGACTACGGTAGTAGCTCACTGGTACTTCGATGTCTGG	IGHV1-19;IGHV1-77	;	IGHJ4;IGHJ1	IGHE;IGHM							CMQHLEYPYTF;CQQYSSYPYTF	TGTATGCAACATCTAGAATATCCGTACACGTTC;TGTCAGCAATATAGCAGCTATCCGTACACGTTC	IGKV2-137;IGKV6-23	;	IGKJ2;IGKJ2	IGKC;IGKC
clonotype1176	clonotype1176_consensus_2;clonotype1176_consensus_3;clonotype1176_consensus_4;clonotype1176_consensus_1	1	0.000259605	CARGGGPNYYAMDYW;CARTRLLQAWFAYW	TGTGCAAGAGGAGGCGGCCCTAATTACTATGCTATGGACTACTGG;TGTGCAAGAACACGGTTACTACAGGCCTGGTTTGCTTACTGG	IGHV1-19;IGHV1-53	;	IGHJ4;IGHJ3	IGHG1;IGHG1							CMQHLEYPYTF;CQQHYSTPFTF	TGTATGCAACATCTAGAATATCCGTACACGTTC;TGTCAGCAACATTATAGCACTCCATTCACGTTC	IGKV2-137;IGKV8-24	;	IGKJ2;IGKJ4	IGKC;IGKC
clonotype1495	clonotype1495_consensus_1;clonotype1495_consensus_2	1	0.000259605	CARGGGPNYYAMDYW	TGTGCAAGGGGAGGCGGCCCTAATTACTATGCTATGGACTACTGG	IGHV1-19		IGHJ4	IGHG1							CMQHLEYPYTF	TGTATGCAACATCTAGAATATCCGTACACGTTC	IGKV2-137		IGKJ2	IGKC
clonotype984	clonotype984_consensus_1;clonotype984_consensus_2	1	0.000259605	CARTYYGSSYRLYAMDYW	TGTGCAAGAACTTACTACGGTAGTAGTTACCGTCTTTATGCTATGGACTACTGG	IGHV1-19		IGHJ4	IGHG1	CALWYSNHWVF	TGTGCTCTATGGTACAGCAACCATTGGGTGTTC	IGLV1		IGLJ1	IGLC1
clonotype1199	clonotype1199_consensus_1;clonotype1199_consensus_2	1	0.000259605	CARSASLLLLGAYALDYW	TGTGCAAGATCGGCCTCTCTACTATTACTAGGAGCCTATGCTTTGGACTACTGG	IGHV1-20		IGHJ4	IGHA							CFQGSHVPWTF	TGCTTTCAAGGCTCACATGTTCCGTGGACGTTC	IGKV1-117		IGKJ1	IGKC
clonotype1613	clonotype1613_consensus_2;clonotype1613_consensus_1	1	0.000259605	CARRGAYDSMDYW	TGTGCAAGAAGGGGGGCCTATGATTCTATGGACTACTGG	IGHV1-20		IGHJ4	IGHM							CQQSNEDPWTF	TGTCAGCAAAGTAATGAGGATCCGTGGACGTTC	IGKV3-4		IGKJ1	IGKC
clonotype1549	clonotype1549_consensus_1;clonotype1549_consensus_2	1	0.000259605	CARGAYYSNYYFDYW	TGTGCAAGAGGGGCCTACTATAGTAACTACTACTTTGACTACTGG	IGHV1-22		IGHJ2	IGHA							CMQHLEYPFTF	TGTATGCAACATCTAGAATATCCTTTCACGTTC	IGKV2-137		IGKJ2	IGKC
clonotype729	clonotype729_consensus_1;clonotype729_consensus_2	1	0.000259605	CARRLINDVHHYFDYW	TGTGCAAGACGACTGATCAATGATGTTCACCACTACTTTGACTACTGG	IGHV1-22		IGHJ2	IGHM							CQNVLITPWTF	TGTCAAAATGTGTTAATTACTCCGTGGACGTTC	IGKV12-89		IGKJ1	IGKC
clonotype1366	clonotype1366_consensus_1;clonotype1366_consensus_2	1	0.000259605	CARDYGNYYYYAMDYW	TGTGCAAGAGACTATGGTAACTACTATTACTATGCTATGGACTACTGG	IGHV1-22		IGHJ4	IGHM	CALWYSTHYVF	TGTGCTCTATGGTACAGCACCCATTATGTTTTC	IGLV2		IGLJ2	IGLC2
clonotype978	clonotype978_consensus_1;clonotype978_consensus_2	1	0.000259605	CATLDWALYAMDYW	TGTGCAACATTGGACTGGGCCCTCTATGCTATGGACTACTGG	IGHV1-22		IGHJ4	IGHM							CHQWSSYPRTF	TGCCATCAGTGGAGTAGTTACCCACGGACGTTC	IGKV4-79		IGKJ1	IGKC
clonotype887	clonotype887_consensus_1;clonotype887_consensus_2	1	0.000259605	CASPNWDYYAMDYW	TGTGCAAGCCCCAACTGGGACTACTATGCTATGGACTACTGG	IGHV1-22		IGHJ4	IGHM							CQNGHSFPLTF	TGTCAAAATGGTCACAGCTTTCCGCTCACGTTC	IGKV5-39		IGKJ5	IGKC
clonotype1496	clonotype1496_consensus_2;clonotype1496_consensus_1	1	0.000259605	CARSEGYFGSSYFWYFDVW	TGTGCAAGATCTGAGGGTTACTTCGGTAGTAGCTACTTCTGGTACTTCGATGTCTGG	IGHV1-26		IGHJ1	IGHG1							CHQWSSYPPTF	TGCCATCAGTGGAGTAGTTACCCACCCACGTTC	IGKV4-79		IGKJ5	IGKC
clonotype744	clonotype744_consensus_3;clonotype744_consensus_4;clonotype744_consensus_1;clonotype744_consensus_2	1	0.000259605	CARRAYYSNYGDWYFDVW;CTREERGFDYW	TGTGCAAGAAGGGCCTACTATAGTAACTACGGGGACTGGTACTTCGATGTCTGG;TGTACAAGAGAAGAAAGGGGTTTTGACTACTGG	IGHV1-26;IGHV1-7	;	IGHJ1;IGHJ2	IGHG1;IGHG1							CQQGNTLPWTF;CQQSNEDPWTF	TGCCAACAGGGTAATACGCTTCCGTGGACGTTC;TGTCAGCAAAGTAATGAGGATCCGTGGACGTTC	IGKV10-96;IGKV3-4	;	IGKJ1;IGKJ1	IGKC;IGKC
clonotype1308	clonotype1308_consensus_2;clonotype1308_consensus_1	1	0.000259605	CALYGITTVVAHWYFDVW	TGTGCACTATATGGGATTACTACGGTAGTAGCCCACTGGTACTTCGATGTCTGG	IGHV1-26		IGHJ1	IGHG1							CQQGNTLPWTF	TGCCAACAGGGTAATACGCTTCCGTGGACGTTC	IGKV10-96		IGKJ1	IGKC
clonotype801	clonotype801_consensus_2;clonotype801_consensus_1	1	0.000259605	CARGHYYGSFYWYFDVW	TGTGCAAGAGGGCATTACTACGGTAGTTTCTACTGGTACTTCGATGTCTGG	IGHV1-26		IGHJ1	IGHG1							CQQYNSYPYTF	TGTCAGCAATATAACAGCTATCCGTACACGTTC	IGKV6-15		IGKJ2	IGKC
clonotype855	clonotype855_consensus_2;clonotype855_consensus_1	1	0.000259605	CARSEGYYGSSYFWYFDVW	TGTGCAAGATCTGAGGGTTACTACGGTAGTAGCTACTTCTGGTACTTCGATGTCTGG	IGHV1-26	IGHD1-1	IGHJ1	IGHG1							CHQWSSYPPTF	TGCCATCAGTGGAGTAGTTACCCACCCACGTTC	IGKV4-79		IGKJ5	IGKC
clonotype652	clonotype652_consensus_2;clonotype652_consensus_1;clonotype652_consensus_3	1	0.000259605	CARHGSSYFDYW	TGTGCAAGACACGGTAGTAGCTACTTTGACTACTGG	IGHV1-26		IGHJ2	IGHM							CQQSKEVPRTF;CQQSKEVPWTF	TGTCAGCAAAGTAAGGAGGTTCCTCGGACGTTC;TGTCAGCAAAGTAAGGAGGTTCCGTGGACGTTC	IGKV3-2;IGKV3-2	;	IGKJ1;IGKJ1	IGKC;IGKC
clonotype823	clonotype823_consensus_1;clonotype823_consensus_3;clonotype823_consensus_2;clonotype823_consensus_4	1	0.000259605	CARYHWAGYYFDYW;CSRSSGTDYFDYW	TGTGCAAGATACCACTGGGCGGGATACTACTTTGACTACTGG;TGTAGTAGATCGTCTGGGACGGACTACTTTGACTACTGG	IGHV1-26;IGHV13-2	;	IGHJ2;IGHJ2	IGHM;IGHM							CQQWSSNPLTF;CQQDYSSPLTF	TGCCAGCAGTGGAGTAGTAACCCGCTCACGTTC;TGTCAGCAGGATTATAGCTCTCCGCTCACGTTC	IGKV4-68;IGKV6-32	;	IGKJ5;IGKJ5	IGKC;IGKC
clonotype1415	clonotype1415_consensus_1;clonotype1415_consensus_2	1	0.000259605	CAGWLLRGYW	TGTGCAGGGTGGTTACTACGGGGCTACTGG	IGHV1-26		IGHJ2	IGHM							CQHFWSTPRTF	TGTCAACATTTTTGGAGTACTCCTCGGACGTTC	IGKV12-41		IGKJ1	IGKC
clonotype1527	clonotype1527_consensus_1;clonotype1527_consensus_2	1	0.000259605	CARDSSDYW	TGTGCCAGGGACAGCTCAGACTACTGG	IGHV1-26		IGHJ2	IGHM							CFQGSHVPPTF	TGCTTTCAAGGTTCACATGTTCCTCCCACGTTC	IGKV1-117		IGKJ5	IGKC
clonotype599	clonotype599_consensus_2;clonotype599_consensus_1	1	0.000259605	CARGGPIYDGYPFYFDYW	TGTGCAAGAGGGGGCCCTATCTATGATGGTTACCCCTTCTACTTTGACTACTGG	IGHV1-26		IGHJ2	IGHM							CLQYASSPPTF	TGTCTACAATATGCTAGTTCTCCTCCGACGTTC	IGKV9-120		IGKJ1	IGKC
clonotype992	clonotype992_consensus_2;clonotype992_consensus_1	1	0.000259605	CARRGWDAGDYW	TGTGCAAGACGGGGCTGGGACGCCGGTGACTACTGG	IGHV1-26		IGHJ2	IGHM							CFQGSHVPFTF	TGCTTTCAAGGTTCACATGTTCCATTCACGTTC	IGKV1-117		IGKJ4	IGKC
clonotype1108	clonotype1108_consensus_1;clonotype1108_consensus_2	1	0.000259605	CARMTVVATDYW	TGTGCAAGAATGACGGTAGTAGCTACGGACTACTGG	IGHV1-26		IGHJ2	IGHM							CQNDHSYPFTF	TGTCAGAATGATCATAGTTATCCATTCACGTTC	IGKV8-28		IGKJ4	IGKC
clonotype694	clonotype694_consensus_2;clonotype694_consensus_1	1	0.000259605	CAITTVDYW	TGTGCAATTACTACGGTAGACTACTGG	IGHV1-26		IGHJ2	IGHM							CFQGSHVPPTF	TGCTTTCAAGGTTCACATGTTCCTCCGACGTTC	IGKV1-117		IGKJ1	IGKC
clonotype1222	clonotype1222_consensus_2;clonotype1222_consensus_1	1	0.000259605	CARGGLRRDYFDYW	TGTGCAAGAGGGGGATTACGACGGGACTACTTTGACTACTGG	IGHV1-26		IGHJ2	IGHM							CLQSDNLPYTF	TGTTTGCAAAGTGATAACTTGCCGTACACGTTC	IGKV17-121		IGKJ2	IGKC
clonotype1379	clonotype1379_consensus_2;clonotype1379_consensus_1	1	0.000259605	CARGYYGNYVDYW	TGTGCAAGAGGCTACTATGGTAACTACGTTGACTACTGG	IGHV1-26		IGHJ2	IGHM							CQQYSSYPLTF	TGTCAGCAATATAGCAGCTATCCGCTCACGTTC	IGKV6-23		IGKJ5	IGKC
clonotype1099	clonotype1099_consensus_2;clonotype1099_consensus_1	1	0.000259605	CAREGYYGSSYDYFDYW	TGTGCAAGAGAGGGTTACTACGGTAGTAGCTACGACTACTTTGACTACTGG	IGHV1-26	IGHD1-1	IGHJ2	IGHG1							CQQGNTLPPTF	TGCCAACAGGGTAATACGCTTCCTCCGACGTTC	IGKV10-96		IGKJ1	IGKC
clonotype942	clonotype942_consensus_1;clonotype942_consensus_2	1	0.000259605	CARGEFYYGSSYW	TGTGCAAGAGGGGAGTTTTACTACGGTAGTAGCTACTGG	IGHV1-26	IGHD1-1	IGHJ2	IGHM							CSQSTHVPRTF	TGCTCTCAAAGTACACATGTTCCTCGGACGTTC	IGKV1-110		IGKJ1	IGKC
clonotype558	clonotype558_consensus_2;clonotype558_consensus_1	1	0.000259605	CARLDYYGSSYFDYW	TGTGCAAGATTGGATTACTACGGTAGTAGCTACTTTGACTACTGG	IGHV1-26	IGHD1-1	IGHJ2	IGHM							CQQGSSIPLTF	TGCCAGCAGGGTAGTAGTATACCGCTCACGTTC	IGKV4-91		IGKJ5	IGKC
clonotype919	clonotype919_consensus_3;clonotype919_consensus_4;clonotype919_consensus_2;clonotype919_consensus_1	1	0.000259605	CARGAFYYGSSYNYFDYW;CARSDYW	TGTGCAAGAGGGGCCTTTTACTACGGTAGTAGCTACAACTACTTTGACTACTGG;TGTGCAAGATCGGATTACTGG	IGHV1-26;IGHV1-39	IGHD1-1;	IGHJ2;IGHJ2	IGHM;IGHG1							CWQGTHFPWTF;CQHHYGTPRTF	TGCTGGCAAGGTACACATTTTCCGTGGACGTTC;TGTCAACATCATTATGGTACTCCTCGGACGTTC	IGKV1-135;IGKV12-44	;	IGKJ1;IGKJ1	IGKC;IGKC
clonotype976	clonotype976_consensus_1;clonotype976_consensus_3;clonotype976_consensus_2	1	0.000259605	CARESNHYGSTYSWFASW	TGTGCACGAGAGTCCAATCACTACGGTAGTACCTATTCCTGGTTTGCTTCCTGG	IGHV1-26		IGHJ3	IGHA	CALWFSNHWVF	TGTGCTCTATGGTTCAGCAACCATTGGGTGTTC	IGLV1		IGLJ1	IGLC1	CQQWNYPLITF	TGCCAGCAGTGGAATTATCCTCTTATCACGTTC	IGKV4-86		IGKJ5	IGKC
clonotype1360	clonotype1360_consensus_2;clonotype1360_consensus_1	1	0.000259605	CARRGYYSNYVVFAYW	TGTGCAAGAAGGGGCTACTATAGTAACTACGTGGTGTTTGCTTACTGG	IGHV1-26		IGHJ3	IGHG1							CQHFWATPWTF	TGTCAACATTTTTGGGCTACTCCGTGGACGTTC	IGKV12-46		IGKJ1	IGKC
clonotype525	clonotype525_consensus_2;clonotype525_consensus_1	1	0.000259605	CACRNPFVYW	TGTGCCTGTAGAAATCCGTTTGTTTACTGG	IGHV1-26		IGHJ3	IGHG1							CQQSNEDPLTF	TGTCAGCAAAGTAATGAGGATCCGCTCACGTTC	IGKV3-4		IGKJ5	IGKC
clonotype548	clonotype548_consensus_2;clonotype548_consensus_1;clonotype548_consensus_3	1	0.000259605	CARRGDGYFGGFAYW;CARRYYGSSYWYFDVW	TGTGCAAGGAGAGGAGATGGTTACTTTGGAGGGTTTGCTTACTGG;TGTGCAAGACGTTACTACGGTAGTAGCTACTGGTACTTCGATGTCTGG	IGHV1-26;IGHV1-55	;IGHD1-1	IGHJ3;IGHJ1	IGHG1;IGHM							CQNVLSTPFTF	TGTCAAAATGTGTTAAGTACTCCATTCACGTTC	IGKV12-89		IGKJ4	IGKC
clonotype1659	clonotype1659_consensus_4;clonotype1659_consensus_1;clonotype1659_consensus_2;clonotype1659_consensus_3	1	0.000259605	CARRGDGYFGGFAYW;CARSDYW	TGTGCAAGGAGAGGAGATGGTTACTTTGGAGGGTTTGCTTACTGG;TGTGCAAGATCGGATTACTGG	IGHV1-26;IGHV1-39	;	IGHJ3;IGHJ2	IGHG1;IGHG1							CWQGTHFPWTF;CQQSKEVPWTF	TGCTGGCAAGGTACACATTTTCCGTGGACGTTC;TGTCAGCAAAGTAAGGAGGTTCCGTGGACGTTC	IGKV1-135;IGKV3-2	;	IGKJ1;IGKJ1	IGKC;IGKC
clonotype1124	clonotype1124_consensus_4;clonotype1124_consensus_2;clonotype1124_consensus_3;clonotype1124_consensus_1	1	0.000259605	CARRGDGYFGGFAYW;CARTTVVAYYFDYW	TGTGCAAGGAGAGGAGATGGTTACTTTGGAGGGTTTGCTTACTGG;TGTGCAAGAACTACGGTAGTAGCTTACTACTTTGACTACTGG	IGHV1-26;IGHV9-3	;	IGHJ3;IGHJ2	IGHG1;IGHG1							CQQSKEVPWTF;CQQYSSYPTF	TGTCAGCAAAGTAAGGAGGTTCCGTGGACGTTC;TGTCAGCAATATAGCAGCTATCCCACGTTC	IGKV3-2;IGKV6-23	;	IGKJ1;IGKJ2	IGKC;IGKC
clonotype1008	clonotype1008_consensus_4;clonotype1008_consensus_1;clonotype1008_consensus_3;clonotype1008_consensus_2	1	0.000259605	CARPRRGAFPYW;CAIIYYDYDDPFDYW	TGTGCAAGACCCCGGAGGGGGGCGTTTCCTTACTGG;TGTGCCATCATCTACTATGATTACGACGACCCCTTTGACTACTGG	IGHV1-26;IGHV2-9-1	;	IGHJ3;IGHJ2	IGHG1;IGHM							CQQSNEDPYTF;CQQYNSYPLTF	TGTCAGCAAAGTAATGAGGATCCGTACACGTTC;TGTCAGCAATATAACAGCTATCCTCTCACGTTC	IGKV3-4;IGKV6-15	;	IGKJ2;IGKJ4	IGKC;IGKC
clonotype1252	clonotype1252_consensus_3;clonotype1252_consensus_1;clonotype1252_consensus_2	1	0.000259605	CARRGDGYFGGFAYW	TGTGCAAGGAGAGGAGATGGTTACTTTGGAGGGTTTGCTTACTGG	IGHV1-26		IGHJ3	IGHG1							CSQSTHVPTF;CQQSKEVPWTF	TGCTCTCAAAGTACACATGTTCCCACGTTC;TGTCAGCAAAGTAAGGAGGTTCCGTGGACGTTC	IGKV1-110;IGKV3-2	;	IGKJ5;IGKJ1	IGKC;IGKC
clonotype779	clonotype779_consensus_1;clonotype779_consensus_2	1	0.000259605	CAREGLRRAAWFAYW	TGTGCAAGAGAGGGATTACGACGGGCCGCCTGGTTTGCTTACTGG	IGHV1-26		IGHJ3	IGHG1	CALWYSNHWVF	TGTGCTCTATGGTACAGCAACCATTGGGTGTTC	IGLV1		IGLJ1	IGLC1
clonotype1403	clonotype1403_consensus_1;clonotype1403_consensus_2	1	0.000259605	CAREELRSAWFAYW	TGTGCAAGGGAGGAGCTACGGTCGGCCTGGTTTGCTTACTGG	IGHV1-26		IGHJ3	IGHG1	CALWYSNHWVF	TGTGCTCTATGGTACAGCAACCATTGGGTGTTC	IGLV1		IGLJ1	IGLC1
clonotype1666	clonotype1666_consensus_2;clonotype1666_consensus_3;clonotype1666_consensus_1	1	0.000259605	CARYGNYAFAYW	TGTGCAAGATATGGTAACTACGCGTTTGCTTACTGG	IGHV1-26		IGHJ3	IGHG1							CQQSKEVPWTF;CQQSKEVPPTF	TGTCAGCAAAGTAAGGAGGTTCCGTGGACGTTC;TGTCAGCAAAGTAAGGAGGTTCCTCCCACGTTC	IGKV3-2;IGKV3-2	;	IGKJ1;IGKJ5	IGKC;IGKC
clonotype547	clonotype547_consensus_2;clonotype547_consensus_1;clonotype547_consensus_4;clonotype547_consensus_3	1	0.000259605	CAREGYSNSAWFAYW;CSKNYYGSSGYWYFDVW	TGTGCAAGAGAGGGCTATAGTAACTCCGCCTGGTTTGCTTACTGG;TGTTCAAAGAATTACTACGGTAGTAGTGGCTACTGGTATTTCGATGTCTGG	IGHV1-26;IGHV1-52	;	IGHJ3;IGHJ1	IGHG1;IGHG1	CALWYSNHWVF	TGTGCTCTATGGTACAGCAACCATTGGGTGTTC	IGLV1		IGLJ1	IGLC1	CFQGSHFPPTF	TGCTTTCAAGGTTCACATTTTCCTCCGACGTTC	IGKV1-117		IGKJ1	IGKC
clonotype1535	clonotype1535_consensus_3;clonotype1535_consensus_4;clonotype1535_consensus_2;clonotype1535_consensus_1	1	0.000259605	CARGTYYTNGGFAYW;CARHGYDYDNPFGYW	TGTGCAAGAGGGACCTACTATACTAACGGGGGGTTTGCTTACTGG;TGTGCAAGACACGGCTATGATTACGACAACCCCTTTGGTTACTGG	IGHV1-26;IGHV1-71	;	IGHJ3;IGHJ3	IGHG1;IGHG1							CQQSKEVPWTF;CQQSNEDPRTF	TGTCAACAAAGTAAGGAGGTTCCGTGGACGTTC;TGTCAGCAAAGTAATGAGGATCCTCGGACGTTC	IGKV3-2;IGKV3-5	;	IGKJ1;IGKJ1	IGKC;IGKC
clonotype1474	clonotype1474_consensus_1;clonotype1474_consensus_2	1	0.000259605	CARRGYYSYYVVFAYW	TGTGCAAGAAGGGGCTACTATAGTTACTACGTGGTGTTTGCTTACTGG	IGHV1-26		IGHJ3	IGHG1							CQHFWGTPWTF	TGTCAACATTTTTGGGGTACTCCGTGGACGTTC	IGKV12-46		IGKJ1	IGKC
clonotype1131	clonotype1131_consensus_1;clonotype1131_consensus_3;clonotype1131_consensus_2;clonotype1131_consensus_4	1	0.000259605	CTREGGGSGPWFAYW;CARHGDDYDNPFAYW	TGTACAAGAGAGGGGGGGGGCTCAGGCCCCTGGTTTGCTTACTGG;TGTGCAAGACACGGCGATGATTACGACAACCCTTTTGCTTACTGG	IGHV1-26;IGHV1-71	;	IGHJ3;IGHJ3	IGHG1;IGHG1	CALWYSNHWVF	TGTGCTCTATGGTACAGCAACCACTGGGTGTTC	IGLV1		IGLJ1	IGLC1	CQQTKEIPWTF	TGTCAACAAACTAAGGAGATTCCGTGGACGTTC	IGKV3-2		IGKJ1	IGKC
clonotype1257	clonotype1257_consensus_2;clonotype1257_consensus_1	1	0.000259605	CARPYDGYYIAWFAYW	TGTGCAAGACCTTATGATGGTTACTACATCGCCTGGTTTGCTTACTGG	IGHV1-26		IGHJ3	IGHG1							CQQHYSTPYTF	TGTCAGCAACATTATAGTACTCCGTACACGTTC	IGKV6-17		IGKJ2	IGKC
clonotype889	clonotype889_consensus_2;clonotype889_consensus_1	1	0.000259605	CAREGASGPWFAYW	TGTGCAAGAGAGGGGGCCTCAGGCCCCTGGTTTGCTTACTGG	IGHV1-26		IGHJ3	IGHG1	CALWYSNHWVF	TGTGCTCTATGGTACAGCAACCATTGGGTGTTC	IGLV1		IGLJ1	IGLC1
clonotype1475	clonotype1475_consensus_2;clonotype1475_consensus_1	1	0.000259605	CASYYVAYW	TGTGCAAGTTACTACGTTGCTTACTGG	IGHV1-26		IGHJ3	IGHG1	CALWYSNHLVF	TGTGCTCTATGGTACAGCAACCATTTGGTGTTC	IGLV1		IGLJ1	IGLC1
clonotype787	clonotype787_consensus_2;clonotype787_consensus_1	1	0.000259605	CACRNPFAYW	TGTGCCTGTAGAAATCCGTTTGCTTACTGG	IGHV1-26		IGHJ3	IGHG2B							CQQSNEDPLTF	TGTCAGCAAAGTAATGAGGATCCGCTCACGTTC	IGKV3-4		IGKJ5	IGKC
clonotype1132	clonotype1132_consensus_2;clonotype1132_consensus_3;clonotype1132_consensus_1;clonotype1132_consensus_4	1	0.000259605	CARRGYYSNYVVFAYW;CARTSYGSSYFDYW	TGTGCAAGAAGGGGCTACTATAGTAACTACGTGGTGTTTGCTTACTGG;TGTGCAAGAACCTCCTACGGTAGTAGCTACTTTGACTACTGG	IGHV1-26;IGHV1-9	;	IGHJ3;IGHJ2	IGHG2B;IGHM							CQHFWDTPWTF;CLQYDEFPLTF	TGTCAACATTTTTGGGATACTCCGTGGACGTTC;TGTCTACAGTATGATGAGTTTCCGCTCACGTTC	IGKV12-46;IGKV14-111	;	IGKJ1;IGKJ5	IGKC;IGKC
clonotype1178	clonotype1178_consensus_2;clonotype1178_consensus_1	1	0.000259605	CACRNPFAYW	TGTGCCTGTAGAAATCCGTTTGCTTACTGG	IGHV1-26		IGHJ3	IGHG2B							CQQSTEDPITF	TGTCAGCAAAGTACTGAGGATCCGATCACGTTC	IGKV3-4		IGKJ5	IGKC
clonotype1211	clonotype1211_consensus_1;clonotype1211_consensus_2	1	0.000259605	CARRGYYSNYVVFAYW	TGTGCAAGAAGGGGCTACTATAGTAACTACGTGGTGTTTGCCTACTGG	IGHV1-26		IGHJ3	IGHG2B							CQHFWGTPWTF	TGTCAACATTTTTGGGGTACTCCGTGGACGTTC	IGKV12-46		IGKJ1	IGKC
clonotype1428	clonotype1428_consensus_2;clonotype1428_consensus_1	1	0.000259605	CACRNPFAYW	TGTGCCTGTAGAAATCCGTTTGCTTACTGG	IGHV1-26		IGHJ3	IGHG2B							CQQSTEDPLTF	TGTCAGCAAAGTACTGAGGATCCGCTCACGTTC	IGKV3-4		IGKJ5	IGKC
clonotype810	clonotype810_consensus_2;clonotype810_consensus_1	1	0.000259605	CACRNPFAYW	TGTGCCTGTAGAAATCCGTTTGCTTACTGG	IGHV1-26		IGHJ3	IGHG2B							CQQSNEDPVTF	TGTCAGCAAAGTAATGAGGATCCGGTCACGTTC	IGKV3-4		IGKJ5	IGKC
clonotype1043	clonotype1043_consensus_1;clonotype1043_consensus_3;clonotype1043_consensus_2	1	0.000259605	CARRGYYNNYVVFPYW	TGTGCAAGAAGGGGCTACTATAATAACTACGTGGTGTTTCCTTACTGG	IGHV1-26		IGHJ3	IGHG2B							CQHFWGTPWTF;CQHFWGTPTF	TGTCAACATTTTTGGGGTACTCCGTGGACGTTC;TGTCAACATTTTTGGGGTACTCCCACGTTC	IGKV12-46;IGKV12-46	;	IGKJ1;IGKJ4	IGKC;IGKC
clonotype1288	clonotype1288_consensus_1;clonotype1288_consensus_3;clonotype1288_consensus_2	1	0.000259605	CARRGYYFNYVVFAYW	TGTGCAAGAAGAGGCTACTATTTTAACTACGTGGTGTTTGCTTACTGG	IGHV1-26		IGHJ3	IGHG2C							CQHFWGTPWTF;CQHFWGTPTF	TGTCAACATTTTTGGGGTACTCCGTGGACGTTC;TGTCAACATTTTTGGGGTACTCCCACGTTC	IGKV12-46;IGKV12-46	;	IGKJ1;IGKJ4	IGKC;IGKC
clonotype1283	clonotype1283_consensus_3;clonotype1283_consensus_4;clonotype1283_consensus_2;clonotype1283_consensus_1	1	0.000259605	CARRHDGSPVAYW;CARGGYFDVW	TGTGCAAGAAGGCATGATGGTTCCCCGGTTGCTTACTGG;TGTGCAAGAGGGGGGTACTTCGATGTCTGG	IGHV1-26;IGHV3-1	;	IGHJ3;IGHJ1	IGHM;IGHG2B							CHQWSSYRTF;CLQYASYPLTF	TGCCATCAGTGGAGTAGTTATCGGACGTTC;TGTCTACAATATGCTAGTTATCCGCTCACGTTC	IGKV4-80;IGKV9-124	;	IGKJ1;IGKJ5	IGKC;IGKC
clonotype1424	clonotype1424_consensus_2;clonotype1424_consensus_1	1	0.000259605	CARRHDGSPVAYW	TGTGCAAGAAGGCATGATGGTTCCCCGGTTGCTTACTGG	IGHV1-26		IGHJ3	IGHM							CLQYASYPLTF	TGTCTACAATATGCTAGTTATCCGCTCACGTTC	IGKV9-124		IGKJ5	IGKC
clonotype1602	clonotype1602_consensus_2;clonotype1602_consensus_1	1	0.000259605	CARRELGFAYW	TGTGCAAGAAGAGAACTGGGGTTTGCTTACTGG	IGHV1-26		IGHJ3	IGHM							CQQWSSNPYTF	TGCCAGCAGTGGAGTAGTAACCCATACACGTTC	IGKV4-59		IGKJ2	IGKC
clonotype814	clonotype814_consensus_3;clonotype814_consensus_1;clonotype814_consensus_2	1	0.000259605	CARAWFAYW	TGTGCAAGAGCCTGGTTTGCTTACTGG	IGHV1-26		IGHJ3	IGHM							CWQGTHFPWTF;CWQGTHFPYTF	TGCTGGCAAGGTACACATTTTCCGTGGACGTTC;TGCTGGCAAGGTACACATTTTCCGTACACGTTC	IGKV1-135;IGKV1-135	;	IGKJ1;IGKJ2	IGKC;IGKC
clonotype1212	clonotype1212_consensus_2;clonotype1212_consensus_1	1	0.000259605	CGRAFAYW	TGTGGGAGGGCATTTGCTTACTGG	IGHV1-26		IGHJ3	IGHM							CLQVTHVPPTF	TGCCTCCAAGTTACACATGTCCCTCCTACGTTC	IGKV1-122		IGKJ5	IGKC
clonotype772	clonotype772_consensus_1;clonotype772_consensus_2	1	0.000259605	CASSSYAYW	TGTGCAAGTAGTAGCTACGCTTACTGG	IGHV1-26		IGHJ3	IGHM							CSQSTHVPYTF	TGCTCTCAAAGTACACATGTTCCGTACACGTTC	IGKV1-110		IGKJ2	IGKC
clonotype1545	clonotype1545_consensus_1;clonotype1545_consensus_3;clonotype1545_consensus_2;clonotype1545_consensus_4	1	0.000259605	CARSDYGSSSWFAYW;CARTSYDYDVWYFDVW	TGTGCAAGATCGGACTACGGTAGTAGCTCCTGGTTTGCTTACTGG;TGTGCCAGAACCTCCTATGATTACGACGTCTGGTACTTCGATGTCTGG	IGHV1-26;IGHV2-2	;	IGHJ3;IGHJ1	IGHM;IGHM							CQHSWEIPRTF;CQNGHSFPLTF	TGTCAGCACAGTTGGGAGATTCCTCGGACGTTC;TGTCAAAATGGTCACAGCTTTCCGCTCACGTTC	IGKV3-7;IGKV5-39	;	IGKJ1;IGKJ5	IGKC;IGKC
clonotype840	clonotype840_consensus_2;clonotype840_consensus_1	1	0.000259605	CARGNRGFAYW	TGTGCAAGGGGGAACCGAGGGTTTGCTTACTGG	IGHV1-26		IGHJ3	IGHM							CAQNLELPRTF	TGTGCTCAAAATCTAGAACTTCCTCGGACGTTC	IGKV2-109		IGKJ1	IGKC
clonotype1219	clonotype1219_consensus_2;clonotype1219_consensus_1	1	0.000259605	CARHGQPEAWFAYW	TGTGCAAGACATGGTCAACCGGAGGCCTGGTTTGCTTATTGG	IGHV1-26		IGHJ3	IGHM							CQHSRELPYTF	TGTCAGCACAGTAGGGAGCTTCCGTACACGTTC	IGKV3-12		IGKJ2	IGKC
clonotype722	clonotype722_consensus_1;clonotype722_consensus_2	1	0.000259605	CARGGGYDYDGVAYW	TGTGCAAGAGGGGGGGGTTATGATTACGACGGCGTGGCTTACTGG	IGHV1-26		IGHJ3	IGHM							CMQHLEYPFTF	TGTATGCAACATCTAGAATATCCATTCACGTTC	IGKV2-137		IGKJ4	IGKC
clonotype905	clonotype905_consensus_2;clonotype905_consensus_1	1	0.000259605	CASRGYGSRYEALDYW	TGTGCCAGCAGGGGGTACGGTAGTAGGTATGAGGCTCTGGACTACTGG	IGHV1-26		IGHJ4	IGHG1							CQHYSKLPWTF	TGTCAGCACTATAGTAAGCTTCCGTGGACGTTC	IGKV10-94		IGKJ1	IGKC
clonotype715	clonotype715_consensus_1;clonotype715_consensus_4;clonotype715_consensus_3;clonotype715_consensus_2	1	0.000259605	CASRGYGSSYEAMDYW;CACVRVW	TGTGCCAGCAGGGGGTACGGTAGTAGCTACGAGGCTATGGACTACTGG;TGTGCATGTGTGAGGGTCTGG	IGHV1-26;IGHV1-39	;	IGHJ4;IGHJ1	IGHG1;IGHG1							CWQGTLFPWTF;CQQCAKLPWTF	TGCTGGCAAGGTACACTTTTTCCGTGGACGTTC;TGTCAGCAGTGTGCTAAGCTTCCGTGGACGTTC	IGKV1-135;IGKV10-94	;	IGKJ1;IGKJ1	IGKC;IGKC
clonotype800	clonotype800_consensus_1;clonotype800_consensus_2	1	0.000259605	CASRGYGSSYEAMDYW	TGTGCCAGCAGGGGGTACGGTAGTAGCTACGAGGCTATGGACTACTGG	IGHV1-26		IGHJ4	IGHG1							CQQYTKVPWTF	TGTCAGCAGTATACTAAGGTTCCGTGGACGTTC	IGKV10-94		IGKJ1	IGKC
clonotype1375	clonotype1375_consensus_3;clonotype1375_consensus_2;clonotype1375_consensus_1	1	0.000259605	CASRGYGSRYEALDYW	TGTGCCAGCAGGGGGTACGGTAGTAGGTACGAGGCTCTGGACTACTGG	IGHV1-26		IGHJ4	IGHG1							CQQYSNLPWTF;CQQYNSYHV	TGTCAGCAGTATAGTAACCTTCCGTGGACGTTC;TGTCAGCAATATAACAGCTATCACGTT	IGKV10-94;IGKV6-15	;	IGKJ1;IGKJ4	IGKC;IGKC
clonotype1635	clonotype1635_consensus_2;clonotype1635_consensus_1	1	0.000259605	CASRGYGSSYEAMDYW	TGTGCCAGCAGGGGGTACGGTAGTAGCTACGAGGCTATGGACTACTGG	IGHV1-26		IGHJ4	IGHG1							CQQYTKLPWTF	TGTCAGCAGTATACTAAGCTTCCGTGGACGTTC	IGKV10-94		IGKJ1	IGKC
clonotype723	clonotype723_consensus_1;clonotype723_consensus_2	1	0.000259605	CARRGYYAMDYW	TGTGCAAGAAGAGGGTACTATGCTATGGACTACTGG	IGHV1-26		IGHJ4	IGHG2B							CQQGNTLPFTF	TGCCAACAGGGTAATACGCTTCCATTCACGTTC	IGKV10-96		IGKJ4	IGKC
clonotype514	clonotype514_consensus_1;clonotype514_consensus_2	1	0.000259605	CASRGYGTRYEAMDYW	TGTGCCAGCAGGGGGTACGGTACTAGGTACGAGGCCATGGACTATTGG	IGHV1-26		IGHJ4	IGHG2B							CQQYSNLPWTF	TGTCAGCAGTATAGTAACCTTCCGTGGACGTTC	IGKV10-94		IGKJ1	IGKC
clonotype1024	clonotype1024_consensus_2;clonotype1024_consensus_1	1	0.000259605	CASRGYGSRYEAMDYW	TGTGCCAGCAGGGGGTACGGTAGTAGGTACGAGGCTATGGACTACTGG	IGHV1-26		IGHJ4	IGHG2B							CQQYSKLPWTF	TGTCAGCAGTATAGTAAACTTCCGTGGACGTTC	IGKV10-94		IGKJ1	IGKC
clonotype1266	clonotype1266_consensus_2;clonotype1266_consensus_1	1	0.000259605	CASRGYGSRYEAMDYW	TGTGCCAGCAGGGGGTACGGTAGTAGGTACGAGGCTATGGACTACTGG	IGHV1-26		IGHJ4	IGHG2C							CQQYSYLPWTF	TGTCAGCAGTATAGTTACCTTCCGTGGACGTTC	IGKV10-94		IGKJ1	IGKC
clonotype1247	clonotype1247_consensus_1;clonotype1247_consensus_3;clonotype1247_consensus_2;clonotype1247_consensus_4	1	0.000259605	CARRGFYAMDYW;CASTASW	TGTGCAAGACGGGGGTTCTATGCTATGGACTACTGG;TGTGCGTCGACGGCTTCCTGG	IGHV1-26;IGHV1-39	;	IGHJ4;IGHJ3	IGHG3;IGHG1							CWQGTHFPWTF;CQQWSSNPPTF	TGCTGGCAAGGTACACATTTTCCGTGGACGTTC;TGCCAGCAGTGGAGTAGTAACCCACCCACGTTC	IGKV1-135;IGKV4-59	;	IGKJ1;IGKJ5	IGKC;IGKC
clonotype1582	clonotype1582_consensus_2;clonotype1582_consensus_1	1	0.000259605	CARRGYYAMDYW	TGTGCAAGAAGGGGTTACTATGCTATGGACTACTGG	IGHV1-26		IGHJ4	IGHM							CQQGNTLPLTF	TGCCAACAGGGTAATACGCTTCCGCTCACGTTC	IGKV10-96		IGKJ5	IGKC
clonotype1171	clonotype1171_consensus_1;clonotype1171_consensus_2	1	0.000259605	CARSGTIYAMDYW	TGTGCAAGATCGGGGACCATCTATGCTATGGACTACTGG	IGHV1-26		IGHJ4	IGHM							CQQGQSYPYTF	TGTCAACAGGGTCAAAGTTATCCGTACACGTTC	IGKV15-103		IGKJ2	IGKC
clonotype1546	clonotype1546_consensus_1;clonotype1546_consensus_3;clonotype1546_consensus_2	1	0.000259605	CASGAAQATGRYW	TGTGCAAGTGGGGCAGCTCAGGCTACAGGGCGGTACTGG	IGHV1-26		IGHJ4	IGHM							CQQSNEDPRTF;CQQSNEDPWTF	TGTCAGCAAAGTAATGAGGATCCTCGGACGTTC;TGTCAGCAAAGTAATGAGGATCCGTGGACGTTC	IGKV3-4;IGKV3-4	;	IGKJ1;IGKJ1	IGKC;IGKC
clonotype742	clonotype742_consensus_2;clonotype742_consensus_1	1	0.000259605	CARWGNYSKAYYAMDYW	TGTGCAAGATGGGGGAACTATAGCAAGGCATACTATGCTATGGACTACTGG	IGHV1-26		IGHJ4	IGHM							CFQGSHVPPTF	TGCTTTCAAGGTTCACATGTTCCTCCGACGTTC	IGKV1-117		IGKJ1	IGKC
clonotype1492	clonotype1492_consensus_2;clonotype1492_consensus_1	1	0.000259605	CARYDDGYYQGFAYW	TGTGCAAGATACGATGATGGTTACTACCAAGGGTTTGCTTACTGG	IGHV1-31		IGHJ3	IGHG2C							CQQGQSYPLTF	TGTCAACAGGGTCAAAGTTATCCTCTCACGTTC	IGKV15-103		IGKJ5	IGKC
clonotype988	clonotype988_consensus_1;clonotype988_consensus_3;clonotype988_consensus_2	1	0.000259605	CARSYSNSLYAMDYW	TGTGCAAGATCCTATAGTAACTCTCTCTATGCTATGGACTACTGG	IGHV1-31		IGHJ4	IGHM	CALWYSNHWVF;CALWYSNHWVF	TGTGCTCTATGGTACAGCAACCACTGGGTGTTC;TGTGCTCTATGGTACAGCAACCATTGGGTGTTC	IGLV1;IGLV1	;	IGLJ1;IGLJ1	IGLC1;IGLC1
clonotype1020	clonotype1020_consensus_1;clonotype1020_consensus_2	1	0.000259605	CARSGGNYAMDYW	TGTGCAAGATCAGGGGGTAACTATGCTATGGACTACTGG	IGHV1-37		IGHJ4	IGHM							CQQGQSYPWTF	TGTCAACAGGGTCAAAGTTATCCGTGGACGTTC	IGKV15-103		IGKJ1	IGKC
clonotype1027	clonotype1027_consensus_2;clonotype1027_consensus_1	1	0.000259605	CACVRVW	TGTGCATGTGTGAGGGTCTGG	IGHV1-39		IGHJ1	IGHG1							CWQGTLFPWTF	TGCTGGCAAGGTACACTTTTTCCGTGGACGTTC	IGKV1-135		IGKJ1	IGKC
clonotype1260	clonotype1260_consensus_1;clonotype1260_consensus_4;clonotype1260_consensus_3;clonotype1260_consensus_2	1	0.000259605	CACVRVW;CVREERGFDYW	TGTGCATGTGTGAGGGTCTGG;TGTGTAAGAGAGGAAAGGGGTTTTGACTACTGG	IGHV1-39;IGHV1-7	;	IGHJ1;IGHJ2	IGHG1;IGHG2C							CWQGTLFPWTF;CQQSNEDPWTF	TGCTGGCAAGGTACACTTTTTCCGTGGACGTTC;TGTCAGCAAAGTAATGAGGATCCGTGGACGTTC	IGKV1-135;IGKV3-4	;	IGKJ1;IGKJ1	IGKC;IGKC
clonotype776	clonotype776_consensus_1;clonotype776_consensus_2	1	0.000259605	CTSGRVW	TGTACAAGTGGGAGGGTCTGG	IGHV1-39		IGHJ1	IGHG1							CWQGTLFPWTF	TGCTGGCAAGGTACACTTTTTCCGTGGACGTTC	IGKV1-135		IGKJ1	IGKC
clonotype1180	clonotype1180_consensus_1;clonotype1180_consensus_4;clonotype1180_consensus_2;clonotype1180_consensus_3	1	0.000259605	CARSDYW;CARGVYYYGSGPYFDYW	TGTGCAAGATCGGATTACTGG;TGTGCACGAGGGGTTTATTACTACGGTAGTGGTCCGTACTTTGACTACTGG	IGHV1-39;IGHV3-5	;	IGHJ2;IGHJ2	IGHA;IGHA							CWQGTHFPWTF;CQQGKTLPWTF	TGCTGGCAAGGTACACATTTTCCGTGGACGTTC;TGCCAACAGGGTAAAACGCTTCCGTGGACGTTC	IGKV1-135;IGKV10-96	;	IGKJ1;IGKJ1	IGKC;IGKC
clonotype1359	clonotype1359_consensus_2;clonotype1359_consensus_1	1	0.000259605	CARTDYW	TGTGCACGAACAGACTACTGG	IGHV1-39		IGHJ2	IGHG1							CWQGTHFPWTF	TGCTGGCAAGGTACACATTTTCCGTGGACGTTC	IGKV1-135		IGKJ1	IGKC
clonotype1216	clonotype1216_consensus_3;clonotype1216_consensus_1;clonotype1216_consensus_2	1	0.000259605	CARADQW	TGTGCAAGAGCAGACCAATGG	IGHV1-39		IGHJ2	IGHG1							CWQGTHFPWTF;CWQGTHFPYTF	TGCTGGCAAGGTACACATTTTCCGTGGACGTTC;TGCTGGCAAGGTACACATTTTCCGTACACGTTC	IGKV1-135;IGKV1-135	;	IGKJ1;IGKJ2	IGKC;IGKC
clonotype1531	clonotype1531_consensus_1;clonotype1531_consensus_3;clonotype1531_consensus_2	1	0.000259605	CARSDYW	TGTGCAAGATCGGATTACTGG	IGHV1-39		IGHJ2	IGHG1							CWQGTHFPRTF;CWQGTHFPWTF	TGCTGGCAAGGTACACATTTTCCTCGGACGTTC;TGCTGGCAAGGTACACATTTTCCGTGGACGTTC	IGKV1-135;IGKV1-135	;	IGKJ1;IGKJ1	IGKC;IGKC
clonotype1386	clonotype1386_consensus_1;clonotype1386_consensus_3;clonotype1386_consensus_2	1	0.000259605	CARTDYW	TGTGCAAGAACTGACTACTGG	IGHV1-39		IGHJ2	IGHG1							CWQGTHFPRTF;CWQGTHFPWTF	TGCTGGCAAGGTACACATTTTCCTCGGACGTTC;TGCTGGCAAGGTACACATTTTCCGTGGACGTTC	IGKV1-135;IGKV1-135	;	IGKJ1;IGKJ1	IGKC;IGKC
clonotype677	clonotype677_consensus_3;clonotype677_consensus_2;clonotype677_consensus_1	1	0.000259605	CARTDYW	TGTGCAAGAACGGACTACTGG	IGHV1-39		IGHJ2	IGHG1							CWQGTHFPYTF;CQQNNEDPPTF	TGCTGGCAAGGTACACATTTTCCGTACACGTTC;TGTCAGCAAAATAATGAGGATCCTCCCACGTTC	IGKV1-135;IGKV3-4	;	IGKJ2;IGKJ2	IGKC;IGKC
clonotype536	clonotype536_consensus_1;clonotype536_consensus_2;clonotype536_consensus_3	1	0.000259605	CARADYW	TGTGCAAGAGCTGACTACTGG	IGHV1-39		IGHJ2	IGHG1							CWQGTHFPWTF;CWQGTHFPYTF	TGCTGGCAAGGTACACATTTTCCTTGGACGTTC;TGCTGGCAAGGTACACATTTTCCGTACACGTTC	IGKV1-135;IGKV1-135	;	IGKJ1;IGKJ2	IGKC;IGKC
clonotype562	clonotype562_consensus_3;clonotype562_consensus_2;clonotype562_consensus_1	1	0.000259605	CARTDYW	TGTGCAAGAACGGACTACTGG	IGHV1-39		IGHJ2	IGHG1							CWQGTHFPYTF;CQQSNEDPPTF	TGCTGGCAAGGTACACATTTTCCGTACACGTTC;TGTCAGCAAAGTAATGAAGATCCTCCCACGTTC	IGKV1-135;IGKV3-4	;	IGKJ2;IGKJ2	IGKC;IGKC
clonotype1378	clonotype1378_consensus_1;clonotype1378_consensus_4;clonotype1378_consensus_2;clonotype1378_consensus_3	1	0.000259605	CARSDYW;CAREERGFDYW	TGTGCAAGATCGGATTACTGG;TGTGCAAGAGAGGAAAGGGGTTTTGACTACTGG	IGHV1-39;IGHV1-7	;	IGHJ2;IGHJ2	IGHG1;IGHG1							CWQGTHFPWTF;CQQSNEDPWTF	TGCTGGCAAGGTACACATTTTCCGTGGACGTTC;TGTCAGCAAAGTAATGAGGATCCGTGGACGTTC	IGKV1-135;IGKV3-4	;	IGKJ1;IGKJ1	IGKC;IGKC
clonotype571	clonotype571_consensus_3;clonotype571_consensus_2;clonotype571_consensus_1	1	0.000259605	CARSDYW	TGTGCAAGATCTGACTACTGG	IGHV1-39		IGHJ2	IGHG1							CWQGTHFPWTF;CWQGTHFPWTF	TGCTGGCAAGGTACACATTTTCCTTGGACGTTC;TGCTGGCAAGGTACACATTTTCCGTGGACGTTC	IGKV1-135;IGKV1-135	;	IGKJ1;IGKJ1	IGKC;IGKC
clonotype830	clonotype830_consensus_4;clonotype830_consensus_3;clonotype830_consensus_2;clonotype830_consensus_1	1	0.000259605	CARTDSW;CTRGDYGSWYFDVW	TGTGCAAGAACGGACTCCTGG;TGTACAAGAGGGGACTATGGTAGCTGGTACTTCGATGTCTGG	IGHV1-39;IGHV5-9-1	;	IGHJ2;IGHJ1	IGHG1;IGHG1							CWQGTHFPFTF;CQHFWGTPLTF	TGCTGGCAAGGTACACATTTTCCATTCACGTTC;TGTCAACATTTTTGGGGTACTCCGCTCACGTTC	IGKV1-135;IGKV12-46	;	IGKJ4;IGKJ5	IGKC;IGKC
clonotype1339	clonotype1339_consensus_2;clonotype1339_consensus_1	1	0.000259605	CARTDFW	TGTGCAAGAACAGACTTTTGG	IGHV1-39		IGHJ2	IGHG1							CWQGTHFPWTF	TGCTGGCAAGGTACACATTTTCCGTGGACGTTC	IGKV1-135		IGKJ1	IGKC
clonotype1299	clonotype1299_consensus_1;clonotype1299_consensus_2;clonotype1299_consensus_3	1	0.000259605	CARSDYW	TGTGCAAGATCGGATTACTGG	IGHV1-39		IGHJ2	IGHG1							CWQGTHFPWTF;CWQGTHFPWTF	TGCTGGCAAGGTACACATTTTCCGTGGACGTTC;TGTTGGCAAGGTACACATTTTCCGTGGACGTTC	IGKV1-135;IGKV1-135	;	IGKJ1;IGKJ1	IGKC;IGKC
clonotype538	clonotype538_consensus_2;clonotype538_consensus_4;clonotype538_consensus_3;clonotype538_consensus_1	1	0.000259605	CARSDYW;CARRGYDGYWYFDVW	TGTGCAAGATCGGATTACTGG;TGTGCAAGACGGGGCTATGATGGTTACTGGTACTTCGATGTCTGG	IGHV1-39;IGHV4-1	;	IGHJ2;IGHJ1	IGHG1;IGHA							CWQGTHFPWTF;CLQRNAFPLTF	TGTTGGCAAGGTACACATTTTCCGTGGACGTTC;TGTCTACAGCGTAATGCGTTTCCTCTCACGTTC	IGKV1-135;IGKV9-123	;	IGKJ1;IGKJ5	IGKC;IGKC
clonotype1165	clonotype1165_consensus_1;clonotype1165_consensus_3;clonotype1165_consensus_2;clonotype1165_consensus_4	1	0.000259605	CARSDYW;CARAPYGKGTWFAYW	TGTGCAAGATCGGATTACTGG;TGTGCAAGAGCCCCTTACGGTAAAGGAACCTGGTTTGCTTACTGG	IGHV1-39;IGHV3-6	;	IGHJ2;IGHJ3	IGHG1;IGHG1							CWQGTHFPWTF;CQQYSKLPFTF	TGCTGGCAAGGTACACATTTTCCGTGGACGTTC;TGTCAGCAGTATAGTAAGCTTCCATTCACGTTC	IGKV1-135;IGKV10-94	;	IGKJ1;IGKJ4	IGKC;IGKC
clonotype726	clonotype726_consensus_4;clonotype726_consensus_1;clonotype726_consensus_3;clonotype726_consensus_2	1	0.000259605	CARTDYW;CARRNYGSSYWYFDVW	TGTGCAAGAACTGACTACTGG;TGTGCAAGGAGGAACTACGGTAGTAGCTACTGGTACTTCGATGTCTGG	IGHV1-39;IGHV1-55	;	IGHJ2;IGHJ1	IGHG1;IGHM							CWQGTHFPWTF;CQNVLSTPWTF	TGCTGGCAAGGTACACATTTTCCGTGGACGTTC;TGTCAAAATGTGTTAAGTACTCCGTGGACGTTC	IGKV1-135;IGKV12-89	;	IGKJ1;IGKJ1	IGKC;IGKC
clonotype622	clonotype622_consensus_1;clonotype622_consensus_2	1	0.000259605	CARSDYW	TGTGCAAGATCAGACTACTGG	IGHV1-39		IGHJ2	IGHG1							CWQGTHFPWTF	TGCTGGCAAGGTACACATTTTCCGTGGACGTTC	IGKV1-135		IGKJ1	IGKC
clonotype1455	clonotype1455_consensus_1;clonotype1455_consensus_2;clonotype1455_consensus_3	1	0.000259605	CARTDYW	TGTGCAAGAACTGACTACTGG	IGHV1-39		IGHJ2	IGHG1							CWQGTHFPWTF;CWQGTHFPYTF	TGCTGGCAAGGTACACATTTTCCGTGGACGTTC;TGCTGGCAAGGTACACATTTTCCGTACACGTTC	IGKV1-135;IGKV1-135	;	IGKJ1;IGKJ2	IGKC;IGKC
clonotype590	clonotype590_consensus_1;clonotype590_consensus_2;clonotype590_consensus_3	1	0.000259605	CARADYW	TGTGCAAGAGCGGACTACTGG	IGHV1-39		IGHJ2	IGHG1							CWQGTHFPRTF;CWQGTHFPQTF	TGCTGGCAAGGTACACATTTTCCTCGGACGTTC;TGCTGGCAAGGTACACATTTTCCTCAGACGTTC	IGKV1-135;IGKV1-135	;	IGKJ1;IGKJ1	IGKC;IGKC
clonotype1394	clonotype1394_consensus_1;clonotype1394_consensus_2;clonotype1394_consensus_3	1	0.000259605	CARADSW	TGTGCAAGAGCGGACTCCTGG	IGHV1-39		IGHJ2	IGHG1							CWQGTHFPWTF;CWQGTHFPQTF	TGCTGGCAAGGTACACATTTTCCGTGGACGTTC;TGCTGGCAAGGTACACATTTTCCTCAGACGTTC	IGKV1-135;IGKV1-135	;	IGKJ1;IGKJ1	IGKC;IGKC
clonotype1597	clonotype1597_consensus_1;clonotype1597_consensus_3;clonotype1597_consensus_2;clonotype1597_consensus_4	1	0.000259605	CARSDYW;CARHGDDYDNPFAYW	TGTGCAAGATCGGATTACTGG;TGTGCAAGACACGGCGATGATTACGACAACCCTTTTGCTTACTGG	IGHV1-39;IGHV1-71	;	IGHJ2;IGHJ3	IGHG1;IGHG1							CWQGTHFPWTF;CQQSKEIPWTF	TGCTGGCAAGGTACACATTTTCCGTGGACGTTC;TGTCAGCAAAGTAAGGAGATTCCGTGGACGTTC	IGKV1-135;IGKV3-2	;	IGKJ1;IGKJ1	IGKC;IGKC
clonotype574	clonotype574_consensus_1;clonotype574_consensus_2	1	0.000259605	CARTDYW	TGTGCAAGAACTGACTACTGG	IGHV1-39		IGHJ2	IGHG1							CWQGTHFPWTF	TGCTGGCAAGGTACACATTTTCCGTGGACGTTC	IGKV1-135		IGKJ1	IGKC
clonotype1336	clonotype1336_consensus_2;clonotype1336_consensus_1	1	0.000259605	CARTDYW	TGTGCAAGAACGGACTACTGG	IGHV1-39		IGHJ2	IGHG1							CWQGTHFPFTF	TGCTGGCAAGGTACACATTTTCCATTCACGTTC	IGKV1-135		IGKJ4	IGKC
clonotype835	clonotype835_consensus_3;clonotype835_consensus_1;clonotype835_consensus_2	1	0.000259605	CARSDSW	TGTGCAAGATCTGACTCCTGG	IGHV1-39		IGHJ2	IGHG2B							CWQGTHFPWTF;CWQGTHFPYTF	TGCTGGCAAGGTACACATTTTCCTTGGACGTTC;TGCTGGCAAGGTACACATTTTCCGTACACGTTC	IGKV1-135;IGKV1-135	;	IGKJ1;IGKJ2	IGKC;IGKC
clonotype983	clonotype983_consensus_3;clonotype983_consensus_1;clonotype983_consensus_2	1	0.000259605	CARSDYW	TGTGCAAGATCTGACTACTGG	IGHV1-39		IGHJ2	IGHG2B							CWQGTHFPWTF;CWQGTHFPWTF	TGCTGGCAAGGTACACATTTTCCGTGGACGTTC;TGCTGGCAAGGAACACATTTTCCTTGGACGTTC	IGKV1-135;IGKV1-135	;	IGKJ1;IGKJ1	IGKC;IGKC
clonotype769	clonotype769_consensus_4;clonotype769_consensus_1;clonotype769_consensus_2;clonotype769_consensus_3	1	0.000259605	CAQGNYW;CARGGYFDVW	TGTGCCCAGGGGAACTACTGG;TGTGCAAGAGGGGGGTATTTCGATGTCTGG	IGHV1-39;IGHV3-1	;	IGHJ2;IGHJ1	IGHG2B;IGHG2C							CWQGTHFPWTF;CHQWSSYRTF	TGCTGGCAAGGTACACATTTTCCGTGGACGTTC;TGCCATCAGTGGAGTAGTTATCGGACGTTC	IGKV1-135;IGKV4-80	;	IGKJ1;IGKJ1	IGKC;IGKC
clonotype1596	clonotype1596_consensus_1;clonotype1596_consensus_2	1	0.000259605	CARTDYW	TGTGCAAGAACTGACTATTGG	IGHV1-39		IGHJ2	IGHG2B							CWQGTHFPWTF	TGCTGGCAAGGTACACATTTTCCTTGGACGTTC	IGKV1-135		IGKJ1	IGKC
clonotype690	clonotype690_consensus_2;clonotype690_consensus_1	1	0.000259605	CARSDSW	TGTGCAAGATCTGACTCCTGG	IGHV1-39		IGHJ2	IGHG2B							CWQGTHFPWTF	TGCTGGCAAGGTACACATTTTCCTTGGACGTTC	IGKV1-135		IGKJ1	IGKC
clonotype1059	clonotype1059_consensus_2;clonotype1059_consensus_1	1	0.000259605	CARSDYW	TGTGCAAGATCTGACTACTGG	IGHV1-39		IGHJ2	IGHG2C							CWQGTHFPWTF	TGCTGGCAAGGTACACATTTTCCTTGGACGTTC	IGKV1-135		IGKJ1	IGKC
clonotype991	clonotype991_consensus_2;clonotype991_consensus_1	1	0.000259605	CARRVTTVVAYYFDYW	TGTGCAAGACGGGTTACTACGGTAGTCGCCTACTACTTTGACTACTGG	IGHV1-39		IGHJ2	IGHG3							CQNGHSFPLTF	TGTCAAAATGGTCACAGCTTTCCGCTCACGTTC	IGKV5-39		IGKJ5	IGKC
clonotype834	clonotype834_consensus_2;clonotype834_consensus_3;clonotype834_consensus_1	1	0.000259605	CARKASNLYYFDYW	TGTGCAAGGAAGGCTAGTAACCTGTACTACTTTGACTACTGG	IGHV1-39		IGHJ2	IGHM							CQQSKEVPWTF;CQQSKEVPYTF	TGTCAGCAAAGTAAGGAGGTTCCGTGGACGTTC;TGTCAGCAAAGTAAGGAGGTTCCGTACACGTTC	IGKV3-2;IGKV3-2	;	IGKJ1;IGKJ2	IGKC;IGKC
clonotype1626	clonotype1626_consensus_2;clonotype1626_consensus_1	1	0.000259605	CSRRGYYGSTEGFAYW	TGTTCACGAAGGGGTTACTACGGTAGTACCGAGGGGTTTGCTTACTGG	IGHV1-39		IGHJ3	IGHA							CLQHGESPTF	TGTCTACAGCATGGTGAGAGCCCGACGTTC	IGKV14-126		IGKJ1	IGKC
clonotype1521	clonotype1521_consensus_1;clonotype1521_consensus_2;clonotype1521_consensus_3	1	0.000259605	CASTADW	TGTGCGTCGACGGCTGACTGG	IGHV1-39		IGHJ3	IGHG1							CWQGTHFPWTF;CWQGTHFPYTF	TGCTGGCAAGGTACACATTTTCCGTGGACGTTC;TGCTGGCAAGGTACACATTTTCCGTACACGTTC	IGKV1-135;IGKV1-135	;	IGKJ1;IGKJ2	IGKC;IGKC
clonotype1120	clonotype1120_consensus_2;clonotype1120_consensus_1	1	0.000259605	CASTADW	TGTGCGTCGACGGCTGACTGG	IGHV1-39		IGHJ3	IGHG1							CWQGTHFPWTF	TGCTGGCAAGGTACACATTTTCCGTGGACGTTC	IGKV1-135		IGKJ1	IGKC
clonotype1554	clonotype1554_consensus_2;clonotype1554_consensus_1	1	0.000259605	CARTGGW	TGTGCAAGAACTGGGGGGTGG	IGHV1-39		IGHJ4	IGHG1							CWQGTHFPFTF	TGCTGGCAAGGTACACATTTTCCATTCACGTTC	IGKV1-135		IGKJ4	IGKC
clonotype786	clonotype786_consensus_1;clonotype786_consensus_2;clonotype786_consensus_3	1	0.000259605	CARADYW	TGTGCAAGGGCGGACTACTGG	IGHV1-39		IGHJ4	IGHG1							CWQGTHFPWTF;CWQGTHFPYTF	TGCTGGCAAGGTACACATTTTCCGTGGACGTTC;TGCTGGCAAGGTACACATTTTCCGTACACGTTC	IGKV1-135;IGKV1-135	;	IGKJ1;IGKJ2	IGKC;IGKC
clonotype886	clonotype886_consensus_3;clonotype886_consensus_2;clonotype886_consensus_1	1	0.000259605	CARTGGW	TGTGCAAGAACTGGGGGGTGG	IGHV1-39		IGHJ4	IGHG1							CWQGTHFPWTF;CWQGTHFPFTF	TGCTGGCAAGGTACACATTTTCCGTGGACGTTC;TGCTGGCAAGGTACACATTTTCCATTCACGTTC	IGKV1-135;IGKV1-135	;	IGKJ1;IGKJ4	IGKC;IGKC
clonotype718	clonotype718_consensus_2;clonotype718_consensus_1	1	0.000259605	CARGIYYGNYEAMDYW	TGTGCAAGAGGGATCTACTATGGTAACTACGAGGCTATGGACTACTGG	IGHV1-39		IGHJ4	IGHM							CLQYASYPPTF	TGTCTACAATATGCTAGTTATCCTCCGACGTTC	IGKV9-124		IGKJ1	IGKC
clonotype766	clonotype766_consensus_2;clonotype766_consensus_1	1	0.000259605	CARNYYGSSTRYFDVW	TGTGCAAGGAATTACTACGGTAGTAGCACGAGGTACTTCGATGTCTGG	IGHV1-4		IGHJ1	IGHA							CQQWSSNPLTF	TGCCAGCAGTGGAGTAGTAATCCGCTCACGTTC	IGKV4-59		IGKJ5	IGKC
clonotype963	clonotype963_consensus_1;clonotype963_consensus_2	1	0.000259605	CARNYYGSSTRYFDVW	TGTGCAAGGAATTACTACGGTAGTAGCACGAGGTACTTCGATGTCTGG	IGHV1-4		IGHJ1	IGHA							CQQWTSNPLTF	TGCCAGCAGTGGACCAGTAACCCGCTCACGTTC	IGKV4-59		IGKJ5	IGKC
clonotype838	clonotype838_consensus_2;clonotype838_consensus_3;clonotype838_consensus_1	1	0.000259605	CARNYYGSSTRYFDVW	TGTGCAAGGAATTACTACGGTAGTAGCACGAGGTACTTCGATGTCTGG	IGHV1-4		IGHJ1	IGHA							CLQYDNLLWTF;CQQWSSNPLTF	TGTCTACAGTATGATAATCTTCTGTGGACGTTC;TGCCAGCAGTGGAGCAGTAACCCGCTCACGTTC	IGKV19-93;IGKV4-59	;	IGKJ1;IGKJ5	IGKC;IGKC
clonotype1675	clonotype1675_consensus_1;clonotype1675_consensus_2	1	0.000259605	CAREDSTVVEDWFFDVW	TGTGCAAGAGAGGATTCTACGGTAGTAGAGGACTGGTTCTTCGATGTCTGG	IGHV1-4		IGHJ1	IGHG1							CQNDHSYPYTF	TGTCAGAATGATCATAGTTATCCGTACACGTTC	IGKV8-28		IGKJ2	IGKC
clonotype1467	clonotype1467_consensus_1;clonotype1467_consensus_2;clonotype1467_consensus_4;clonotype1467_consensus_3	1	0.000259605	CARVYYGSLYYAMDYW;CAIGSVW	TGTGCAAGGGTTTACTACGGTAGTCTCTACTATGCTATGGACTACTGG;TGTGCAATTGGGTCTGTCTGG	IGHV1-4;IGHV4-1	;	IGHJ4;IGHJ1	IGHG2B;IGHG1							CWQGTHFPYTF;CQHSWEIPYTF	TGCTGGCAAGGGACACATTTTCCGTACACGTTC;TGTCAGCACAGTTGGGAGATTCCGTACACGTTC	IGKV1-135;IGKV3-7	;	IGKJ2;IGKJ2	IGKC;IGKC
clonotype1632	clonotype1632_consensus_1;clonotype1632_consensus_2	1	0.000259605	CARWSNYGGYFDVW	TGTGCAAGATGGAGTAACTACGGAGGGTACTTCGATGTCTGG	IGHV1-42		IGHJ1	IGHM							CQQYWSTPFTF	TGTCAACAGTATTGGAGTACTCCATTCACGTTC	IGKV13-84		IGKJ4	IGKC
clonotype1331	clonotype1331_consensus_1;clonotype1331_consensus_3;clonotype1331_consensus_4;clonotype1331_consensus_2	1	0.000259605	CTRGAGKGYW;CAIGAYW	TGTACAAGAGGGGCTGGGAAAGGCTACTGG;TGTGCAATAGGGGCTTACTGG	IGHV1-42;IGHV4-1	;	IGHJ2;IGHJ3	IGHG1;IGHG1							CWQGTHFPYTF;CQQSRKVPYTF	TGCTGGCAAGGTACACATTTTCCGTACACGTTC;TGTCAGCAAAGTAGGAAGGTTCCGTACACGTTC	IGKV1-135;IGKV3-1	;	IGKJ2;IGKJ2	IGKC;IGKC
clonotype1522	clonotype1522_consensus_1;clonotype1522_consensus_2;clonotype1522_consensus_3;clonotype1522_consensus_4	1	0.000259605	CTRGAGKGYW;CARSRGDYW	TGTACAAGAGGGGCTGGGAAAGGCTACTGG;TGTGCAAGAAGTAGGGGGGACTACTGG	IGHV1-42;IGHV1-42	;	IGHJ2;IGHJ4	IGHG1;IGHG1							CQQSRKVPWTF;CQQSRKVPYTF	TGTCAGCAAAGTAGGAAGGTTCCTTGGACGTTC;TGTCAGCAAAGTAGGAAGGTTCCGTACACGTTC	IGKV3-1;IGKV3-1	;	IGKJ1;IGKJ2	IGKC;IGKC
clonotype560	clonotype560_consensus_1;clonotype560_consensus_3;clonotype560_consensus_2	1	0.000259605	CTRGAGKGYW;CSIYYANYGGLGYW	TGTACAAGAGGGGCTGGGAAAGGCTACTGG;TGTAGCATCTACTATGCCAATTACGGGGGGCTTGGTTACTGG	IGHV1-42;IGHV6-6	;	IGHJ2;IGHJ3	IGHG1;IGHG1							CQQDYSSPYTF	TGTCAGCAGGATTATAGCTCTCCGTACACGTTC	IGKV6-32		IGKJ2	IGKC
clonotype1377	clonotype1377_consensus_2;clonotype1377_consensus_1	1	0.000259605	CARSGGGFDYW	TGTGCAAGATCGGGGGGGGGCTTTGACTACTGG	IGHV1-42		IGHJ2	IGHM							CQQHNEYPYTF	TGTCAACAGCATAATGAATACCCGTACACGTTC	IGKV16-104		IGKJ2	IGKC
clonotype1279	clonotype1279_consensus_1;clonotype1279_consensus_2	1	0.000259605	CVRTAHSTSYW	TGTGTAAGAACAGCTCACTCTACGTCTTACTGG	IGHV1-42		IGHJ3	IGHA							CKQSYNLWTF	TGCAAGCAATCTTATAATCTGTGGACGTTC	IGKV8-21		IGKJ1	IGKC
clonotype1116	clonotype1116_consensus_1;clonotype1116_consensus_2;clonotype1116_consensus_3;clonotype1116_consensus_4	1	0.000259605	CARTSQATAYW;CARSGDYYGSSYGYFDVW	TGTGCAAGAACATCTCAGGCTACGGCTTACTGG;TGTGCAAGATCGGGGGATTACTACGGTAGTAGCTACGGGTACTTCGATGTCTGG	IGHV1-42;IGHV1-59	;IGHD1-1	IGHJ3;IGHJ1	IGHA;IGHG1							CLQHGESPYTF;CKQSYNLWTF	TGTCTACAGCATGGTGAGAGCCCGTACACGTTC;TGCAAGCAATCTTATAATCTGTGGACGTTC	IGKV14-126;IGKV8-21	;	IGKJ2;IGKJ1	IGKC;IGKC
clonotype1482	clonotype1482_consensus_2;clonotype1482_consensus_1	1	0.000259605	CARWGDGYFAYW	TGTGCAAGATGGGGTGATGGTTACTTTGCTTACTGG	IGHV1-42		IGHJ3	IGHM							CQHFWGTPYTF	TGTCAACATTTTTGGGGTACTCCGTACACGTTC	IGKV12-46		IGKJ2	IGKC
clonotype1668	clonotype1668_consensus_2;clonotype1668_consensus_4;clonotype1668_consensus_1;clonotype1668_consensus_3	1	0.000259605	CARSRGDYW;CTGGNYPLFDYW	TGTGCAAGAAGTAGGGGGGACTACTGG;TGTACGGGAGGTAACTACCCTCTCTTTGACTACTGG	IGHV1-42;IGHV6-6	;	IGHJ4;IGHJ2	IGHG1;IGHA							CQQYSKLPYTF;CQQSRKVPWTF	TGTCAGCAGTATAGTAAGCTTCCGTACACGTTC;TGTCAGCAAAGTAGGAAGGTTCCTTGGACGTTC	IGKV10-94;IGKV3-1	;	IGKJ2;IGKJ1	IGKC;IGKC
clonotype1262	clonotype1262_consensus_3;clonotype1262_consensus_1;clonotype1262_consensus_2;clonotype1262_consensus_4	1	0.000259605	CARSRGDYW;CARPNWDGDYW	TGTGCAAGAAGTAGGGGGGACTACTGG;TGTGCAAGACCGAACTGGGACGGAGACTACTGG	IGHV1-42;IGHV1-53	;	IGHJ4;IGHJ2	IGHG1;IGHM							CQQSRKVPWTF;CGQSYSYPLTF	TGTCAGCAAAGTAGGAAGGTTCCTTGGACGTTC;TGTGGACAGAGTTACAGCTATCCGCTCACGTTC	IGKV3-1;IGKV6-20	;	IGKJ1;IGKJ5	IGKC;IGKC
clonotype1556	clonotype1556_consensus_2;clonotype1556_consensus_1;clonotype1556_consensus_3	1	0.000259605	CARSRGDYW;CARNWRWLLQDYYAMDYW	TGTGCAAGAAGTAGGGGGGACTACTGG;TGTGCCAGAAACTGGCGATGGTTACTACAGGATTACTATGCTATGGACTACTGG	IGHV1-42;IGHV2-2	;	IGHJ4;IGHJ4	IGHG1;IGHM							CQNDHSYPFTF	TGTCAGAATGATCATAGTTATCCATTCACGTTC	IGKV8-28		IGKJ4	IGKC
clonotype778	clonotype778_consensus_2;clonotype778_consensus_1;clonotype778_consensus_3;clonotype778_consensus_4	1	0.000259605	CARSRGDYW;CTLYYGSTWFAYW	TGTGCAAGAAGTAGGGGGGACTACTGG;TGCACTCTCTACTACGGTAGTACCTGGTTTGCTTACTGG	IGHV1-42;IGHV6-3	;	IGHJ4;IGHJ3	IGHG1;IGHM	CALWYSTHYVF	TGTGCTCTATGGTACAGCACCCATTATGTTTTC	IGLV2		IGLJ2	IGLC2	CQQSRKVPWTF	TGTCAGCAAAGTAGGAAGGTTCCTTGGACGTTC	IGKV3-1		IGKJ1	IGKC
clonotype1363	clonotype1363_consensus_1;clonotype1363_consensus_3;clonotype1363_consensus_4;clonotype1363_consensus_2	1	0.000259605	CARSRGDYW;CSKNYYGSSGYWYFDVW	TGTGCAAGAAGTAGGGGGGACTACTGG;TGTTCAAAGAATTACTACGGTAGTAGTGGCTACTGGTATTTCGATGTCTGG	IGHV1-42;IGHV1-52	;	IGHJ4;IGHJ1	IGHG1;IGHG1							CFQGSHFPPTF;CQQSRKVPWTF	TGCTTTCAAGGTTCACATTTTCCTCCGACGTTC;TGTCAGCAAAGTAGGAAGGTTCCTTGGACGTTC	IGKV1-117;IGKV3-1	;	IGKJ1;IGKJ1	IGKC;IGKC
clonotype1198	clonotype1198_consensus_2;clonotype1198_consensus_1	1	0.000259605	CARHFVTTVVAAYFAMDYW	TGTGCAAGACATTTCGTTACTACGGTAGTAGCGGCCTACTTTGCTATGGACTACTGG	IGHV1-42		IGHJ4	IGHM							CLQYASSPWTF	TGTCTACAATATGCTAGTTCTCCGTGGACGTTC	IGKV9-120		IGKJ1	IGKC
clonotype796	clonotype796_consensus_2;clonotype796_consensus_1	1	0.000259605	CARKHYGSRGGYFDVW	TGTGCAAGGAAGCACTACGGTAGTAGAGGAGGGTACTTCGATGTCTGG	IGHV1-47		IGHJ1	IGHA							CQQYSKLPYTF	TGTCAGCAGTATAGTAAGCTTCCGTACACGTTC	IGKV10-94		IGKJ2	IGKC
clonotype1526	clonotype1526_consensus_1;clonotype1526_consensus_2	1	0.000259605	CARYGNYAMDYW	TGTGCAAGGTATGGTAACTACGCTATGGACTACTGG	IGHV1-47		IGHJ4	IGHM							CQHFWGTPPWTF	TGTCAACATTTTTGGGGTACTCCTCCGTGGACGTTC	IGKV12-46		IGKJ1	IGKC
clonotype1326	clonotype1326_consensus_1;clonotype1326_consensus_2	1	0.000259605	CPIYYGSAGFAYW	TGCCCGATCTACTATGGTTCCGCCGGGTTTGCTTACTGG	IGHV1-5		IGHJ3	IGHG1							CQQYWSTTWTF	TGTCAACAGTATTGGAGTACTACGTGGACGTTC	IGKV13-84		IGKJ1	IGKC
clonotype852	clonotype852_consensus_2;clonotype852_consensus_1	1	0.000259605	CAREYGSSYRYFDVW	TGTGCAAGAGAGTACGGTAGTAGCTACCGGTACTTCGATGTCTGG	IGHV1-50		IGHJ1	IGHM							CQQLVEYPRTF	TGTCAACAACTTGTAGAGTATCCTCGGACGTTC	IGKV2-112		IGKJ1	IGKC
clonotype1571	clonotype1571_consensus_2;clonotype1571_consensus_1	1	0.000259605	CVRNAYYSNLAWFAYW	TGTGTAAGAAACGCCTACTATAGTAACTTGGCCTGGTTTGCTTACTGG	IGHV1-50		IGHJ3	IGHG1							CQQYSELPWTF	TGTCAGCAGTATAGTGAGCTTCCGTGGACGTTC	IGKV10-94		IGKJ1	IGKC
clonotype1197	clonotype1197_consensus_2;clonotype1197_consensus_1	1	0.000259605	CAREDGNYEGFAYW	TGTGCAAGAGAGGATGGTAACTACGAGGGGTTTGCTTACTGG	IGHV1-50		IGHJ3	IGHM							CSQSTHVPFTF	TGCTCTCAAAGTACACATGTTCCATTCACGTTC	IGKV1-110		IGKJ4	IGKC
clonotype764	clonotype764_consensus_1;clonotype764_consensus_2	1	0.000259605	CARGRLYYYGSWAMDYW	TGTGCAAGAGGAAGACTTTATTACTACGGTAGTTGGGCTATGGACTACTGG	IGHV1-50		IGHJ4	IGHG1							CQQSNTWPLTF	TGTCAACAGAGTAATACCTGGCCGCTCACGTTC	IGKV5-43		IGKJ5	IGKC
clonotype773	clonotype773_consensus_1;clonotype773_consensus_2	1	0.000259605	CARGRLYYYGSWAMDYW	TGTGCAAGAGGAAGACTTTATTACTACGGTAGTTGGGCTATGGACTACTGG	IGHV1-50		IGHJ4	IGHG1							CQQSNTWPLTF	TGTCAACAGAGTAACACCTGGCCGCTCACGTTC	IGKV5-43		IGKJ5	IGKC
clonotype768	clonotype768_consensus_1;clonotype768_consensus_2	1	0.000259605	CARGRLHYYGSWAMDYW	TGTGCGAGAGGAAGACTTCATTACTACGGTAGTTGGGCTATGGACTACTGG	IGHV1-50		IGHJ4	IGHG1							CQQSNTWPLTF	TGTCAACAGAGTAACACCTGGCCGCTCACGTTC	IGKV5-43		IGKJ5	IGKC
clonotype675	clonotype675_consensus_1;clonotype675_consensus_2	1	0.000259605	CARYRDSNYVDYAMDYW	TGTGCAAGATACAGGGATAGTAACTACGTGGACTATGCTATGGACTACTGG	IGHV1-50		IGHJ4	IGHG1							CQQGNTLPRTF	TGCCAACAGGGTAATACGCTTCCTCGGACGTTC	IGKV10-96		IGKJ1	IGKC
clonotype1577	clonotype1577_consensus_1;clonotype1577_consensus_2	1	0.000259605	CARRGLGYYAMDYW	TGTGCAAGAAGGGGGCTGGGCTACTATGCTATGGACTACTGG	IGHV1-50		IGHJ4	IGHM							CQQWSSYPRTF	TGCCAGCAGTGGAGTAGTTACCCACGGACGTTC	IGKV4-55		IGKJ1	IGKC
clonotype1575	clonotype1575_consensus_2;clonotype1575_consensus_1;clonotype1575_consensus_4;clonotype1575_consensus_3	1	0.000259605	CSKNYYGSSGYWYFDVW;CARSGIYDYSYVMDYW	TGTTCAAAGAATTACTACGGTAGTAGTGGCTACTGGTATTTCGATGTCTGG;TGTGCAAGATCGGGGATTTATGATTACTCCTATGTTATGGACTACTGG	IGHV1-52;IGHV1-80	;	IGHJ1;IGHJ4	IGHG1;IGHG1							CFQGSHFPPTF;CQQSNSWPLTF	TGCTTTCAAGGTTCACATTTTCCTCCGACGTTC;TGTCAACAAAGTAATAGTTGGCCGCTCACGTTC	IGKV1-117;IGKV5-48	;	IGKJ1;IGKJ5	IGKC;IGKC
clonotype1419	clonotype1419_consensus_3;clonotype1419_consensus_2;clonotype1419_consensus_1	1	0.000259605	CSKNYYGSSGYWYFDVW	TGTTCAAAGAATTACTACGGTAGTAGTGGCTACTGGTATTTCGATGTCTGG	IGHV1-52		IGHJ1	IGHG1							CLQHGESPTF;CQQWSSYPFTF	TGTCTACAGCATGGTGAGAGCCCGACGTTC;TGCCAGCAGTGGAGTAGTTACCCATTCACGTTC	IGKV14-126;IGKV4-55	;	IGKJ1;IGKJ4	IGKC;IGKC
clonotype803	clonotype803_consensus_2;clonotype803_consensus_1	1	0.000259605	CAKNYYGSSGYWYFDVW	TGTGCAAAGAATTACTACGGTAGTAGTGGCTACTGGTACTTCGATGTCTGG	IGHV1-52		IGHJ1	IGHG1							CFQGSHAPPTF	TGCTTTCAAGGTTCACATGCTCCTCCGACGTTC	IGKV1-117		IGKJ1	IGKC
clonotype629	clonotype629_consensus_2;clonotype629_consensus_1	1	0.000259605	CAKNYYGSSGYWYFDVW	TGTGCAAAGAATTACTACGGTAGTAGTGGCTACTGGTACTTCGATGTCTGG	IGHV1-52		IGHJ1	IGHG1							CFQGSHDPPTF	TGCTTTCAAGGTTCACATGATCCTCCGACGTTC	IGKV1-117		IGKJ1	IGKC
clonotype636	clonotype636_consensus_1;clonotype636_consensus_2	1	0.000259605	CAKNYYGSNGYWYFDVW	TGTGCAAAGAATTACTACGGTAGTAATGGCTACTGGTACTTCGATGTCTGG	IGHV1-52		IGHJ1	IGHG1							CFQGSHVYPTF	TGCTTTCAAGGTTCACATGTTTATCCGACGTTC	IGKV1-117		IGKJ1	IGKC
clonotype1061	clonotype1061_consensus_2;clonotype1061_consensus_1;clonotype1061_consensus_3	1	0.000259605	CAKNYYGSSGYWYFDVW	TGTGCAAAGAATTACTACGGTAGTAGTGGCTACTGGTACTTCGATGTCTGG	IGHV1-52		IGHJ1	IGHG1							CFQGSHVPWTF;CFQGSHFPPTF	TGCTTTCAAGGTTCACATGTTCCGTGGACGTTC;TGCTTTCAAGGTTCACATTTTCCTCCGACGTTC	IGKV1-117;IGKV1-117	;	IGKJ1;IGKJ1	IGKC;IGKC
clonotype1466	clonotype1466_consensus_2;clonotype1466_consensus_3;clonotype1466_consensus_1	1	0.000259605	CSKNYYGSSGYWYFDVW	TGTTCAAAGAATTACTACGGTAGTAGTGGCTACTGGTATTTCGATGTCTGG	IGHV1-52		IGHJ1	IGHG1							CFQGSHFPPTF;CVQGTHFPWTF	TGCTTTCAAGGTTCACATTTTCCTCCGACGTTC;TGCGTGCAAGGTACACATTTTCCGTGGACGTTC	IGKV1-117;IGKV1-133	;	IGKJ1;IGKJ1	IGKC;IGKC
clonotype549	clonotype549_consensus_1;clonotype549_consensus_2	1	0.000259605	CARRDGITTVEGGFFDVW	TGTGCAAGAAGAGATGGTATTACTACGGTAGAGGGGGGGTTCTTCGATGTCTGG	IGHV1-52		IGHJ1	IGHG2B							CHQYLSSYTF	TGTCATCAATACCTCTCCTCGTACACGTTC	IGKV8-27		IGKJ2	IGKC
clonotype1064	clonotype1064_consensus_2;clonotype1064_consensus_1	1	0.000259605	CARPSYGNYVHFDVW	TGTGCAAGACCCTCCTATGGTAACTACGTTCACTTCGATGTCTGG	IGHV1-52		IGHJ1	IGHM							CAQNLELPLTF	TGTGCTCAAAATCTAGAACTTCCGCTCACGTTC	IGKV2-109		IGKJ5	IGKC
clonotype874	clonotype874_consensus_1;clonotype874_consensus_2	1	0.000259605	CARDYVAWFAYW	TGTGCAAGAGATTACGTGGCCTGGTTTGCTTACTGG	IGHV1-52		IGHJ3	IGHM							CQQSNEDPYTF	TGTCAGCAAAGTAATGAGGATCCGTACACGTTC	IGKV3-5		IGKJ2	IGKC
clonotype1128	clonotype1128_consensus_4;clonotype1128_consensus_3;clonotype1128_consensus_1;clonotype1128_consensus_2	1	0.000259605	CARFYDGYYDAMDYW;CARCGDITTVGFAMDYW	TGTGCAAGATTCTATGATGGTTACTACGATGCTATGGACTACTGG;TGTGCAAGATGCGGGGATATTACTACGGTAGGGTTTGCTATGGACTACTGG	IGHV1-52;IGHV1-64	;	IGHJ4;IGHJ4	IGHM;IGHM							CQQRSSYPFTF;CQQHYSTPLTF	TGCCAGCAAAGGAGTAGTTACCCATTCACGTTC;TGTCAGCAACATTATAGCACTCCGCTCACGTTC	IGKV4-57;IGKV8-24	;	IGKJ4;IGKJ5	IGKC;IGKC
clonotype1246	clonotype1246_consensus_1;clonotype1246_consensus_2	1	0.000259605	CARSRVGYDGWYFDVW	TGTGCAAGATCGAGAGTTGGTTACGACGGGTGGTACTTCGATGTCTGG	IGHV1-53		IGHJ1	IGHA							CMQHLEYPFTF	TGTATGCAACATCTAGAATATCCTTTCACGTTC	IGKV2-137		IGKJ2	IGKC
clonotype851	clonotype851_consensus_1;clonotype851_consensus_2	1	0.000259605	CARGGVYDGFYWYFDVW	TGTGCAAGAGGAGGGGTCTATGATGGTTTCTACTGGTACTTCGATGTCTGG	IGHV1-53		IGHJ1	IGHG3							CLQYLSSYTF	TGTCTTCAATACCTCTCCTCGTACACGTTC	IGKV8-27		IGKJ2	IGKC
clonotype1177	clonotype1177_consensus_1;clonotype1177_consensus_2	1	0.000259605	CARFPPPHWYFDVW	TGTGCAAGATTCCCCCCACCTCACTGGTACTTCGATGTCTGG	IGHV1-53		IGHJ1	IGHM							CQQGQNFPYTF	TGTCAACAGGGTCAAAATTTCCCGTACACGTTC	IGKV15-103		IGKJ2	IGKC
clonotype1228	clonotype1228_consensus_2;clonotype1228_consensus_1	1	0.000259605	CARWGTTVLYWYFDVW	TGTGCAAGATGGGGTACTACGGTACTTTACTGGTACTTCGATGTCTGG	IGHV1-53		IGHJ1	IGHM							CQNGHSFPLTF	TGTCAAAATGGTCACAGCTTTCCTCTCACGTTC	IGKV5-39		IGKJ5	IGKC
clonotype1604	clonotype1604_consensus_2;clonotype1604_consensus_1	1	0.000259605	CARGGVYDGFYWYFDVW	TGTGCAAGAGGAGGGGTCTATGATGGTTTCTACTGGTACTTCGATGTCTGG	IGHV1-53		IGHJ1	IGHM							CHQYLSSYTF	TGTCATCAATACCTCTCCTCATACACGTTC	IGKV8-27		IGKJ2	IGKC
clonotype732	clonotype732_consensus_1;clonotype732_consensus_2	1	0.000259605	CARGGVYDGFYWYFDVW	TGTGCAAGAGGAGGGGTCTATGATGGTTTCTACTGGTACTTCGATGTCTGG	IGHV1-53		IGHJ1	IGHM							CHQYLSSYTF	TGTCATCAATACCTCTCCTCGTACACGTTC	IGKV8-27		IGKJ2	IGKC
clonotype1097	clonotype1097_consensus_2;clonotype1097_consensus_1	1	0.000259605	CAKAGYYYGSSYDWYFDVW	TGTGCAAAGGCTGGCTATTACTACGGTAGTAGCTACGACTGGTACTTCGATGTCTGG	IGHV1-53	IGHD1-1	IGHJ1	IGHM							CSQSTHVPFTF	TGCTCTCAAAGTACACATGTTCCATTCACGTTC	IGKV1-110		IGKJ4	IGKC
clonotype1318	clonotype1318_consensus_4;clonotype1318_consensus_3;clonotype1318_consensus_2;clonotype1318_consensus_1	1	0.000259605	CARGATIVPLDYW;CARDSNYEGLIAYW	TGTGCAAGAGGGGCAACGATAGTGCCCCTTGACTACTGG;TGTGCAAGAGATAGTAACTACGAAGGTTTAATTGCTTACTGG	IGHV1-53;IGHV3-1	;	IGHJ2;IGHJ3	IGHA;IGHG1							CQQYWSTPFTF;CQQNNRWPHLTF	TGTCAACAGTATTGGAGTACTCCATTCACGTTC;TGTCAACAGAATAATAGGTGGCCTCATCTCACGTTC	IGKV13-84;IGKV5-43	;	IGKJ4;IGKJ5	IGKC;IGKC
clonotype1305	clonotype1305_consensus_1;clonotype1305_consensus_2	1	0.000259605	CARNGFDYW	TGTGCAAGAAACGGTTTTGACTACTGG	IGHV1-53		IGHJ2	IGHA							CMQHLEYPFTF	TGTATGCAACATCTAGAATATCCTTTCACGTTC	IGKV2-137		IGKJ5	IGKC
clonotype1479	clonotype1479_consensus_2;clonotype1479_consensus_1	1	0.000259605	CARGATIVPLDYW	TGTGCAAGAGGGGCAACGATAGTGCCCCTTGACTACTGG	IGHV1-53		IGHJ2	IGHA							CQQNNRWPHLTF	TGTCAACAGAATAATAGGTGGCCTCATCTCACGTTC	IGKV5-43		IGKJ5	IGKC
clonotype1295	clonotype1295_consensus_2;clonotype1295_consensus_1	1	0.000259605	CAREGLRRDGGFDYW	TGTGCAAGAGAGGGATTACGACGGGACGGGGGGTTTGACTACTGG	IGHV1-53		IGHJ2	IGHA							CQQFTSSPSTWTF	TGCCAGCAGTTTACTAGTTCCCCATCCACGTGGACGTTC	IGKV4-50		IGKJ1	IGKC
clonotype673	clonotype673_consensus_1;clonotype673_consensus_2	1	0.000259605	CARSDGYYADYW	TGTGCAAGATCTGATGGTTACTACGCTGACTACTGG	IGHV1-53		IGHJ2	IGHA							CQQYHSYPRTF	TGCCAGCAGTATCATAGTTACCCACGGACGTTC	IGKV4-61		IGKJ1	IGKC
clonotype1103	clonotype1103_consensus_2;clonotype1103_consensus_1	1	0.000259605	CARYGLWSFDYW	TGTGCAAGATACGGTCTATGGTCCTTTGACTACTGG	IGHV1-53		IGHJ2	IGHG1							CQQYSSYPHTF	TGTCAGCAATATAGCAGCTATCCTCACACGTTC	IGKV6-23		IGKJ2	IGKC
clonotype1127	clonotype1127_consensus_2;clonotype1127_consensus_1	1	0.000259605	CARKKWPEDLFDYW	TGTGCAAGAAAGAAATGGCCTGAGGATCTTTTTGACTACTGG	IGHV1-53		IGHJ2	IGHG1	CALWYSNHWVF	TGTGCTCTGTGGTACAGCAACCACTGGGTGTTC	IGLV1		IGLJ1	IGLC1
clonotype1352	clonotype1352_consensus_2;clonotype1352_consensus_1;clonotype1352_consensus_3	1	0.000259605	CARKKWPEDLFDYW	TGTGCAAGAAAGAAATGGCCTGAGGACCTTTTTGACTACTGG	IGHV1-53		IGHJ2	IGHG1	CALWYSNHWVF;CALWYSNHWVF	TGTGCTCTATGGTACAGCAACCATTGGGTGTTC;TGTGCTCTATGGTACAGCAACCACTGGGTGTTC	IGLV1;IGLV1	;	IGLJ1;IGLJ1	IGLC1;IGLC1
clonotype682	clonotype682_consensus_1;clonotype682_consensus_2	1	0.000259605	CARKKWPEDLFDYW	TGTGCAAGAAAGAAGTGGCCTGAGGACCTTTTTGACTACTGG	IGHV1-53		IGHJ2	IGHG1	CALWYSNHWVF	TGTGCTCTATGGTACAGCAACCACTGGGTGTTC	IGLV1		IGLJ1	IGLC1
clonotype1055	clonotype1055_consensus_4;clonotype1055_consensus_3;clonotype1055_consensus_2;clonotype1055_consensus_1	1	0.000259605	CAREERGFDYW;CASNYYGSSSGAWFAYW	TGTGCAAGGGAGGAAAGGGGTTTTGACTACTGG;TGTGCAAGTAATTACTACGGCAGTAGCAGCGGGGCCTGGTTTGCTTACTGG	IGHV1-53;IGHV1-53	;	IGHJ2;IGHJ3	IGHG2C;IGHG2B							CQQSNEDPWTF;CQQHYSTPYTF	TGTCAGCAAAGTAATGAGGATCCGTGGACGTTC;TGTCAGCAACATTATAGTACTCCGTACACGTTC	IGKV3-4;IGKV6-17	;	IGKJ1;IGKJ2	IGKC;IGKC
clonotype1322	clonotype1322_consensus_2;clonotype1322_consensus_1	1	0.000259605	CAGLRTGYW	TGTGCGGGACTACGTACTGGCTACTGG	IGHV1-53		IGHJ2	IGHM	CALWYSNHLVF	TGTGCTCTATGGTACAGCAACCATTTGGTGTTC	IGLV1		IGLJ1	IGLC1
clonotype761	clonotype761_consensus_1;clonotype761_consensus_2	1	0.000259605	CARGGYGSSYPLDYW	TGTGCAAGAGGGGGCTACGGTAGTAGCTACCCACTTGACTACTGG	IGHV1-53		IGHJ2	IGHM							CQNDYSYPYTF	TGTCAGAATGATTATAGTTATCCGTACACGTTC	IGKV8-19		IGKJ2	IGKC
clonotype1414	clonotype1414_consensus_1;clonotype1414_consensus_2	1	0.000259605	CALTYGNYRFDYW	TGTGCGCTAACTTATGGTAACTACCGCTTTGACTACTGG	IGHV1-53		IGHJ2	IGHM	CALWYSNHFIF	TGTGCTCTATGGTACAGCAACCATTTTATTTTC	IGLV1		IGLJ3	IGLC3
clonotype798	clonotype798_consensus_1;clonotype798_consensus_2	1	0.000259605	CARWDYGSSYYFDYW	TGTGCAAGATGGGACTACGGTAGTAGCTACTACTTTGACTACTGG	IGHV1-53		IGHJ2	IGHM							CQQRSSYPPTF	TGCCAGCAAAGGAGTAGTTACCCACCCACGTTC	IGKV4-57		IGKJ5	IGKC
clonotype586	clonotype586_consensus_2;clonotype586_consensus_1;clonotype586_consensus_3	1	0.000259605	CAIDSSGYDYFDYW	TGTGCAATAGACAGCTCAGGCTACGACTACTTTGACTACTGG	IGHV1-53		IGHJ2	IGHM							CQHFWGTPYTF;CQHFWGTPTF	TGTCAACATTTTTGGGGTACTCCGTACACGTTC;TGTCAACATTTTTGGGGTACTCCCACGTTC	IGKV12-46;IGKV12-46	;	IGKJ2;IGKJ4	IGKC;IGKC
clonotype1126	clonotype1126_consensus_2;clonotype1126_consensus_1	1	0.000259605	CARTATGDYW	TGTGCAAGAACCGCCACGGGGGACTACTGG	IGHV1-53		IGHJ2	IGHM							CQQGNTLWTF	TGCCAACAGGGTAATACGCTGTGGACGTTC	IGKV10-96		IGKJ1	IGKC
clonotype1578	clonotype1578_consensus_2;clonotype1578_consensus_1	1	0.000259605	CARSGGFDYW	TGTGCAAGATCGGGAGGGTTTGACTACTGG	IGHV1-53		IGHJ2	IGHM							CLQYASYPYTF	TGTCTACAATATGCTAGTTATCCGTACACGTTC	IGKV9-124		IGKJ2	IGKC
clonotype935	clonotype935_consensus_2;clonotype935_consensus_1	1	0.000259605	CARTDYDRDYW	TGTGCAAGAACGGATTACGACAGAGACTACTGG	IGHV1-53		IGHJ2	IGHM							CSQSTHVPWTF	TGCTCTCAAAGTACACATGTTCCGTGGACGTTC	IGKV1-110		IGKJ1	IGKC
clonotype1095	clonotype1095_consensus_2;clonotype1095_consensus_1	1	0.000259605	CGYGNYLTDFDYW	TGTGGCTATGGTAACTACTTGACGGACTTTGACTACTGG	IGHV1-53		IGHJ2	IGHM							CQQHYSTPLTF	TGTCAGCAACATTATAGCACTCCTCTCACGTTC	IGKV8-24		IGKJ5	IGKC
clonotype945	clonotype945_consensus_1;clonotype945_consensus_2	1	0.000259605	CARAYYGSSLW	TGTGCAAGGGCTTACTACGGTAGTAGCCTCTGG	IGHV1-53		IGHJ2	IGHM							CLQYASSPWTF	TGTCTACAATATGCTAGTTCTCCGTGGACGTTC	IGKV9-120		IGKJ1	IGKC
clonotype888	clonotype888_consensus_3;clonotype888_consensus_1;clonotype888_consensus_2	1	0.000259605	CAKLGGFAYW	TGTGCAAAACTGGGCGGGTTTGCTTACTGG	IGHV1-53		IGHJ3	IGHA	CALWYSNHLVF	TGTGCTCTATGGTACAGCAACCATTTGGTGTTC	IGLV1		IGLJ1	IGLC1	CQHNHGSFLPFTF	TGTCAGCACAATCATGGCAGCTTTCTCCCATTCACGTTC	IGKV8-18		IGKJ4	IGKC
clonotype1191	clonotype1191_consensus_3;clonotype1191_consensus_1;clonotype1191_consensus_2	1	0.000259605	CARTRLLQAWFAYW	TGTGCAAGAACACGGTTACTACAGGCCTGGTTTGCTTACTGG	IGHV1-53		IGHJ3	IGHG1							CFQGSHVTWTF;CQQHYSTPFTF	TGCTTTCAAGGTTCACATGTTACGTGGACGTTC;TGTCAGCAACATTATAGCACTCCATTCACGTTC	IGKV1-117;IGKV8-24	;	IGKJ1;IGKJ4	IGKC;IGKC
clonotype1019	clonotype1019_consensus_2;clonotype1019_consensus_3;clonotype1019_consensus_1	1	0.000259605	CARTRLLQAWFAYW;CARHETGDGYRFAYW	TGTGCAAGAACACGATTACTACAGGCCTGGTTTGCTTACTGG;TGTGCAAGACACGAAACGGGTGATGGTTACCGGTTTGCTTACTGG	IGHV1-53;IGHV1-71	;	IGHJ3;IGHJ3	IGHG1;IGHM							CSQSTHVPWTF	TGCTCTCAAAGTACACATGTTCCGTGGACGTTC	IGKV1-110		IGKJ1	IGKC
clonotype680	clonotype680_consensus_3;clonotype680_consensus_4;clonotype680_consensus_1;clonotype680_consensus_2	1	0.000259605	CARTRLLQAWFAYW;CARARSMDYW	TGTGCAAGAACACGGTTACTACAGGCCTGGTTTGCTTACTGG;TGTGCTAGGGCGAGGTCTATGGACTACTGG	IGHV1-53;IGHV14-3	;	IGHJ3;IGHJ4	IGHG2B;IGHG1	CALWYSTHYVF	TGTGCTCTATGGTACAGCACCCATTATGTTTTC	IGLV2		IGLJ2	IGLC2	CQQHYSTPFTF	TGTCAGCAACATTATAGCACTCCATTCACGTTC	IGKV8-24		IGKJ4	IGKC
clonotype989	clonotype989_consensus_2;clonotype989_consensus_1	1	0.000259605	CATAQANGWFAYW	TGTGCAACAGCTCAGGCTAACGGCTGGTTTGCTTACTGG	IGHV1-53		IGHJ3	IGHM							CQQSNSWPLTF	TGTCAACAGAGTAACAGCTGGCCGCTCACGTTC	IGKV5-43		IGKJ5	IGKC
clonotype640	clonotype640_consensus_1;clonotype640_consensus_2	1	0.000259605	CARVDRTGLAWFAYW	TGTGCAAGAGTGGACAGGACAGGCCTCGCCTGGTTTGCTTACTGG	IGHV1-53		IGHJ3	IGHM							CQQHYSTPWTF	TGTCAGCAACATTATAGTACTCCGTGGACGTTC	IGKV6-17		IGKJ1	IGKC
clonotype1449	clonotype1449_consensus_2;clonotype1449_consensus_1	1	0.000259605	CARSGFYYAMDYW	TGTGCAAGAAGTGGTTTCTACTATGCTATGGACTACTGG	IGHV1-53		IGHJ4	IGHM							CQQLVEYPYTF	TGTCAACAACTTGTAGAGTATCCGTACACGTTC	IGKV2-112		IGKJ2	IGKC
clonotype1217	clonotype1217_consensus_2;clonotype1217_consensus_1	1	0.000259605	CAREGYYAMDYW	TGTGCAAGAGAGGGTTACTATGCTATGGACTACTGG	IGHV1-53		IGHJ4	IGHM							CLQYDNLRTF	TGTCTACAGTATGATAATCTTCGGACGTTC	IGKV19-93		IGKJ1	IGKC
clonotype1118	clonotype1118_consensus_1;clonotype1118_consensus_2	1	0.000259605	CARSGGYSLGYAMDYW	TGTGCAAGATCTGGTGGTTACTCCTTGGGCTATGCTATGGACTACTGG	IGHV1-53		IGHJ4	IGHM							CQQDYSSPWTF	TGTCAGCAGGATTATAGCTCTCCGTGGACGTTC	IGKV6-32		IGKJ1	IGKC
clonotype1621	clonotype1621_consensus_2;clonotype1621_consensus_1	1	0.000259605	CARRDTTRAMDYW	TGTGCAAGACGGGATACTACGAGGGCTATGGACTACTGG	IGHV1-53		IGHJ4	IGHM	CALWYSTHYVF	TGTGCTCTATGGTACAGCACCCATTATGTTTTC	IGLV2		IGLJ2	IGLC2
clonotype1054	clonotype1054_consensus_2;clonotype1054_consensus_1	1	0.000259605	CARFYYGSSYAMDYW	TGTGCAAGATTTTACTACGGTAGTAGCTACGCTATGGACTACTGG	IGHV1-53	IGHD1-1	IGHJ4	IGHM							CQQHYSTPRTF	TGTCAGCAACATTATAGCACTCCTCGGACGTTC	IGKV8-24		IGKJ1	IGKC
clonotype1158	clonotype1158_consensus_1;clonotype1158_consensus_2;clonotype1158_consensus_3	1	0.000259605	CARSAYYSSPYWYFDVW	TGTGCAAGATCAGCCTACTATAGTAGCCCCTACTGGTACTTCGATGTCTGG	IGHV1-54		IGHJ1	IGHG1							CFQGSHVPWTF;CFQGSHFPPTF	TGCTTTCAAGGTTCACATGTTCCGTGGACGTTC;TGCTTTCAAGGTTCACATTTTCCTCCGACGTTC	IGKV1-117;IGKV1-117	;	IGKJ1;IGKJ1	IGKC;IGKC
clonotype1618	clonotype1618_consensus_1;clonotype1618_consensus_2	1	0.000259605	CARGRGTGTGGYFDVW	TGTGCAAGAGGGCGGGGAACTGGGACGGGAGGATACTTCGATGTCTGG	IGHV1-54		IGHJ1	IGHM	CALWYSNHWVF	TGTGCTCTATGGTACAGCAACCATTGGGTGTTC	IGLV1		IGLJ1	IGLC1
clonotype785	clonotype785_consensus_2;clonotype785_consensus_1	1	0.000259605	CARSTTVVSWYFDVW	TGTGCAAGATCAACTACGGTAGTATCCTGGTACTTCGATGTCTGG	IGHV1-54		IGHJ1	IGHM							CFQGSHVPWTF	TGCTTTCAAGGTTCACATGTTCCGTGGACGTTC	IGKV1-117		IGKJ1	IGKC
clonotype844	clonotype844_consensus_2;clonotype844_consensus_1	1	0.000259605	CARSGYDSYYFDYW	TGTGCAAGATCGGGGTATGATTCTTACTACTTTGACTACTGG	IGHV1-54		IGHJ2	IGHG1	CALWYSTHWVF	TGTGCTCTATGGTACAGCACCCATTGGGTGTTC	IGLV2		IGLJ1	IGLC1
clonotype1092	clonotype1092_consensus_2;clonotype1092_consensus_1	1	0.000259605	CARSVVADYW	TGTGCAAGATCGGTAGTAGCTGACTACTGG	IGHV1-54		IGHJ2	IGHG1							CQQHYSTPYTF	TGTCAGCAACATTATAGTACTCCGTACACGTTC	IGKV6-17		IGKJ2	IGKC
clonotype648	clonotype648_consensus_2;clonotype648_consensus_1	1	0.000259605	CARNPTGYFDYW	TGTGCAAGAAACCCGACTGGATACTTTGACTACTGG	IGHV1-54		IGHJ2	IGHM	CALWYSNHWVF	TGTGCTCTATGGTACAGCAACCATTGGGTGTTC	IGLV1		IGLJ1	IGLC1
clonotype1100	clonotype1100_consensus_4;clonotype1100_consensus_1;clonotype1100_consensus_2;clonotype1100_consensus_3	1	0.000259605	CARGYYGSSPFAYW;CARRGLGLDYW	TGTGCAAGAGGGTACTACGGTAGTAGCCCTTTTGCTTACTGG;TGTGCAAGAAGGGGTCTGGGACTGGACTACTGG	IGHV1-54;IGHV1-80	;	IGHJ3;IGHJ2	IGHA;IGHM							CSQSTHVPPTF;CQQHYSTPWTF	TGCTCTCAAAGTACACATGTTCCTCCGACGTTC;TGTCAGCAACATTATAGTACTCCGTGGACGTTC	IGKV1-110;IGKV6-17	;	IGKJ1;IGKJ1	IGKC;IGKC
clonotype1229	clonotype1229_consensus_1;clonotype1229_consensus_2	1	0.000259605	CARSDYAWFAYW	TGTGCAAGATCTGATTACGCCTGGTTTGCTTACTGG	IGHV1-54		IGHJ3	IGHM							CQHHYGTPRTF	TGTCAACATCATTATGGTACTCCTCGGACGTTC	IGKV12-44		IGKJ1	IGKC
clonotype594	clonotype594_consensus_1;clonotype594_consensus_4;clonotype594_consensus_2;clonotype594_consensus_3	1	0.000259605	CAHSNYGWYFDVW;CAEYDGYGRAWFAYW	TGTGCACATAGTAACTACGGGTGGTACTTCGATGTCTGG;TGTGCGGAATATGATGGTTACGGGAGAGCCTGGTTTGCTTACTGG	IGHV1-55;IGHV3-6	;	IGHJ1;IGHJ3	IGHG1;IGHG1							CHQFTSSPWTF;CQQHYSTPWTF	TGCCACCAGTTTACTAGTTCCCCATGGACGTTC;TGTCAGCAACATTATAGTACTCCGTGGACGTTC	IGKV4-50;IGKV6-17	;	IGKJ1;IGKJ1	IGKC;IGKC
clonotype1656	clonotype1656_consensus_2;clonotype1656_consensus_1	1	0.000259605	CARRSNYRYFDVW	TGTGCAAGGCGGAGTAACTACAGGTACTTCGATGTCTGG	IGHV1-55		IGHJ1	IGHM							CQHHYGTPPWTF	TGTCAACATCATTATGGTACTCCTCCGTGGACGTTC	IGKV12-44		IGKJ1	IGKC
clonotype1489	clonotype1489_consensus_2;clonotype1489_consensus_1	1	0.000259605	CARRYYDSYWYFDVW	TGTGCAAGACGCTACTATGATTCTTACTGGTACTTCGATGTCTGG	IGHV1-55		IGHJ1	IGHM							CQNVLSTPWTF	TGTCAAAATGTGTTAAGTACTCCGTGGACGTTC	IGKV12-89		IGKJ1	IGKC
clonotype961	clonotype961_consensus_1;clonotype961_consensus_2	1	0.000259605	CAREGLGGYFDVW	TGTGCAAGAGAGGGACTTGGGGGGTACTTCGATGTCTGG	IGHV1-55		IGHJ1	IGHM							CLQSDNLPYTF	TGTTTGCAAAGTGATAACTTGCCGTACACGTTC	IGKV17-121		IGKJ2	IGKC
clonotype559	clonotype559_consensus_4;clonotype559_consensus_3;clonotype559_consensus_2;clonotype559_consensus_1	1	0.000259605	CARIYYGSSYWYFDVW;CAKRGNYAWFAYW	TGTGCAAGGATTTACTACGGTAGTAGCTACTGGTACTTCGATGTCTGG;TGTGCCAAACGGGGTAACTACGCCTGGTTTGCTTACTGG	IGHV1-55;IGHV2-9	IGHD1-1;	IGHJ1;IGHJ3	IGHM;IGHM							CQNVLSTPWTF;CQQHYSTPFTF	TGTCAAAATGTGTTAAGTACTCCGTGGACGTTC;TGTCAGCAACATTATAGCACTCCATTCACGTTC	IGKV12-89;IGKV8-24	;	IGKJ1;IGKJ4	IGKC;IGKC
clonotype1453	clonotype1453_consensus_2;clonotype1453_consensus_1	1	0.000259605	CARIYYGSSYWYFDVW	TGTGCAAGGATTTACTACGGTAGTAGCTACTGGTACTTCGATGTCTGG	IGHV1-55	IGHD1-1	IGHJ1	IGHM							CQNVLSTPWTF	TGTCAAAATGTGTTAAGTACTCCGTGGACGTTC	IGKV12-89		IGKJ1	IGKC
clonotype1130	clonotype1130_consensus_2;clonotype1130_consensus_1	1	0.000259605	CARSYYGSSYWYFDVW	TGTGCAAGATCTTACTACGGTAGTAGCTACTGGTACTTCGATGTCTGG	IGHV1-55	IGHD1-1	IGHJ1	IGHM							CQNVLSTPWTF	TGTCAAAATGTGTTAAGTACTCCGTGGACGTTC	IGKV12-89		IGKJ1	IGKC
clonotype1402	clonotype1402_consensus_2;clonotype1402_consensus_1	1	0.000259605	CARRTGGYW	TGTGCAAGAAGAACCGGAGGCTACTGG	IGHV1-55		IGHJ2	IGHA							CFQGSHVPFTF	TGCTTTCAAGGTTCACATGTTCCATTCACGTTC	IGKV1-117		IGKJ4	IGKC
clonotype1096	clonotype1096_consensus_3;clonotype1096_consensus_1;clonotype1096_consensus_4;clonotype1096_consensus_2	1	0.000259605	CARSAYYFDYW;CARAWDGTPYYAMDYW	TGTGCAAGATCAGCGTACTACTTTGACTACTGG;TGTGCAAGAGCCTGGGACGGGACCCCTTACTATGCTATGGACTACTGG	IGHV1-55;IGHV3-6	;	IGHJ2;IGHJ4	IGHG2C;IGHA							CQHFWSTPYTF;CKQSYNLRTF	TGTCAACATTTTTGGAGTACTCCGTACACGTTC;TGCAAGCAATCTTATAATCTTCGGACGTTC	IGKV12-41;IGKV8-21	;	IGKJ2;IGKJ1	IGKC;IGKC
clonotype1226	clonotype1226_consensus_1;clonotype1226_consensus_2	1	0.000259605	CARGRFDGSSPYYFDYW	TGTGCAAGAGGGCGCTTCGACGGTAGTAGCCCCTACTACTTTGACTACTGG	IGHV1-55		IGHJ2	IGHM							CQNGHSFPLTF	TGTCAAAATGGTCACAGCTTTCCGCTCACGTTC	IGKV5-39		IGKJ5	IGKC
clonotype1237	clonotype1237_consensus_1;clonotype1237_consensus_2	1	0.000259605	CARPYGSEDYW	TGTGCAAGACCGTACGGTAGTGAGGACTACTGG	IGHV1-55		IGHJ2	IGHM							CAQNLELWTF	TGTGCTCAAAATCTAGAACTGTGGACGTTC	IGKV2-109		IGKJ1	IGKC
clonotype623	clonotype623_consensus_1;clonotype623_consensus_2	1	0.000259605	CAIPRTYW	TGTGCAATCCCCCGCACCTACTGG	IGHV1-55		IGHJ2	IGHM	CGVGDTIKEQFVYVF	TGTGGTGTGGGTGATACAATTAAGGAACAATTTGTGTATGTTTTC	IGLV3		IGLJ2	IGLC2
clonotype1112	clonotype1112_consensus_2;clonotype1112_consensus_1	1	0.000259605	CVTTVVANFDYW	TGTGTTACTACGGTAGTAGCCAACTTTGACTACTGG	IGHV1-55		IGHJ2	IGHM							CLQYDEFPYTF	TGTCTACAGTATGATGAGTTTCCGTACACGTTC	IGKV14-111		IGKJ2	IGKC
clonotype681	clonotype681_consensus_2;clonotype681_consensus_1	1	0.000259605	CARNYGSSPYYFDYW	TGTGCAAGAAACTACGGTAGTAGCCCTTACTACTTTGACTACTGG	IGHV1-55		IGHJ2	IGHM							CQQYYSYLTF	TGTCAGCAATATTATAGCTATCTCACGTTC	IGKV8-30		IGKJ5	IGKC
clonotype661	clonotype661_consensus_2;clonotype661_consensus_1;clonotype661_consensus_3	1	0.000259605	CAIPRTYW	TGTGCAATCCCCCGCACCTACTGG	IGHV1-55		IGHJ2	IGHM	CALWYSNHCWVF;CGVGDTIKEQFVYVF	TGTGCTCTATGGTACAGCAACCATTGCTGGGTGTTC;TGTGGTGTGGGTGATACAATTAAGGAACAATTTGTGTATGTTTTC	IGLV1;IGLV3	;	IGLJ1;IGLJ2	IGLC1;IGLC2
clonotype1018	clonotype1018_consensus_2;clonotype1018_consensus_1	1	0.000259605	CARRWLDDYW	TGTGCAAGAAGATGGTTAGATGACTACTGG	IGHV1-55		IGHJ2	IGHM							CAQNLELPYTF	TGTGCTCAAAATCTAGAACTTCCGTACACGTTC	IGKV2-109		IGKJ2	IGKC
clonotype1000	clonotype1000_consensus_2;clonotype1000_consensus_1	1	0.000259605	CARRDYYGSSYYFDYW	TGTGCAAGAAGGGATTACTACGGTAGTAGCTACTACTTTGACTACTGG	IGHV1-55	IGHD1-1	IGHJ2	IGHM							CQNVLSTPWTF	TGTCAAAATGTGTTAAGTACTCCGTGGACGTTC	IGKV12-89		IGKJ1	IGKC
clonotype894	clonotype894_consensus_1;clonotype894_consensus_2;clonotype894_consensus_3	1	0.000259605	CARRGYSSSWFAYW	TGTGCAAGACGGGGGTATAGTAGCTCCTGGTTTGCTTACTGG	IGHV1-55		IGHJ3	IGHA							CQQGNTLPWTF;CQQHNEYPWTF	TGCCAACAGGGTAATACGCTTCCGTGGACGTTC;TGTCAACAGCATAATGAATACCCGTGGACGTTC	IGKV10-96;IGKV16-104	;	IGKJ1;IGKJ1	IGKC;IGKC
clonotype938	clonotype938_consensus_2;clonotype938_consensus_1	1	0.000259605	CARSSYYSNYPWFAYW	TGTGCAAGATCCTCCTACTATAGTAACTACCCCTGGTTTGCTTACTGG	IGHV1-55		IGHJ3	IGHG2B							CQQWSSNPLTF	TGCCAGCAGTGGAGTAGTAACCCGCTCACGTTC	IGKV4-72		IGKJ5	IGKC
clonotype596	clonotype596_consensus_1;clonotype596_consensus_2	1	0.000259605	CAIGAYW	TGTGCAATAGGGGCTTACTGG	IGHV1-55		IGHJ3	IGHM							CQQDYSSPRTF	TGTCAGCAGGATTATAGCTCTCCTCGGACGTTC	IGKV6-32		IGKJ1	IGKC
clonotype1593	clonotype1593_consensus_1;clonotype1593_consensus_2;clonotype1593_consensus_3	1	0.000259605	CARLRVFAYW	TGTGCAAGATTGAGGGTGTTTGCTTACTGG	IGHV1-55		IGHJ3	IGHM							CQQWSGYPRTF;CLQYASYPWTF	TGCCAGCAGTGGAGTGGTTACCCACGGACGTTC;TGTCTACAATATGCTAGTTATCCGTGGACGTTC	IGKV4-81;IGKV9-124	;	IGKJ1;IGKJ1	IGKC;IGKC
clonotype1536	clonotype1536_consensus_1;clonotype1536_consensus_2;clonotype1536_consensus_3	1	0.000259605	CARGIAYW	TGTGCAAGAGGGATTGCTTACTGG	IGHV1-55		IGHJ3	IGHM							CLQYDNLRTF;CLQYDNLLWTF	TGTCTACAGTATGATAATCTTCGGACGTTC;TGTCTACAGTATGATAATCTTCTGTGGACGTTC	IGKV19-93;IGKV19-93	;	IGKJ1;IGKJ1	IGKC;IGKC
clonotype1343	clonotype1343_consensus_2;clonotype1343_consensus_1	1	0.000259605	CARDLPYSAMDYW	TGTGCTAGAGATCTCCCTTATTCTGCTATGGACTACTGG	IGHV1-55		IGHJ4	IGHA							CMQHLEYPWTF	TGTATGCAACATCTAGAATATCCGTGGACGTTC	IGKV2-137		IGKJ1	IGKC
clonotype994	clonotype994_consensus_2;clonotype994_consensus_1	1	0.000259605	CTRLDSSGPYAMDYW	TGTACAAGATTAGACAGCTCAGGCCCCTATGCTATGGACTACTGG	IGHV1-55		IGHJ4	IGHG1							CAQNLELPLTF	TGTGCTCAAAATCTAGAACTTCCGCTCACGTTC	IGKV2-109		IGKJ5	IGKC
clonotype1395	clonotype1395_consensus_1;clonotype1395_consensus_2	1	0.000259605	CASGGNFAMDYW	TGTGCAAGCGGGGGTAACTTTGCTATGGACTACTGG	IGHV1-55		IGHJ4	IGHM							CQQYNSYPFTF	TGTCAGCAATATAACAGCTATCCATTCACGTTC	IGKV6-15		IGKJ4	IGKC
clonotype1163	clonotype1163_consensus_1;clonotype1163_consensus_2	1	0.000259605	CARCYYSNYYAMDYW	TGTGCAAGATGCTACTATAGTAACTACTATGCTATGGACTACTGG	IGHV1-55		IGHJ4	IGHM							CQQDYSSRTF	TGTCAGCAGGATTATAGCTCTCGGACGTTC	IGKV6-32		IGKJ1	IGKC
clonotype1476	clonotype1476_consensus_2;clonotype1476_consensus_1	1	0.000259605	CARWPRGYYGSSYAMDYW	TGTGCAAGATGGCCTCGGGGTTACTACGGTAGTAGCTACGCTATGGACTACTGG	IGHV1-55	IGHD1-1	IGHJ4	IGHG2B							CQQYSKLPLTF	TGTCAGCAGTATAGTAAGCTTCCGCTCACGTTC	IGKV10-94		IGKJ5	IGKC
clonotype1678	clonotype1678_consensus_2;clonotype1678_consensus_1	1	0.000259605	CAKVGYGSGYFDVW	TGTGCAAAGGTGGGCTACGGTAGTGGGTACTTCGATGTCTGG	IGHV1-58		IGHJ1	IGHA							CQQWNYPLITF	TGCCAGCAGTGGAATTATCCTCTTATCACGTTC	IGKV4-86		IGKJ5	IGKC
clonotype1271	clonotype1271_consensus_2;clonotype1271_consensus_1;clonotype1271_consensus_3	1	0.000259605	CARSPYGNYHYYYAMDYW	TGTGCAAGATCGCCTTATGGTAACTACCATTATTACTATGCTATGGACTACTGG	IGHV1-58		IGHJ4	IGHM	CGVGDTIKEQFVYVF	TGTGGTGTGGGTGATACAATTAAGGAACAATTTGTGTATGTTTTC	IGLV3		IGLJ2	IGLC2	CQQYYSYPLTF	TGTCAGCAATATTATAGCTATCCTCTCACGTTC	IGKV8-30		IGKJ5	IGKC
clonotype1574	clonotype1574_consensus_2;clonotype1574_consensus_1	1	0.000259605	CARSPYGNYHYYYAMDYW	TGTGCAAGATCGCCTTATGGTAACTACCATTATTACTATGCTATGGACTACTGG	IGHV1-58		IGHJ4	IGHM							CQQYYSYPCTF	TGTCAGCAATATTATAGCTATCCGTGCACGTTC	IGKV8-30		IGKJ2	IGKC
clonotype1264	clonotype1264_consensus_1;clonotype1264_consensus_2	1	0.000259605	CARSGDYYGNTYGWFDVW	TGTGCAAGATCGGGGGATTACTACGGTAATACCTACGGGTGGTTCGATGTCTGG	IGHV1-59		IGHJ1	IGHG1							CLQHGESPYTF	TGTCTACAGCATGGTGAGAGCCCGTACACGTTC	IGKV14-126		IGKJ2	IGKC
clonotype1502	clonotype1502_consensus_2;clonotype1502_consensus_1;clonotype1502_consensus_4;clonotype1502_consensus_3	1	0.000259605	CARSGDYYGSSYGYIDVW;CTPLWDVMDYW	TGTGCAAGATCGGGGGATTACTACGGGAGTAGCTACGGGTACATCGATGTCTGG;TGTACCCCTCTCTGGGATGTTATGGACTACTGG	IGHV1-59;IGHV6-6	;	IGHJ1;IGHJ4	IGHG1;IGHG1							CLQHGESPYTF;CQQRSSYPPTF	TGTCTACAGCATGGTGAGAGCCCGTACACGTTC;TGCCAGCAAAGGAGTAGTTATCCACCTACGTTC	IGKV14-126;IGKV4-57	;	IGKJ2;IGKJ5	IGKC;IGKC
clonotype687	clonotype687_consensus_3;clonotype687_consensus_2;clonotype687_consensus_1;clonotype687_consensus_4	1	0.000259605	CARSGDYYGSSYGYFDVW;CARDLDYW	TGTGCAAGATCGGGGGATTACTACGGTAGTAGCTACGGGTACTTCGATGTCTGG;TGTGCAAGGGATCTTGACTACTGG	IGHV1-59;IGHV1-74	IGHD1-1;	IGHJ1;IGHJ2	IGHG1;IGHG1							CFQSNYLPLTF;CLQHGESPYTF	TGCTTCCAGAGCAACTATCTTCCTCTCACGTTC;TGTCTACAGCATGGTGAGAGCCCGTACACGTTC	IGKV1-99;IGKV14-126	;	IGKJ5;IGKJ2	IGKC;IGKC
clonotype1340	clonotype1340_consensus_2;clonotype1340_consensus_1	1	0.000259605	CARSGDYYGSSYGYFDVW	TGTGCAAGATCGGGGGATTACTACGGTAGTAGCTACGGATATTTCGATGTCTGG	IGHV1-59	IGHD1-1	IGHJ1	IGHG1							CLQHGESPYTF	TGTCTACAGCATGGTGAGAGCCCATACACGTTC	IGKV14-126		IGKJ2	IGKC
clonotype1552	clonotype1552_consensus_1;clonotype1552_consensus_2	1	0.000259605	CARSGDYYGSSYGYFDVW	TGTGCAAGATCGGGGGATTACTACGGTAGTAGTTACGGGTACTTCGATGTCTGG	IGHV1-59	IGHD1-1	IGHJ1	IGHG1							CLQHGESPYTF	TGTCTACAGCATGGTGAGAGCCCGTACACGTTC	IGKV14-126		IGKJ2	IGKC
clonotype1146	clonotype1146_consensus_1;clonotype1146_consensus_3;clonotype1146_consensus_2;clonotype1146_consensus_4	1	0.000259605	CARSGDYYGSTYGYFDVW;CARDPYW	TGTGCAAGATCGGGGGATTACTACGGTAGTACCTACGGGTACTTCGATGTCTGG;TGTGCAAGAGACCCTTACTGG	IGHV1-59;IGHV3-6	IGHD1-1;	IGHJ1;IGHJ3	IGHG1;IGHM							CFQGSHVPFTF;CLQHGESPYTF	TGCTTTCAAGGTTCACATGTTCCATTCACGTTC;TGTCTACAGCATGGTGAGAGCCCGTACACGTTC	IGKV1-117;IGKV14-126	;	IGKJ4;IGKJ2	IGKC;IGKC
clonotype1356	clonotype1356_consensus_1;clonotype1356_consensus_2	1	0.000259605	CARSGDYYGSSYGYFDVW	TGTGCAAGATCGGGGGATTACTACGGTAGTAGCTACGGGTACTTCGATGTCTGG	IGHV1-59	IGHD1-1	IGHJ1	IGHG1							CLHHGESPYTF	TGTCTACATCATGGTGAGAGCCCGTACACGTTC	IGKV14-126		IGKJ2	IGKC
clonotype1147	clonotype1147_consensus_2;clonotype1147_consensus_1	1	0.000259605	CARSGDYYGSSYGFFDVW	TGTGCAAGATCGGGGGATTACTACGGTAGTAGCTACGGGTTCTTCGATGTCTGG	IGHV1-59	IGHD1-1	IGHJ1	IGHG1							CLQHGESPYTF	TGTCTACAGCATGGTGAGAGCCCGTACACGTTC	IGKV14-126		IGKJ2	IGKC
clonotype1316	clonotype1316_consensus_1;clonotype1316_consensus_2	1	0.000259605	CARSGDYYGSSYGYFDVW	TGTGCAAGATCGGGGGATTACTACGGTAGTAGCTACGGGTACTTCGATGTCTGG	IGHV1-59	IGHD1-1	IGHJ1	IGHG1							CLQHGESPYTF	TGTCTACAGCATGGTGAGAGTCCGTACACGTTC	IGKV14-126		IGKJ2	IGKC
clonotype1060	clonotype1060_consensus_1;clonotype1060_consensus_2;clonotype1060_consensus_3	1	0.000259605	CARSGDYYGSSYGCFDVW	TGTGCAAGATCGGGGGATTACTACGGTAGTAGCTACGGGTGCTTCGATGTCTGG	IGHV1-59	IGHD1-1	IGHJ1	IGHG1							CLHHGESPYTF;CLQHGESPYTF	TGTCTACATCATGGTGAGAGCCCGTACACGTTC;TGTCTACAGCATGGTGAGAGCCCGTACACGTTC	IGKV14-126;IGKV14-126	;	IGKJ2;IGKJ2	IGKC;IGKC
clonotype841	clonotype841_consensus_1;clonotype841_consensus_2	1	0.000259605	CARSGDYYGSTYGYFDVW	TGTGCAAGATCGGGGGATTACTACGGTAGTACCTACGGGTACTTCGATGTCTGG	IGHV1-59	IGHD1-1	IGHJ1	IGHG1							CLHHGESPYTF	TGTCTTCACCATGGTGAGAGCCCGTACACGTTC	IGKV14-126		IGKJ2	IGKC
clonotype517	clonotype517_consensus_1;clonotype517_consensus_2	1	0.000259605	CARSGDYYGSSYGCFDVW	TGTGCAAGATCGGGGGATTACTACGGTAGTAGCTACGGGTGCTTCGATGTCTGG	IGHV1-59	IGHD1-1	IGHJ1	IGHG1							CLHHGESPYTF	TGTCTACATCATGGTGAGAGCCCGTACACGTTC	IGKV14-126		IGKJ2	IGKC
clonotype907	clonotype907_consensus_1;clonotype907_consensus_2	1	0.000259605	CARSYYSNYFDYW	TGTGCAAGATCCTACTATAGTAACTACTTTGACTACTGG	IGHV1-59		IGHJ2	IGHM							CQQLVEYPWTF	TGTCAACAACTTGTAGAGTATCCGTGGACGTTC	IGKV2-112		IGKJ1	IGKC
clonotype870	clonotype870_consensus_2;clonotype870_consensus_1	1	0.000259605	CARAYYSNYVDYW	TGTGCAAGAGCCTACTATAGTAACTACGTTGACTACTGG	IGHV1-59		IGHJ2	IGHM							CQQLVEYPLTF	TGTCAACAACTTGTAGAGTATCCGCTCACGTTC	IGKV2-112		IGKJ5	IGKC
clonotype1351	clonotype1351_consensus_2;clonotype1351_consensus_1	1	0.000259605	CVSPFYYGNYGWFAYW	TGTGTTTCCCCCTTCTACTATGGTAACTACGGCTGGTTTGCTTACTGG	IGHV1-59		IGHJ3	IGHG1							CQQHNEYPYTF	TGTCAACAGCATAATGAATACCCGTACACGTTC	IGKV16-104		IGKJ2	IGKC
clonotype1478	clonotype1478_consensus_2;clonotype1478_consensus_1	1	0.000259605	CARSGYYSNLAWFAYW	TGTGCAAGATCTGGCTACTATAGTAACCTCGCCTGGTTTGCTTACTGG	IGHV1-59		IGHJ3	IGHG1							CQQYSSYPLTF	TGCCAGCAATATAGCAGCTATCCTCTCACGTTC	IGKV6-13		IGKJ5	IGKC
clonotype1451	clonotype1451_consensus_2;clonotype1451_consensus_1	1	0.000259605	CARLRWFAYW	TGTGCAAGATTAAGGTGGTTTGCTTACTGG	IGHV1-59		IGHJ3	IGHM	CALWYSNHFIF	TGTGCTCTATGGTACAGCAACCATTTTATTTTC	IGLV1		IGLJ3	IGLC3
clonotype825	clonotype825_consensus_3;clonotype825_consensus_1;clonotype825_consensus_2	1	0.000259605	CAREALFSLYAMDYW	TGTGCAAGAGAGGCACTCTTTAGCCTCTATGCTATGGACTACTGG	IGHV1-59		IGHJ4	IGHG1							CWQGTHFPWTF;CWQGTHFPRTF	TGCTGGCAAGGTACACATTTTCCGTGGACGTTC;TGCTGGCAAGGTACACACTTTCCTCGGACGTTC	IGKV1-135;IGKV1-135	;	IGKJ1;IGKJ1	IGKC;IGKC
clonotype1093	clonotype1093_consensus_2;clonotype1093_consensus_1	1	0.000259605	CVEGAMDYW	TGTGTAGAGGGGGCTATGGACTACTGG	IGHV1-59		IGHJ4	IGHG1							CSQSTHVPPLTF	TGCTCTCAAAGTACACATGTTCCTCCGCTCACGTTC	IGKV1-110		IGKJ5	IGKC
clonotype1538	clonotype1538_consensus_1;clonotype1538_consensus_2	1	0.000259605	CAREALYSLYAMDYW	TGTGCAAGAGAGGCACTCTATAGCCTCTATGCTATGGACTACTGG	IGHV1-59		IGHJ4	IGHG1							CQQYNSYPLTF	TGTCAGCAATATAACAGCTATCCTCTCACGTTC	IGKV6-15		IGKJ5	IGKC
clonotype1313	clonotype1313_consensus_1;clonotype1313_consensus_2	1	0.000259605	CAREALYSLYAMDYW	TGTGCAAGAGAGGCACTCTATAGCCTCTATGCTATGGACTACTGG	IGHV1-59		IGHJ4	IGHG1	CALWYSNHSVF	TGTGCTCTATGGTACAGCAACCATTCGGTGTTC	IGLV1		IGLJ1	IGLC1
clonotype999	clonotype999_consensus_1;clonotype999_consensus_3;clonotype999_consensus_2	1	0.000259605	CVEGAMDYW	TGTGTAGAGGGGGCTATGGACTACTGG	IGHV1-59		IGHJ4	IGHG1							CSQSTHVPYTF;CSQSTHVPPLTF	TGCTCTCAAAGTACACATGTTCCGTACACGTTC;TGCTCTCAAAGTACACATGTTCCTCCGCTCACGTTC	IGKV1-110;IGKV1-110	;	IGKJ2;IGKJ5	IGKC;IGKC
clonotype1282	clonotype1282_consensus_2;clonotype1282_consensus_1	1	0.000259605	CAREALYSLYAMDYW	TGTGCAAGAGAGGCACTCTATAGTCTATATGCTATGGACTACTGG	IGHV1-59		IGHJ4	IGHG1							CWQGTHFPRTF	TGCTGGCAAGGTACACATTTTCCTCGGACGTTC	IGKV1-135		IGKJ1	IGKC
clonotype1516	clonotype1516_consensus_3;clonotype1516_consensus_2;clonotype1516_consensus_1	1	0.000259605	CAREALFSLYAMDYW	TGTGCAAGAGAGGCACTCTTTAGTCTATATGCTATGGACTACTGG	IGHV1-59		IGHJ4	IGHG1							CWQGTHFPRTF;CWQGTHFPWTF	TGCTGGCAAGGTACACATTTTCCTCGGACGTTC;TGCTGGCAAGGTACACATTTTCCGTGGACGTTC	IGKV1-135;IGKV1-135	;	IGKJ1;IGKJ1	IGKC;IGKC
clonotype1221	clonotype1221_consensus_4;clonotype1221_consensus_1;clonotype1221_consensus_2;clonotype1221_consensus_3	1	0.000259605	CAREALYSLYAMDYW;CAIIYYDYDDPFDYW	TGTGCAAGAGAGGCACTCTATAGTCTATATGCTATGGACTACTGG;TGTGCCATCATCTACTATGATTACGACGACCCCTTTGACTACTGG	IGHV1-59;IGHV2-9-1	;	IGHJ4;IGHJ2	IGHG1;IGHM							CWQGTHFPRTF;CQQYNSYPLTF	TGCTGGCAAGGTACACATTTTCCTCGGACGTTC;TGTCAGCAATATAACAGCTATCCTCTCACGTTC	IGKV1-135;IGKV6-15	;	IGKJ1;IGKJ2	IGKC;IGKC
clonotype1540	clonotype1540_consensus_2;clonotype1540_consensus_1	1	0.000259605	CARSYTYFDYW	TGTGCAAGAAGCTATACCTACTTTGACTACTGG	IGHV1-61		IGHJ2	IGHG1							CQQWIINPPITF	TGCCAGCAGTGGATTATTAACCCACCCATCACGTTC	IGKV4-59		IGKJ5	IGKC
clonotype566	clonotype566_consensus_1;clonotype566_consensus_2	1	0.000259605	CARSNDGYPAYW	TGTGCAAGATCGAATGATGGTTACCCTGCTTACTGG	IGHV1-61		IGHJ3	IGHM							CQQSRKVPYTF	TGTCAGCAAAGTAGGAAGGTTCCGTACACGTTC	IGKV3-1		IGKJ2	IGKC
clonotype633	clonotype633_consensus_1;clonotype633_consensus_2	1	0.000259605	CARLDGNYVNYYAMDYW	TGTGCAAGATTGGATGGTAACTACGTAAACTACTATGCTATGGACTACTGG	IGHV1-61		IGHJ4	IGHM							CQQGNTLPRTF	TGCCAACAGGGTAATACGCTTCCTCGGACGTTC	IGKV10-96		IGKJ1	IGKC
clonotype878	clonotype878_consensus_1;clonotype878_consensus_2	1	0.000259605	CARHEEGVYGNYWYFDVW	TGTGCAAGACACGAGGAAGGGGTTTATGGTAACTACTGGTACTTCGATGTCTGG	IGHV1-62-2		IGHJ1	IGHG2B							CQQYSSYPLTF	TGTCAGCAATATAGCAGCTATCCTCTCACGTTC	IGKV6-23		IGKJ4	IGKC
clonotype821	clonotype821_consensus_1;clonotype821_consensus_2	1	0.000259605	CARHERGQLGPFDYW	TGTGCAAGACACGAAAGGGGCCAACTGGGACCGTTTGACTACTGG	IGHV1-62-2		IGHJ2	IGHA							CKQSYNLYTF	TGCAAGCAATCTTATAATCTGTACACGTTC	IGKV8-21		IGKJ2	IGKC
clonotype789	clonotype789_consensus_2;clonotype789_consensus_1;clonotype789_consensus_3	1	0.000259605	CARHGSLYDYPFAYW	TGTGCAAGACACGGATCCCTCTATGATTACCCGTTTGCTTACTGG	IGHV1-62-2		IGHJ3	IGHG1							CLQYDNLLWTF;CQQSKEVPWTF	TGTCTACAGTATGATAATCTTCTATGGACGTTC;TGTCAGCAAAGTAAGGAGGTTCCGTGGACGTTC	IGKV19-93;IGKV3-2	;	IGKJ1;IGKJ1	IGKC;IGKC
clonotype582	clonotype582_consensus_1;clonotype582_consensus_2	1	0.000259605	CARHGNIYEGYFDYW	TGTGCAAGACACGGTAATATCTACGAAGGGTACTTTGACTACTGG	IGHV1-63		IGHJ2	IGHM							CQQHYSTPYTF	TGTCAGCAACATTATAGCACTCCGTACACGTTC	IGKV8-24		IGKJ2	IGKC
clonotype1631	clonotype1631_consensus_1;clonotype1631_consensus_2	1	0.000259605	CARRAYDYDFDYW	TGTGCAAGACGGGCCTATGATTACGACTTTGACTACTGG	IGHV1-63		IGHJ2	IGHM	CALWYSNHWVF	TGTGCTCTATGGTACAGCAACCATTGGGTGTTC	IGLV1		IGLJ1	IGLC1
clonotype1457	clonotype1457_consensus_1;clonotype1457_consensus_2	1	0.000259605	CARHGNSYEGYFDYW	TGTGCAAGACACGGTAATAGCTACGAGGGGTACTTTGACTACTGG	IGHV1-63		IGHJ2	IGHM							CQQHHSTPYTF	TGTCAGCAACATCATAGCACTCCGTACACGTTC	IGKV8-24		IGKJ2	IGKC
clonotype1193	clonotype1193_consensus_2;clonotype1193_consensus_1	1	0.000259605	CARMAAQATWFAYW	TGTGCAAGAATGGCAGCTCAGGCAACCTGGTTTGCTTACTGG	IGHV1-63		IGHJ3	IGHA							CQQYSKLPWTF	TGTCAGCAGTATAGTAAGCTTCCGTGGACGTTC	IGKV10-94		IGKJ1	IGKC
clonotype1028	clonotype1028_consensus_1;clonotype1028_consensus_2	1	0.000259605	CARYDYGSSPWFAYW	TGTGCAAGATACGACTACGGTAGTAGCCCCTGGTTTGCTTACTGG	IGHV1-63		IGHJ3	IGHM							CFQGSHVPYTF	TGCTTTCAAGGTTCACATGTTCCGTACACGTTC	IGKV1-117		IGKJ2	IGKC
clonotype1227	clonotype1227_consensus_3;clonotype1227_consensus_2;clonotype1227_consensus_1	1	0.000259605	CARNKDWNFDYW	TGTGCAAGAAATAAGGACTGGAACTTTGACTACTGG	IGHV1-64		IGHJ2	IGHA	CALWYSNHSVF	TGTGCTCTATGGTACAGCAACCATTCGGTGTTC	IGLV1		IGLJ1	IGLC1	CLQHGESPTF	TGTCTACAGCATGGTGAGAGCCCGACGTTC	IGKV14-126		IGKJ1	IGKC
clonotype820	clonotype820_consensus_1;clonotype820_consensus_2	1	0.000259605	CARPRNDYLDYW	TGTGCAAGGCCCAGGAATGATTACCTTGACTACTGG	IGHV1-64		IGHJ2	IGHA							CQQWNYPLLTF	TGCCAGCAGTGGAATTATCCTCTGCTCACGTTC	IGKV4-86		IGKJ5	IGKC
clonotype1113	clonotype1113_consensus_2;clonotype1113_consensus_3;clonotype1113_consensus_1	1	0.000259605	CAREIDYYGNFYFDYW	TGTGCAAGAGAAATAGACTACTATGGTAACTTCTACTTTGACTACTGG	IGHV1-64		IGHJ2	IGHG1							CQQGNTLLTF;CQQSNEDPWTF	TGCCAACAGGGTAATACGCTTCTCACGTTC;TGTCAGCAAAGTAATGAGGATCCGTGGACGTTC	IGKV10-96;IGKV3-4	;	IGKJ5;IGKJ1	IGKC;IGKC
clonotype570	clonotype570_consensus_4;clonotype570_consensus_3;clonotype570_consensus_2;clonotype570_consensus_1	1	0.000259605	CVQGADDYW;CARRGSKEAFAYW	TGTGTACAGGGGGCCGATGACTACTGG;TGTGCTCGAAGGGGGAGTAAAGAGGCCTTTGCTTACTGG	IGHV1-64;IGHV8-12	;	IGHJ2;IGHJ3	IGHG1;IGHA							CQQHNEYPWTF;CQQHYSTPLTF	TGTCAACAGCATAATGAATACCCGTGGACGTTC;TGTCAGCAACATTATAGCACTCCGCTCACGTTC	IGKV16-104;IGKV8-24	;	IGKJ1;IGKJ5	IGKC;IGKC
clonotype719	clonotype719_consensus_4;clonotype719_consensus_3;clonotype719_consensus_2;clonotype719_consensus_1	1	0.000259605	CVQGADDYW;CAISSGLFYAMDYW	TGTGTACAGGGGGCCGATGACTACTGG;TGTGCAATTAGCTCAGGCCTCTTCTATGCTATGGACTACTGG	IGHV1-64;IGHV1-74	;	IGHJ2;IGHJ4	IGHG1;IGHM	CALWYSNHFIF	TGTGCTCTATGGTACAGCAACCATTTTATTTTC	IGLV1		IGLJ3	IGLC3	CQQHYSTPLTF	TGTCAGCAACATTATAGCACTCCGCTCACGTTC	IGKV8-24		IGKJ5	IGKC
clonotype831	clonotype831_consensus_1;clonotype831_consensus_2	1	0.000259605	CAREIDYYGNFYFDYW	TGTGCAAGAGAAATAGACTACTATGGTAACTTCTACTTTGACTACTGG	IGHV1-64		IGHJ2	IGHG1							CQQGNTLLTF	TGCCAACAGGGTAATACGCTTCTCACGTTC	IGKV10-96		IGKJ5	IGKC
clonotype684	clonotype684_consensus_1;clonotype684_consensus_2;clonotype684_consensus_3	1	0.000259605	CVAGADDYW	TGTGTAGCGGGGGCCGATGACTACTGG	IGHV1-64		IGHJ2	IGHG1							CQQSKEVPWTF;CQQHYNTPLTF	TGTCAGCAAAGTAAGGAGGTTCCGTGGACGTTC;TGTCAGCAACATTATAACACTCCGCTCACGTTC	IGKV3-2;IGKV8-24	;	IGKJ1;IGKJ5	IGKC;IGKC
clonotype1528	clonotype1528_consensus_2;clonotype1528_consensus_1	1	0.000259605	CIQGADDYW	TGTATACAGGGGGCCGATGACTACTGG	IGHV1-64		IGHJ2	IGHG1							CQQHYSTPLTF	TGTCAGCAACATTATAGCACTCCGCTCACGTTC	IGKV8-24		IGKJ5	IGKC
clonotype1051	clonotype1051_consensus_2;clonotype1051_consensus_1	1	0.000259605	CARVIHYGSSPYYFDFW	TGTGCAAGAGTGATCCACTACGGTAGTAGCCCGTACTACTTTGACTTCTGG	IGHV1-64		IGHJ2	IGHG2C							CLQYDEFPFTF	TGTCTACAGTATGATGAGTTTCCATTCACGTTC	IGKV14-111		IGKJ4	IGKC
clonotype849	clonotype849_consensus_1;clonotype849_consensus_2	1	0.000259605	CARVIHYDSSPYYFDYW	TGTGCAAGAGTGATCCACTACGATAGTAGCCCGTACTACTTTGACTACTGG	IGHV1-64		IGHJ2	IGHG2C							CLQYDEFPFTF	TGTCTACAGTATGATGAGTTTCCATTCACGTTC	IGKV14-111		IGKJ4	IGKC
clonotype895	clonotype895_consensus_1;clonotype895_consensus_2	1	0.000259605	CARGAHYSNYW	TGTGCAAGAGGAGCCCACTATAGTAACTACTGG	IGHV1-64		IGHJ2	IGHM							CQQSNEDPWTF	TGTCAGCAAAGTAATGAGGATCCGTGGACGTTC	IGKV3-4		IGKJ1	IGKC
clonotype1013	clonotype1013_consensus_1;clonotype1013_consensus_2	1	0.000259605	CARENYGSSYDFDYW	TGTGCAAGAGAGAACTACGGTAGTAGCTACGATTTTGACTACTGG	IGHV1-64		IGHJ2	IGHM	CALWYSNHWVF	TGTGCTCTATGGTACAGCAACCATTGGGTGTTC	IGLV1		IGLJ1	IGLC1
clonotype756	clonotype756_consensus_1;clonotype756_consensus_2	1	0.000259605	CARSYSNYVGGYYFDYW	TGTGCAAGATCGTATAGTAACTACGTTGGGGGTTACTACTTTGACTACTGG	IGHV1-64		IGHJ2	IGHM							CQNDHSYPYTF	TGTCAGAATGATCATAGTTATCCGTACACGTTC	IGKV8-28		IGKJ2	IGKC
clonotype1268	clonotype1268_consensus_1;clonotype1268_consensus_2	1	0.000259605	CARWDYGIGYFDYW	TGTGCAAGATGGGACTATGGTATCGGGTACTTTGACTACTGG	IGHV1-64		IGHJ2	IGHM	CGVGDTIKEQFVYVF	TGTGGTGTGGGTGATACAATTAAGGAACAATTTGTGTATGTTTTC	IGLV3		IGLJ2	IGLC2
clonotype972	clonotype972_consensus_2;clonotype972_consensus_1	1	0.000259605	CARDFAGYYVDYW	TGTGCAAGAGACTTTGCTGGTTACTACGTTGACTACTGG	IGHV1-64		IGHJ2	IGHM							CQQSNSWPLTF	TGTCAACAGAGTAACAGCTGGCCGCTCACGTTC	IGKV5-43		IGKJ5	IGKC
clonotype896	clonotype896_consensus_1;clonotype896_consensus_2	1	0.000259605	CARSRGSYYSNFRGDFDYW	TGTGCAAGATCGAGGGGTTCCTACTATAGTAACTTCCGTGGTGACTTTGACTACTGG	IGHV1-64		IGHJ2	IGHM							CQQYYSYPYTF	TGTCAGCAATATTATAGCTATCCGTACACGTTC	IGKV8-30		IGKJ2	IGKC
clonotype1585	clonotype1585_consensus_2;clonotype1585_consensus_1	1	0.000259605	CARPLGDYW	TGTGCAAGACCCCTGGGAGACTACTGG	IGHV1-64		IGHJ2	IGHM							CFQSNYLPFTF	TGCTTCCAGAGTAACTATCTTCCATTCACGTTC	IGKV1-99		IGKJ4	IGKC
clonotype667	clonotype667_consensus_2;clonotype667_consensus_1	1	0.000259605	CALTTVVATPFEYW	TGTGCTCTTACTACGGTAGTAGCTACCCCCTTTGAGTACTGG	IGHV1-64	IGHD1-1	IGHJ2	IGHM							CQQYWSTPTF	TGTCAACAGTATTGGAGTACTCCCACGTTC	IGKV13-84		IGKJ5	IGKC
clonotype535	clonotype535_consensus_2;clonotype535_consensus_1	1	0.000259605	CAREGAMYYDYDVGWFDSW	TGTGCAAGAGAGGGGGCCATGTACTATGATTACGACGTCGGCTGGTTTGATTCCTGG	IGHV1-64		IGHJ3	IGHA							CQLGSILRTF	TGCCAATTGGGTAGTATACTTCGGACGTTC	IGKV10-96		IGKJ1	IGKC
clonotype1225	clonotype1225_consensus_2;clonotype1225_consensus_1	1	0.000259605	CAREGAMYYDYDVGWFDSW	TGTGCAAGAGAGGGGGCCATGTACTATGATTACGACGTCGGCTGGTTTGATTCCTGG	IGHV1-64		IGHJ3	IGHA							CQLGSTLRTF	TGCCAACTGGGTAGTACACTTCGGACGTTC	IGKV10-96		IGKJ1	IGKC
clonotype561	clonotype561_consensus_1;clonotype561_consensus_2	1	0.000259605	CASNYAFAYW	TGTGCAAGTAACTACGCTTTTGCTTACTGG	IGHV1-64		IGHJ3	IGHA							CQQWSSDPLTF	TGCCAGCAGTGGAGTAGTGACCCGCTCACGTTC	IGKV4-59		IGKJ5	IGKC
clonotype1077	clonotype1077_consensus_1;clonotype1077_consensus_2	1	0.000259605	CARSGSSDYSFACW	TGTGCAAGAAGTGGCAGCTCAGACTACTCGTTTGCTTGCTGG	IGHV1-64		IGHJ3	IGHG1							CLQYDEFPLTF	TGTCTACAATATGATGAGTTTCCGCTCACGTTC	IGKV14-111		IGKJ5	IGKC
clonotype1498	clonotype1498_consensus_2;clonotype1498_consensus_1	1	0.000259605	CARVYGSSSAWFAYW	TGTGCAAGGGTCTACGGTAGTAGCTCCGCCTGGTTTGCTTACTGG	IGHV1-64		IGHJ3	IGHM							CQQYWSTPFTF	TGTCAACAGTATTGGAGTACTCCATTCACGTTC	IGKV13-84		IGKJ4	IGKC
clonotype1094	clonotype1094_consensus_1;clonotype1094_consensus_2	1	0.000259605	CARPVITTALATRGFAYW	TGTGCAAGACCGGTTATTACTACGGCCCTAGCTACGAGGGGGTTTGCTTACTGG	IGHV1-64		IGHJ3	IGHM							CQQNNEDPFTF	TGTCAGCAAAATAATGAGGATCCATTCACGTTC	IGKV3-10		IGKJ4	IGKC
clonotype986	clonotype986_consensus_2;clonotype986_consensus_1	1	0.000259605	CARGDYYGSSYGYW	TGTGCAAGAGGGGATTACTACGGTAGTAGCTACGGTTACTGG	IGHV1-64	IGHD1-1	IGHJ3	IGHM							CQQSNEDPYTF	TGTCAGCAAAGTAATGAGGATCCGTACACGTTC	IGKV3-4		IGKJ2	IGKC
clonotype1233	clonotype1233_consensus_2;clonotype1233_consensus_1	1	0.000259605	CARDHYYGSSYDGWFAYW	TGTGCAAGAGACCATTACTACGGTAGTAGCTACGATGGCTGGTTTGCTTACTGG	IGHV1-64	IGHD1-1	IGHJ3	IGHM	CALWYSNHFIF	TGTGCTCTATGGTACAGCAACCATTTTATTTTC	IGLV1		IGLJ3	IGLC3
clonotype1169	clonotype1169_consensus_2;clonotype1169_consensus_1	1	0.000259605	CARWNWDDAMDYW	TGTGCAAGATGGAACTGGGACGACGCTATGGACTACTGG	IGHV1-64		IGHJ4	IGHM							CSQSTHVPLTF	TGCTCTCAAAGTACACATGTTCCTCTCACGTTC	IGKV1-110		IGKJ5	IGKC
clonotype641	clonotype641_consensus_2;clonotype641_consensus_1;clonotype641_consensus_3	1	0.000259605	CARGGYAMDYW	TGTGCAAGAGGGGGCTATGCTATGGACTACTGG	IGHV1-64		IGHJ4	IGHM							CLQYDNLRTF;CLQYDNLLWTF	TGTCTACAGTATGATAATCTTCGGACGTTC;TGTCTACAGTATGATAATCTTCTGTGGACGTTC	IGKV19-93;IGKV19-93	;	IGKJ1;IGKJ1	IGKC;IGKC
clonotype1629	clonotype1629_consensus_2;clonotype1629_consensus_1	1	0.000259605	CARTGAMDYW	TGTGCAAGAACCGGGGCTATGGACTACTGG	IGHV1-64		IGHJ4	IGHM							CLQYDNLRTF	TGTCTACAGTATGATAATCTTCGGACGTTC	IGKV19-93		IGKJ1	IGKC
clonotype1079	clonotype1079_consensus_1;clonotype1079_consensus_2	1	0.000259605	CARSQLYGPFDYW	TGTGCAAGATCGCAACTATACGGGCCTTTTGACTACTGG	IGHV1-66		IGHJ2	IGHM							CQQRSSYPYTF	TGCCAGCAAAGGAGTAGTTACCCATACACGTTC	IGKV4-57		IGKJ2	IGKC
clonotype1480	clonotype1480_consensus_2;clonotype1480_consensus_1	1	0.000259605	CAREVITTVVADYW	TGTGCAAGAGAGGTTATTACTACGGTAGTAGCTGACTACTGG	IGHV1-66	IGHD1-1	IGHJ2	IGHA							CQQGNTLPWTF	TGCCAACAGGGTAATACGCTTCCGTGGACGTTC	IGKV10-96		IGKJ1	IGKC
clonotype686	clonotype686_consensus_3;clonotype686_consensus_1;clonotype686_consensus_2	1	0.000259605	CARGGPDYW	TGTGCAAGAGGGGGACCCGACTACTGG	IGHV1-69		IGHJ2	IGHM							CWQGTHFPWTF;CWQGTHFPYTF	TGCTGGCAAGGTACACATTTTCCGTGGACGTTC;TGCTGGCAAGGTACACATTTTCCGTACACGTTC	IGKV1-135;IGKV1-135	;	IGKJ1;IGKJ2	IGKC;IGKC
clonotype1081	clonotype1081_consensus_1;clonotype1081_consensus_2	1	0.000259605	CARRIDSSGEAWFAYW	TGTGCAAGAAGAATAGACAGCTCAGGAGAGGCCTGGTTTGCTTACTGG	IGHV1-69		IGHJ3	IGHD							CFQGSHVPMYTF	TGCTTTCAAGGTTCACATGTTCCCATGTACACGTTC	IGKV1-117		IGKJ2	IGKC
clonotype1323	clonotype1323_consensus_2;clonotype1323_consensus_1	1	0.000259605	CARYSAYYSNPWFAYW	TGTGCAAGATACTCCGCCTACTATAGTAACCCCTGGTTTGCTTATTGG	IGHV1-69		IGHJ3	IGHG1							CQQSNSWPLTF	TGTCAACAGAGTAACAGCTGGCCGCTCACGTTC	IGKV5-43		IGKJ5	IGKC
clonotype1628	clonotype1628_consensus_1;clonotype1628_consensus_2	1	0.000259605	CARYSAYYSNPYFSYW	TGTGCAAGATACTCCGCCTATTATAGTAACCCCTACTTTTCTTACTGG	IGHV1-69		IGHJ3	IGHG1							CQQSNTWPLTF	TGTCAACAGAGTAATACCTGGCCGCTCACGTTC	IGKV5-43		IGKJ5	IGKC
clonotype824	clonotype824_consensus_1;clonotype824_consensus_2	1	0.000259605	CARYSAYYSNPWFAYW	TGTGCAAGATACTCCGCCTACTATAGTAACCCCTGGTTTGCTTACTGG	IGHV1-69		IGHJ3	IGHG1							CQQSNTWPLTF	TGTCAACAGAGTAATACCTGGCCGCTCACGTTC	IGKV5-43		IGKJ5	IGKC
clonotype1606	clonotype1606_consensus_1;clonotype1606_consensus_2	1	0.000259605	CTRYSAYYSNPWFAYW	TGTACACGATACTCCGCCTACTATAGTAACCCCTGGTTTGCTTACTGG	IGHV1-69		IGHJ3	IGHG1							CQQSNNWPLTF	TGTCAACAGAGTAACAACTGGCCGCTCACGTTC	IGKV5-43		IGKJ5	IGKC
clonotype918	clonotype918_consensus_2;clonotype918_consensus_3;clonotype918_consensus_1;clonotype918_consensus_4	1	0.000259605	CARYSAYYSNPWFAYW;CARENYPWYFDVW	TGTGCAAGATACTCCGCCTACTATAGTAACCCCTGGTTTGCTTACTGG;TGTGCAAGAGAAAATTACCCGTGGTACTTCGATGTCTGG	IGHV1-69;IGHV5-16	;	IGHJ3;IGHJ1	IGHG1;IGHG2C							CQQSNSWPLTF;CWQSYNLYTF	TGTCAACAGAGTAACAGCTGGCCGCTCACGTTC;TGCTGGCAATCTTATAATCTGTACACGTTC	IGKV5-43;IGKV8-21	;	IGKJ5;IGKJ2	IGKC;IGKC
clonotype1183	clonotype1183_consensus_1;clonotype1183_consensus_2	1	0.000259605	CARYSAYYSNPWFAYW	TGTGCAAGATACTCCGCCTACTATAGTAACCCCTGGTTTGCTTACTGG	IGHV1-69		IGHJ3	IGHG1							CQQSDSWPLTF	TGTCAACAGAGTGACAGCTGGCCGCTCACGTTC	IGKV5-43		IGKJ5	IGKC
clonotype969	clonotype969_consensus_4;clonotype969_consensus_2;clonotype969_consensus_3;clonotype969_consensus_1	1	0.000259605	CARYSAYYSNPWFAYW;CASRYYYGSFYEYWYFDVW	TGTGCAAGATACTCCGCCTACTATAGTAACCCCTGGTTTGCTTACTGG;TGTGCTAGTCGTTATTACTACGGTAGTTTCTACGAATACTGGTACTTCGATGTCTGG	IGHV1-69;IGHV14-3	;	IGHJ3;IGHJ1	IGHG1;IGHG1							CQQSNEDPLTF;CQQSNSWPLTF	TGTCAGCAAAGTAATGAGGATCCGCTCACGTTC;TGTCAACAGAGTAACAGCTGGCCGCTCACGTTC	IGKV3-4;IGKV5-43	;	IGKJ5;IGKJ5	IGKC;IGKC
clonotype1564	clonotype1564_consensus_2;clonotype1564_consensus_1	1	0.000259605	CARYSAYYSNPWFAYW	TGTGCAAGATACTCCGCCTACTATAGTAACCCCTGGTTTGCTTACTGG	IGHV1-69		IGHJ3	IGHG1							CQQSNSWPLTF	TGTCAACAGAGTAATAGTTGGCCGCTCACGTTC	IGKV5-43		IGKJ5	IGKC
clonotype1184	clonotype1184_consensus_1;clonotype1184_consensus_3;clonotype1184_consensus_4;clonotype1184_consensus_2	1	0.000259605	CARYSAYYSNPWFAYW;CARDYYGSSYWYFDVW	TGTGCACGATACTCCGCCTACTATAGTAACCCCTGGTTTGCTTACTGG;TGTGCAAGAGATTACTACGGTAGTAGCTACTGGTACTTCGATGTCTGG	IGHV1-69;IGHV7-1	;IGHD1-1	IGHJ3;IGHJ1	IGHG1;IGHM							CQQSNNWPLTF;CAQFYSYPLTF	TGTCAACAGAGTAACAACTGGCCGCTCACGTTC;TGTGCACAGTTTTACAGCTATCCGCTCACGTTC	IGKV5-43;IGKV7-33	;	IGKJ5;IGKJ5	IGKC;IGKC
clonotype508	clonotype508_consensus_1;clonotype508_consensus_2	1	0.000259605	CARTLYGDDSYW	TGTGCAAGAACTCTCTATGGTGACGACTCTTACTGG	IGHV1-69		IGHJ3	IGHM							CQQYSELPRTF	TGTCAGCAGTATAGTGAGCTTCCTCGGACGTTC	IGKV10-94		IGKJ1	IGKC
clonotype1263	clonotype1263_consensus_2;clonotype1263_consensus_1	1	0.000259605	CAREGYSNFLAYW	TGTGCAAGAGAGGGGTATAGTAACTTCCTTGCTTACTGG	IGHV1-69		IGHJ3	IGHM							CQQHYSTPRTF	TGTCAGCAACATTATAGCACTCCTCGGACGTTC	IGKV8-24		IGKJ1	IGKC
clonotype709	clonotype709_consensus_1;clonotype709_consensus_2	1	0.000259605	CARYDSNYLYYAMDYW	TGTGCAAGATATGATAGTAACTACCTTTACTATGCTATGGACTACTGG	IGHV1-69		IGHJ4	IGHG1							CLQHGESPYTF	TGTCTACAGCATGGTGAGAGCCCGTACACGTTC	IGKV14-126		IGKJ2	IGKC
clonotype1459	clonotype1459_consensus_2;clonotype1459_consensus_1	1	0.000259605	CATKGDSNYDPHYYAMDYW	TGTGCAACCAAGGGGGATAGTAACTACGACCCCCATTACTATGCTATGGACTACTGG	IGHV1-69		IGHJ4	IGHM							CQQWSGYPYTF	TGCCAGCAGTGGAGTGGTTACCCGTACACGTTC	IGKV4-58		IGKJ2	IGKC
clonotype1042	clonotype1042_consensus_2;clonotype1042_consensus_1;clonotype1042_consensus_3	1	0.000259605	CARGLLLHYAMDYW	TGTGCAAGAGGGTTACTACTCCACTATGCTATGGACTACTGG	IGHV1-69		IGHJ4	IGHM							CQQSRKVPWTF;CQQYYSYPRTF	TGTCAGCAAAGTAGGAAGGTTCCTTGGACGTTC;TGTCAGCAATATTATAGCTATCCTCGGACGTTC	IGKV3-1;IGKV8-30	;	IGKJ1;IGKJ1	IGKC;IGKC
clonotype1627	clonotype1627_consensus_2;clonotype1627_consensus_1	1	0.000259605	CTREERGFDYW	TGTACACGAGAGGAAAGGGGTTTTGACTACTGG	IGHV1-7		IGHJ2	IGHG1							CQQSNEDPWTF	TGTCAGCAAAGTAATGAGGATCCGTGGACGTTC	IGKV3-4		IGKJ1	IGKC
clonotype875	clonotype875_consensus_1;clonotype875_consensus_2	1	0.000259605	CAREERGFDYW	TGTGCAAGAGAGGAAAGGGGTTTTGACTATTGG	IGHV1-7		IGHJ2	IGHG1							CQQSNEDPWTF	TGTCAGCAAAGTAATGAGGATCCGTGGACGTTC	IGKV3-4		IGKJ1	IGKC
clonotype513	clonotype513_consensus_3;clonotype513_consensus_1;clonotype513_consensus_4;clonotype513_consensus_2	1	0.000259605	CVREERGYDYW;CARDSNYRGLFAYW	TGTGTAAGAGAGGAAAGGGGTTATGACTACTGG;TGTGCAAGAGATAGTAACTACAGAGGGCTTTTTGCTTACTGG	IGHV1-7;IGHV3-1	;	IGHJ2;IGHJ3	IGHG1;IGHG1							CQQYWSTPFTF;CQQSNEDPWTF	TGTCAACAGTATTGGAGTACTCCATTCACGTTC;TGTCAACAAAGTAATGAGGATCCGTGGACGTTC	IGKV13-84;IGKV3-4	;	IGKJ4;IGKJ1	IGKC;IGKC
clonotype753	clonotype753_consensus_2;clonotype753_consensus_1	1	0.000259605	CAREERGFDCW	TGTGCACGAGAGGAAAGGGGTTTTGACTGCTGG	IGHV1-7		IGHJ2	IGHG1							CQQSNEDPWTF	TGTCAGCAAAGTAATGAGGATCCGTGGACGTTC	IGKV3-4		IGKJ1	IGKC
clonotype1412	clonotype1412_consensus_1;clonotype1412_consensus_2	1	0.000259605	CARTAQAHFDYW	TGTGCAAGAACAGCTCAGGCCCACTTTGACTACTGG	IGHV1-7		IGHJ2	IGHG2B							CQQFTSSPYTF	TGCCAGCAGTTTACTAGTTCCCCATACACGTTC	IGKV4-50		IGKJ2	IGKC
clonotype1011	clonotype1011_consensus_1;clonotype1011_consensus_2	1	0.000259605	CAREERGFDHW	TGTGCAAGAGAGGAAAGGGGTTTTGACCACTGG	IGHV1-7		IGHJ2	IGHG2C							CQQSNEDPWTF	TGTCAGCAAAGTAATGAGGATCCGTGGACGTTC	IGKV3-4		IGKJ1	IGKC
clonotype954	clonotype954_consensus_2;clonotype954_consensus_1	1	0.000259605	CYYYGSSYYFDYW	TGTTATTACTACGGTAGTAGCTACTACTTTGACTACTGG	IGHV1-7	IGHD1-1	IGHJ2	IGHM							CLQYDNLLTF	TGTCTACAGTATGATAATCTTCTCACGTTC	IGKV19-93		IGKJ2	IGKC
clonotype1358	clonotype1358_consensus_2;clonotype1358_consensus_1	1	0.000259605	CARGVGWFAYW	TGTGCAAGAGGGGTGGGCTGGTTTGCTTACTGG	IGHV1-7		IGHJ3	IGHM							CQQSNEDPWTF	TGTCAGCAAAGTAATGAGGATCCGTGGACGTTC	IGKV3-4		IGKJ1	IGKC
clonotype1399	clonotype1399_consensus_1;clonotype1399_consensus_2	1	0.000259605	CARYYGHYEGYYPMDHW	TGTGCAAGATATTATGGTCACTATGAGGGTTACTATCCTATGGACCACTGG	IGHV1-7		IGHJ4	IGHA	CALWYSNHWVF	TGTGCTCTTTGGTACAGCAACCATTGGGTGTTC	IGLV1		IGLJ1	IGLC1
clonotype833	clonotype833_consensus_1;clonotype833_consensus_2	1	0.000259605	CARYYGNYEGYYPMDHW	TGTGCAAGATATTATGGTAACTATGAGGGTTATTATCCTATGGACCACTGG	IGHV1-7		IGHJ4	IGHA	CALWYSNHWVF	TGTGCTCTTTGGTACAGCAACCATTGGGTGTTC	IGLV1		IGLJ1	IGLC1
clonotype1405	clonotype1405_consensus_1;clonotype1405_consensus_2	1	0.000259605	CARHDPIYYGNYERYFDVW	TGTGCAAGACACGACCCCATCTACTATGGTAACTACGAGAGGTACTTCGATGTCTGG	IGHV1-71		IGHJ1	IGHG1							CQQNNEDPFTF	TGTCAGCAAAATAATGAGGATCCATTCACGTTC	IGKV3-10		IGKJ4	IGKC
clonotype1072	clonotype1072_consensus_2;clonotype1072_consensus_1	1	0.000259605	CARHGHDYDNPFAYW	TGTGCAAGACACGGCCATGATTACGACAACCCTTTTGCTTACTGG	IGHV1-71		IGHJ3	IGHG1							CQQSKEVPWTF	TGTCAGCAAAGTAAGGAGGTTCCGTGGACGTTC	IGKV3-2		IGKJ1	IGKC
clonotype1537	clonotype1537_consensus_1	1	0.000259605	CARHGDDYDNPFAYW	TGTGCAAGACACGGCGATGATTACGACAACCCTTTTGCTTACTGG	IGHV1-71		IGHJ3	IGHG1
clonotype1503	clonotype1503_consensus_1;clonotype1503_consensus_2;clonotype1503_consensus_3	1	0.000259605	CARHGDDYDNPSAYW	TGCGCAAGACACGGCGATGATTACGACAACCCTTCTGCTTATTGG	IGHV1-71		IGHJ3	IGHG1							CQQSKEIPWTF;CQQSKEVPWTF	TGTCAGCAAAGTAAGGAGATTCCGTGGACGTTC;TGTCAGCAAAGTAAGGAGGTTCCGTGGACGTTC	IGKV3-2;IGKV3-2	;	IGKJ1;IGKJ1	IGKC;IGKC
clonotype793	clonotype793_consensus_1;clonotype793_consensus_2	1	0.000259605	CARHGYDYDNPFAYW	TGTGCGAGACACGGCTATGATTACGACAACCCTTTTGCTTACTGG	IGHV1-71		IGHJ3	IGHG1							CQQSKEVPWTF	TGTCAACAAAGTAAGGAGGTTCCGTGGACGTTC	IGKV3-2		IGKJ1	IGKC
clonotype1612	clonotype1612_consensus_2;clonotype1612_consensus_1	1	0.000259605	CARHGFDYDNPFAYW	TGTGCAAGACACGGCTTTGATTACGACAACCCTTTTGCTTACTGG	IGHV1-71		IGHJ3	IGHG1							CQQSKEVPWTF	TGTCAACAAAGTAAGGAGGTTCCGTGGACGTTC	IGKV3-2		IGKJ1	IGKC
clonotype1164	clonotype1164_consensus_4;clonotype1164_consensus_3;clonotype1164_consensus_2;clonotype1164_consensus_1	1	0.000259605	CARHGYDYDNPFAYW;CARVGYYSNYDGHFDVW	TGTGCAAGACACGGCTATGATTACGACAACCCTTTTGCTTACTGG;TGTGCAAGAGTGGGCTACTATAGTAACTACGATGGGCACTTCGATGTCTGG	IGHV1-71;IGHV3-6	;	IGHJ3;IGHJ1	IGHG1;IGHG2C							CLQSDNLPYTF;CHQSKEVPWTF	TGTTTGCAAAGTGATAACTTGCCGTACACGTTC;TGTCACCAAAGTAAGGAGGTTCCGTGGACGTTC	IGKV17-121;IGKV3-2	;	IGKJ2;IGKJ1	IGKC;IGKC
clonotype1435	clonotype1435_consensus_4;clonotype1435_consensus_2;clonotype1435_consensus_1;clonotype1435_consensus_3	1	0.000259605	CARHGSDYDNPFGYW;CSRGDYGSWYFDVW	TGTGCAAGACACGGCTCTGATTACGACAACCCCTTTGGTTACTGG;TGTTCAAGAGGGGACTATGGTAGCTGGTACTTCGATGTCTGG	IGHV1-71;IGHV5-9-1	;	IGHJ3;IGHJ1	IGHG1;IGHG2B							CQHFWGTPLTF;CQQSKEVPWTF	TGTCAACATTTTTGGGGTACTCCGCTCACGTTC;TGTCAACAAAGTAAGGAGGTTCCGTGGACGTTC	IGKV12-46;IGKV3-2	;	IGKJ5;IGKJ1	IGKC;IGKC
clonotype685	clonotype685_consensus_2;clonotype685_consensus_1	1	0.000259605	CARHGFDYDNPFAYW	TGTGCAAGACACGGCTTTGATTACGACAACCCTTTTGCTTACTGG	IGHV1-71		IGHJ3	IGHG1							CQQSKEVPWTF	TGTCAGCAAAGTAAGGAGGTTCCGTGGACGTTC	IGKV3-2		IGKJ1	IGKC
clonotype910	clonotype910_consensus_4;clonotype910_consensus_2;clonotype910_consensus_3;clonotype910_consensus_1	1	0.000259605	CARHGYDYDNPFAYW;CAIGAYW	TGTGCAAGACACGGCTATGATTACGACAACCCTTTTGCTTACTGG;TGTGCAATAGGGGCTTACTGG	IGHV1-71;IGHV4-1	;	IGHJ3;IGHJ3	IGHG1;IGHG1							CWQGTHFPYTF;CQQTKEVPWTF	TGCTGGCAAGGTACACATTTTCCGTACACGTTC;TGTCAACAAACTAAGGAGGTTCCGTGGACGTTC	IGKV1-135;IGKV3-2	;	IGKJ2;IGKJ1	IGKC;IGKC
clonotype1069	clonotype1069_consensus_1;clonotype1069_consensus_2	1	0.000259605	CARHGYDYDNPFVYW	TGTGCAAGACACGGCTATGATTACGACAACCCTTTTGTTTACTGG	IGHV1-71		IGHJ3	IGHG1							CQQSKEVPWTF	TGTCAACAAAGTAAGGAGGTTCCGTGGACGTTC	IGKV3-2		IGKJ1	IGKC
clonotype1525	clonotype1525_consensus_1;clonotype1525_consensus_2;clonotype1525_consensus_4;clonotype1525_consensus_3	1	0.000259605	CARHGHDYDNPFAYW;CIRWGLSTSW	TGTGCAAGACACGGCCATGATTACGACAACCCTTTTGCTTACTGG;TGTATAAGGTGGGGGCTGTCTACTTCCTGG	IGHV1-71;IGHV9-1	;	IGHJ3;IGHJ3	IGHG1;IGHG1							CQQDNEDPWTF;CQQSKEVPWTF	TGTCAGCAAGATAATGAGGATCCGTGGACGTTC;TGTCAGCAAAGTAAGGAGGTTCCGTGGACGTTC	IGKV3-10;IGKV3-2	;	IGKJ1;IGKJ1	IGKC;IGKC
clonotype626	clonotype626_consensus_4;clonotype626_consensus_1;clonotype626_consensus_2;clonotype626_consensus_3	1	0.000259605	CARHGSDYDNPFGYW;CAIIYYDYDDPFDYW	TGTGCAAGACACGGCTCTGATTACGACAACCCCTTTGGTTACTGG;TGTGCCATCATCTACTATGATTACGACGACCCCTTTGACTACTGG	IGHV1-71;IGHV2-9-1	;	IGHJ3;IGHJ2	IGHG1;IGHM							CQQSKEVPWTF;CQQYNSYPLTF	TGTCAACAAAGTAAGGAGGTTCCGTGGACGTTC;TGTCAGCAATATAACAGCTATCCTCTCACATTC	IGKV3-2;IGKV6-15	;	IGKJ1;IGKJ4	IGKC;IGKC
clonotype654	clonotype654_consensus_2;clonotype654_consensus_4;clonotype654_consensus_1;clonotype654_consensus_3	1	0.000259605	CARHGDDYDNPFAYW;CVRARAMDYW	TGTGCAAGACACGGCGATGATTACGACAACCCTTTTGCTTACTGG;TGTGTTAGGGCGAGGGCTATGGACTACTGG	IGHV1-71;IGHV14-3	;	IGHJ3;IGHJ4	IGHG1;IGHG1	CALWYSTHYVF	TGTGCTCTATGGTACAGCACCCATTATGTTTTC	IGLV2		IGLJ2	IGLC2	CQQSKEIPWTF	TGTCAGCAAAGTAAGGAGATTCCGTGGACGTTC	IGKV3-2		IGKJ1	IGKC
clonotype931	clonotype931_consensus_2;clonotype931_consensus_3;clonotype931_consensus_1	1	0.000259605	CARHGYDYDNPFAYW	TGTGCAAGACACGGCTATGATTACGACAACCCTTTTGCTTACTGG	IGHV1-71		IGHJ3	IGHG1							CQQSKEVPWTF;CQQTKEVPWTF	TGTCAGCAAAGTAAGGAGGTTCCGTGGACGTTC;TGTCAACAAACTAAGGAGGTTCCGTGGACGTTC	IGKV3-2;IGKV3-2	;	IGKJ1;IGKJ1	IGKC;IGKC
clonotype1565	clonotype1565_consensus_1;clonotype1565_consensus_2;clonotype1565_consensus_3	1	0.000259605	CARHGDDYDNPFAYW	TGTGCAAGACACGGCGATGATTACGACAACCCTTTTGCTTACTGG	IGHV1-71		IGHJ3	IGHG1							CQQSKEIPWTF;CQQSKEVPWTF	TGTCAGCAGAGTAAGGAGATTCCGTGGACGTTC;TGTCAGCAAAGTAAGGAGGTTCCGTGGACGTTC	IGKV3-2;IGKV3-2	;	IGKJ1;IGKJ1	IGKC;IGKC
clonotype749	clonotype749_consensus_2;clonotype749_consensus_1;clonotype749_consensus_3	1	0.000259605	CARHGYDYDNPFAYW	TGTGCAAGACACGGCTATGATTACGACAACCCTTTTGCTTACTGG	IGHV1-71		IGHJ3	IGHG1							CQQSKEVPWTF;CQQSKEVPWTF	TGTCAACAAAGTAAGGAGGTTCCGTGGACGTTC;TGTCAGCAAAGTAAGGAGGTTCCGTGGACGTTC	IGKV3-2;IGKV3-2	;	IGKJ1;IGKJ1	IGKC;IGKC
clonotype996	clonotype996_consensus_2;clonotype996_consensus_1	1	0.000259605	CARHGYVYDNPFAYW	TGTGCAAGACACGGCTATGTTTACGACAACCCTTTTGCTTACTGG	IGHV1-71		IGHJ3	IGHG1							CQQSKEVPWTF	TGTCAACAAAGTAAGGAGGTTCCGTGGACGTTC	IGKV3-2		IGKJ1	IGKC
clonotype1485	clonotype1485_consensus_1;clonotype1485_consensus_2	1	0.000259605	CARHEDGDGYRFAYW	TGTGCAAGACACGAAGATGGTGATGGTTACCGGTTTGCTTACTGG	IGHV1-71		IGHJ3	IGHM							CSQSTHVPWTF	TGCTCTCAAAGTACACATGTTCCGTGGACGTTC	IGKV1-110		IGKJ1	IGKC
clonotype597	clonotype597_consensus_4;clonotype597_consensus_1;clonotype597_consensus_3;clonotype597_consensus_2	1	0.000259605	CARHEDWNYGSSYDLAYW;CARSWDYDYFDYW	TGTGCAAGACACGAAGATTGGAACTACGGTAGTAGCTACGATCTTGCTTACTGG;TGTGCAAGATCGTGGGATTACGACTACTTTGACTACTGG	IGHV1-71;IGHV1-78	;	IGHJ3;IGHJ2	IGHM;IGHM							CQQSKEVPWTF;CQQSKEVPFTF	TGTCAGCAAAGTAAGGAGGTTCCGTGGACGTTC;TGTCAGCAAAGTAAGGAGGTTCCATTCACGTTC	IGKV3-2;IGKV3-2	;	IGKJ1;IGKJ4	IGKC;IGKC
clonotype975	clonotype975_consensus_1;clonotype975_consensus_2	1	0.000259605	CARHAPDGYYAMDYW	TGTGCAAGACACGCCCCTGATGGTTACTATGCTATGGACTACTGG	IGHV1-71		IGHJ4	IGHM							CLQSDNLPYTF	TGTTTGCAAAGTGATAACTTGCCGTACACGTTC	IGKV17-121		IGKJ2	IGKC
clonotype642	clonotype642_consensus_1;clonotype642_consensus_2	1	0.000259605	CARSGGSTLYWYFDVW	TGTGCAAGATCGGGCGGTAGTACCCTCTACTGGTACTTCGATGTCTGG	IGHV1-72		IGHJ1	IGHG2C							CQHSWEIPYTF	TGTCAGCACAGTTGGGAGATTCCGTACACGTTC	IGKV3-7		IGKJ2	IGKC
clonotype974	clonotype974_consensus_1;clonotype974_consensus_2	1	0.000259605	CARWRDGNYVSYWYFDVW	TGTGCAAGATGGAGGGATGGTAACTACGTGAGCTACTGGTACTTCGATGTCTGG	IGHV1-72		IGHJ1	IGHM							CQQHNEYPLTF	TGTCAACAGCATAATGAATACCCGCTCACGTTC	IGKV16-104		IGKJ5	IGKC
clonotype884	clonotype884_consensus_1;clonotype884_consensus_2	1	0.000259605	CARPLYGNYGYFDVW	TGTGCAAGACCCCTCTATGGTAACTACGGGTACTTCGATGTCTGG	IGHV1-72		IGHJ1	IGHM							CQQSNEDPYTF	TGTCAGCAAAGTAATGAGGATCCGTACACGTTC	IGKV3-4		IGKJ2	IGKC
clonotype534	clonotype534_consensus_1;clonotype534_consensus_2	1	0.000259605	CARGDYDGYYFDYW	TGTGCAAGAGGGGATTACGACGGTTACTACTTTGACTATTGG	IGHV1-72		IGHJ2	IGHA							CLQSYNMPLTF	TGTTTGCAAAGTTATAACATGCCGCTCACGTTC	IGKV17-127		IGKJ5	IGKC
clonotype1253	clonotype1253_consensus_2;clonotype1253_consensus_1	1	0.000259605	CARGDYDGYYFDYW	TGTGCAAGAGGGGATTACGACGGTTACTACTTTGACTACTGG	IGHV1-72		IGHJ2	IGHA							CLQTYNLPLTF	TGTTTGCAAACTTATAACTTGCCGCTCACGTTC	IGKV17-127		IGKJ5	IGKC
clonotype1310	clonotype1310_consensus_1;clonotype1310_consensus_3;clonotype1310_consensus_4;clonotype1310_consensus_2	1	0.000259605	CARGDYDGYYFDYW;CMRYGSSYWYFDVW	TGTGCAAGAGGGGATTACGACGGTTACTACTTTGACTATTGG;TGTATGAGATACGGTAGTAGCTACTGGTACTTCGATGTCTGG	IGHV1-72;IGHV11-2	;	IGHJ2;IGHJ1	IGHA;IGHM							CLQHGESPFTF;CLQSYNMPLTF	TGTCTACAGCATGGTGAGAGCCCATTCACGTTC;TGTTTGCAAAGTTATAACATGCCGCTCACGTTC	IGKV14-126;IGKV17-127	;	IGKJ4;IGKJ5	IGKC;IGKC
clonotype1179	clonotype1179_consensus_2;clonotype1179_consensus_1	1	0.000259605	CARGDYDGYYFDYW	TGTGCAAGAGGGGATTACGACGGTTACTACTTTGACTACTGG	IGHV1-72		IGHJ2	IGHA							CLQSYNMPLTF	TGTTTGCAAAGTTATAACATGCCGCTCACGTTC	IGKV17-127		IGKJ5	IGKC
clonotype1680	clonotype1680_consensus_1;clonotype1680_consensus_2	1	0.000259605	CARSLYDYDEDYW	TGTGCAAGGTCCCTCTATGATTACGACGAGGACTACTGG	IGHV1-72		IGHJ2	IGHG2B							CMQHLEYPLTF	TGTATGCAACATCTAGAATATCCGCTCACGTTC	IGKV2-137		IGKJ5	IGKC
clonotype1396	clonotype1396_consensus_1;clonotype1396_consensus_2;clonotype1396_consensus_3	1	0.000259605	CARTGYYGSSNYFDYW	TGTGCAAGAACAGGTTACTACGGTAGTAGCAACTACTTTGACTACTGG	IGHV1-72		IGHJ2	IGHG2C							CQQRSSYPPTF;CHQYLSSYTF	TGCCAGCAAAGGAGTAGTTACCCACCTACGTTC;TGTCATCAATACCTCTCCTCGTACACGTTC	IGKV4-57;IGKV8-27	;	IGKJ5;IGKJ2	IGKC;IGKC
clonotype927	clonotype927_consensus_1;clonotype927_consensus_2	1	0.000259605	CARTGYYGSSNYFDYW	TGTGCAAGAACAGGTTACTACGGTAGTAGCAACTACTTTGACTACTGG	IGHV1-72		IGHJ2	IGHG2C							CQQRSSYPPTF	TGCCAGCAAAGGAGTAGTTACCCACCTACGTTC	IGKV4-57		IGKJ5	IGKC
clonotype672	clonotype672_consensus_2;clonotype672_consensus_1	1	0.000259605	CAYSNFFDYW	TGTGCCTATAGTAACTTTTTTGACTACTGG	IGHV1-72		IGHJ2	IGHM							CFQGSGYPFTF	TGTTTTCAGGGGAGTGGGTACCCATTCACGTTC	IGKV4-63		IGKJ4	IGKC
clonotype1559	clonotype1559_consensus_2;clonotype1559_consensus_1	1	0.000259605	CAREGTTVAHYW	TGTGCAAGAGAGGGAACTACGGTAGCTCACTACTGG	IGHV1-72		IGHJ2	IGHM							CQQGQSYPLTF	TGTCAACAGGGTCAAAGTTATCCTCTCACGTTC	IGKV15-103		IGKJ5	IGKC
clonotype811	clonotype811_consensus_2;clonotype811_consensus_1	1	0.000259605	CARWDGSSLGYFDYW	TGTGCAAGATGGGACGGTAGTAGCTTGGGGTACTTTGACTACTGG	IGHV1-72		IGHJ2	IGHM							CQQSNSWPLTF	TGTCAACAGAGTAACAGCTGGCCGCTCACGTTC	IGKV5-43		IGKJ5	IGKC
clonotype1136	clonotype1136_consensus_2;clonotype1136_consensus_1	1	0.000259605	CARGGTAQAYYFDYW	TGTGCAAGGGGGGGGACAGCTCAGGCCTACTACTTTGACTACTGG	IGHV1-72		IGHJ2	IGHM							CQQWSSNPLTF	TGCCAGCAGTGGAGTAGTAACCCGCTCACGTTC	IGKV4-68		IGKJ5	IGKC
clonotype1513	clonotype1513_consensus_1;clonotype1513_consensus_2	1	0.000259605	CARSEGYW	TGTGCAAGATCTGAGGGATACTGG	IGHV1-72		IGHJ2	IGHM							CFQGSHVPWTF	TGCTTTCAAGGTTCACATGTTCCGTGGACGTTC	IGKV1-117		IGKJ1	IGKC
clonotype911	clonotype911_consensus_1;clonotype911_consensus_2	1	0.000259605	CAREGGAWFAYW	TGTGCAAGAGAGGGGGGGGCCTGGTTTGCTTACTGG	IGHV1-72		IGHJ3	IGHM							CFQGSHVPLTF	TGCTTTCAAGGTTCACATGTTCCGCTCACGTTC	IGKV1-117		IGKJ5	IGKC
clonotype537	clonotype537_consensus_2;clonotype537_consensus_1	1	0.000259605	CARDYDGYYVWFAYW	TGTGCAAGAGACTATGATGGTTACTACGTGTGGTTTGCTTACTGG	IGHV1-72		IGHJ3	IGHM							CQQYNSYPYTF	TGTCAGCAATATAACAGCTATCCGTACACGTTC	IGKV6-15		IGKJ2	IGKC
clonotype1665	clonotype1665_consensus_2;clonotype1665_consensus_1	1	0.000259605	CGRNLNYAMDYW	TGTGGAAGAAATCTTAACTATGCTATGGACTACTGG	IGHV1-72		IGHJ4	IGHA							CQQYWSTPTF	TGTCAACAGTATTGGAGTACTCCGACGTTC	IGKV13-85		IGKJ1	IGKC
clonotype1367	clonotype1367_consensus_1;clonotype1367_consensus_2	1	0.000259605	CARSGGSSLYYAMDYW	TGTGCACGATCCGGCGGTAGTAGCCTTTACTATGCTATGGACTACTGG	IGHV1-72		IGHJ4	IGHG2B							CQHSWEIPYTF	TGTCAGCACAGTTGGGAGATTCCGTACACGTTC	IGKV3-7		IGKJ2	IGKC
clonotype575	clonotype575_consensus_3;clonotype575_consensus_2;clonotype575_consensus_1	1	0.000259605	CARNLDYW	TGTGCAAGAAATTTGGACTACTGG	IGHV1-72		IGHJ4	IGHM							CWQGTHFPRTF;CWQGTHFPWTF	TGCTGGCAAGGTACACATTTTCCTCGGACGTTC;TGCTGGCAAGGTACACATTTTCCGTGGACGTTC	IGKV1-135;IGKV1-135	;	IGKJ1;IGKJ1	IGKC;IGKC
clonotype968	clonotype968_consensus_2;clonotype968_consensus_1	1	0.000259605	CAINWGGNWFFDVW	TGTGCGATAAACTGGGGAGGTAACTGGTTCTTCGATGTCTGG	IGHV1-74		IGHJ1	IGHA							CQQWSSYPLTF	TGTCAGCAGTGGAGTTCTTACCCACTCACATTC	IGKV4-53		IGKJ2	IGKC
clonotype981	clonotype981_consensus_2;clonotype981_consensus_1	1	0.000259605	CAIGRTYYGNWYFDVW	TGTGCAATAGGGAGGACCTACTATGGCAACTGGTACTTCGATGTCTGG	IGHV1-74		IGHJ1	IGHG1							CQQYSGYPLTF	TGCCAGCAGTACAGTGGTTACCCACTCACGTTC	IGKV4-57-1		IGKJ5	IGKC
clonotype689	clonotype689_consensus_2;clonotype689_consensus_3;clonotype689_consensus_1	1	0.000259605	CARDLDYW	TGTGCAAGGGATCTTGACTACTGG	IGHV1-74		IGHJ2	IGHG1							CFQINYLPLTF;CQQSDSWPHMYTF	TGCTTCCAGATTAACTATCTTCCTCTCACGTTC;TGTCAACAGAGTGACAGCTGGCCTCACATGTACACGTTC	IGKV1-99;IGKV5-43	;	IGKJ5;IGKJ2	IGKC;IGKC
clonotype1269	clonotype1269_consensus_1;clonotype1269_consensus_2	1	0.000259605	CATYGNYGGYW	TGTGCAACCTATGGTAACTACGGAGGCTACTGG	IGHV1-74		IGHJ2	IGHG1							CQHHYGTPWTF	TGTCAACATCATTATGGTACTCCGTGGACGTTC	IGKV12-44		IGKJ1	IGKC
clonotype530	clonotype530_consensus_1;clonotype530_consensus_3;clonotype530_consensus_2	1	0.000259605	CARDLDYW	TGTGCAAGGGATCTTGACTACTGG	IGHV1-74		IGHJ2	IGHG1							CFQSNYLPLTF;CQQSNSWPHMYTF	TGTTTCCAGAGTAACTATCTTCCTCTCACGTTC;TGTCAACAGAGTAACAGCTGGCCTCACATGTACACGTTC	IGKV1-99;IGKV5-43	;	IGKJ5;IGKJ2	IGKC;IGKC
clonotype1030	clonotype1030_consensus_2;clonotype1030_consensus_1	1	0.000259605	CARDLDFW	TGTGCGAGGGATCTTGACTTCTGG	IGHV1-74		IGHJ2	IGHG1							CFQSNYLPLTF	TGCTTCCAGAGTAACTATCTTCCTCTCACGTTC	IGKV1-99		IGKJ5	IGKC
clonotype1518	clonotype1518_consensus_4;clonotype1518_consensus_2;clonotype1518_consensus_1;clonotype1518_consensus_3	1	0.000259605	CARDLDFW;CTFYGSTYAYYAMDYW	TGTGCAAGGGATCTTGACTTCTGG;TGTACGTTCTACGGTAGTACCTACGCTTACTATGCTATGGACTACTGG	IGHV1-74;IGHV14-4	;	IGHJ2;IGHJ4	IGHG1;IGHG1							CFQSNYLPLTF;CQQGQSYPWTF	TGCTTCCAGAGTAACTATCTTCCTCTCACGTTC;TGTCAACAGGGTCAAAGTTATCCGTGGACGTTC	IGKV1-99;IGKV15-103	;	IGKJ5;IGKJ1	IGKC;IGKC
clonotype1090	clonotype1090_consensus_3;clonotype1090_consensus_1;clonotype1090_consensus_2	1	0.000259605	CARDLDFW	TGTGCAAGGGATCTTGACTTCTGG	IGHV1-74		IGHJ2	IGHG1							CFQSNYLPLTF;CQQSNSWPHMYTF	TGCTTCCAGAGTAACTATCTTCCTCTCACGTTC;TGTCAACAGAGTAACAGCTGGCCTCACATGTACACGTTC	IGKV1-99;IGKV5-43	;	IGKJ5;IGKJ2	IGKC;IGKC
clonotype1321	clonotype1321_consensus_2;clonotype1321_consensus_3;clonotype1321_consensus_1	1	0.000259605	CTRDLEYW	TGTACGAGGGATCTTGAATACTGG	IGHV1-74		IGHJ2	IGHG1							CFQSNSLPLTF;CQQSNSWPHMYTF	TGCTTCCAGAGTAACTCTCTTCCTCTCACGTTC;TGTCAACAGAGTAACAGCTGGCCTCACATGTACACGTTC	IGKV1-99;IGKV5-43	;	IGKJ5;IGKJ2	IGKC;IGKC
clonotype759	clonotype759_consensus_1;clonotype759_consensus_4;clonotype759_consensus_2;clonotype759_consensus_3	1	0.000259605	CAIGDYSNPYFDYW;CTYYYGSGYWYFDVW	TGTGCAATAGGGGACTATAGTAACCCTTACTTTGACTACTGG;TGTACCTATTACTACGGTAGTGGGTACTGGTACTTCGATGTCTGG	IGHV1-74;IGHV6-6	;	IGHJ2;IGHJ1	IGHM;IGHG2C							CFQSNYLPYTF;CLQSDNMPYTF	TGCTTCCAGAGTAACTATCTTCCGTACACGTTC;TGTTTGCAAAGTGATAACATGCCGTACACGTTC	IGKV1-99;IGKV17-127	;	IGKJ2;IGKJ2	IGKC;IGKC
clonotype1617	clonotype1617_consensus_1;clonotype1617_consensus_2;clonotype1617_consensus_3	1	0.000259605	CAIHGSSWYFDYW	TGTGCAATACACGGTAGTAGCTGGTACTTTGACTACTGG	IGHV1-74		IGHJ2	IGHM							CWQGTHFPWTF;CWQGTHFPQTF	TGCTGGCAAGGTACACATTTTCCGTGGACGTTC;TGCTGGCAAGGTACACATTTTCCTCAGACGTTC	IGKV1-135;IGKV1-135	;	IGKJ1;IGKJ1	IGKC;IGKC
clonotype792	clonotype792_consensus_1;clonotype792_consensus_2	1	0.000259605	CAIRSNWFDYW	TGTGCAATAAGGAGTAACTGGTTTGACTACTGG	IGHV1-74		IGHJ2	IGHM							CFQGSHVPYTF	TGCTTTCAAGGTTCACATGTTCCGTACACGTTC	IGKV1-117		IGKJ2	IGKC
clonotype952	clonotype952_consensus_1;clonotype952_consensus_3;clonotype952_consensus_2	1	0.000259605	CAIYSNYGYW	TGTGCAATATACAGTAACTACGGCTACTGG	IGHV1-74		IGHJ2	IGHM	CALWYSNHWVF;CALWYSTHYVF	TGTGCTCTATGGTACAGCAACCATTGGGTGTTC;TGTGCTCTATGGTACAGCACCCATTATGTTTTC	IGLV2;IGLV2	;	IGLJ1;IGLJ2	IGLC1;IGLC2
clonotype555	clonotype555_consensus_1;clonotype555_consensus_2	1	0.000259605	CARESSSGYEFTYW	TGTGCAAGAGAGAGCAGCTCAGGCTACGAGTTTACTTACTGG	IGHV1-74		IGHJ3	IGHA							CQQYSSYPFTF	TGTCAGCAATATAGCAGCTATCCTTTCACGTTC	IGKV6-23		IGKJ5	IGKC
clonotype1437	clonotype1437_consensus_1;clonotype1437_consensus_2	1	0.000259605	CATFYYDYAAAYW	TGTGCAACCTTCTACTATGATTACGCGGCTGCTTACTGG	IGHV1-74		IGHJ3	IGHM	CALWYSTHYVF	TGTGCTCTATGGTACAGCACCCATTATGTTTTC	IGLV2		IGLJ2	IGLC2
clonotype1553	clonotype1553_consensus_1;clonotype1553_consensus_2	1	0.000259605	CAIGVTLDYW	TGTGCAATAGGGGTAACCCTGGACTACTGG	IGHV1-74		IGHJ4	IGHG1							CQQYYSYPLTF	TGTCAGCAATATTATAGCTATCCGCTCACGTTC	IGKV8-30		IGKJ5	IGKC
clonotype1623	clonotype1623_consensus_2;clonotype1623_consensus_1	1	0.000259605	CAIGGNGDYYAMDYW	TGTGCAATTGGGGGTAACGGGGATTACTATGCTATGGACTACTGG	IGHV1-74		IGHJ4	IGHG2B							CLQYDEFPYTF	TGTCTACAGTATGATGAGTTTCCGTACACGTTC	IGKV14-111		IGKJ2	IGKC
clonotype1561	clonotype1561_consensus_1;clonotype1561_consensus_2;clonotype1561_consensus_3	1	0.000259605	CAILATGW	TGTGCAATACTAGCTACGGGGTGG	IGHV1-74		IGHJ4	IGHM	CALWYSTHYVF	TGTGCTCTATGGTACAGCACCCATTATGTTTTC	IGLV2		IGLJ2	IGLC2	CLQHGESPPTF	TGTCTACAGCATGGTGAGAGCCCTCCCACGTTC	IGKV14-126		IGKJ5	IGKC
clonotype653	clonotype653_consensus_2;clonotype653_consensus_1	1	0.000259605	CAIDYDYDGAMDYW	TGTGCAATTGACTATGATTACGACGGGGCTATGGACTACTGG	IGHV1-74		IGHJ4	IGHM							CQNGHSFPWTF	TGTCAAAATGGTCACAGCTTTCCGTGGACGTTC	IGKV5-39		IGKJ1	IGKC
clonotype1509	clonotype1509_consensus_1;clonotype1509_consensus_2	1	0.000259605	CAINGITTVVAMDYW	TGTGCAATAAATGGTATTACTACGGTAGTGGCTATGGACTACTGG	IGHV1-74	IGHD1-1	IGHJ4	IGHA							CQHFWSTPYTF	TGTCAACATTTTTGGAGTACTCCGTACACGTTC	IGKV12-41		IGKJ2	IGKC
clonotype1003	clonotype1003_consensus_1;clonotype1003_consensus_2	1	0.000259605	CASTGYDYW	TGTGCCTCCACTGGGTATGACTACTGG	IGHV1-75		IGHJ2	IGHA							CLQYASSPLTF	TGTCTACAATATGCTAGTTCTCCGCTCACGTTC	IGKV9-120		IGKJ5	IGKC
clonotype1139	clonotype1139_consensus_1;clonotype1139_consensus_2	1	0.000259605	CARGDYDGYLYYFDYW	TGTGCAAGAGGGGACTATGATGGTTACCTTTACTACTTTGACTACTGG	IGHV1-75		IGHJ2	IGHG3							CQNGHSFPLTF	TGTCAAAATGGTCACAGCTTTCCGCTCACGTTC	IGKV5-39		IGKJ5	IGKC
clonotype890	clonotype890_consensus_1;clonotype890_consensus_2	1	0.000259605	CARYSTGFDYW	TGTGCAAGATACTCAACTGGCTTTGACTACTGG	IGHV1-75		IGHJ2	IGHM							CFQGSHVPPYTF	TGCTTTCAAGGTTCACATGTTCCTCCGTACACGTTC	IGKV1-117		IGKJ2	IGKC
clonotype493	clonotype493_consensus_2;clonotype493_consensus_3;clonotype493_consensus_1	1	0.000259605	CAGGGNWAYW	TGTGCAGGGGGGGGTAACTGGGCCTACTGG	IGHV1-75		IGHJ2	IGHM							CQQSKEVPWTF;CQQSKEVPYTF	TGTCAGCAAAGTAAGGAGGTTCCGTGGACGTTC;TGTCAGCAAAGTAAGGAGGTTCCGTACACGTTC	IGKV3-2;IGKV3-2	;	IGKJ1;IGKJ2	IGKC;IGKC
clonotype1303	clonotype1303_consensus_2;clonotype1303_consensus_1	1	0.000259605	CARAGYSDYW	TGTGCAAGAGCTGGTTACTCGGACTACTGG	IGHV1-75		IGHJ2	IGHM							CAQNLELPRTF	TGTGCTCAAAATCTAGAACTTCCTCGGACGTTC	IGKV2-109		IGKJ1	IGKC
clonotype1304	clonotype1304_consensus_1;clonotype1304_consensus_2	1	0.000259605	CARGIYYGNYYAMDYW	TGTGCAAGAGGGATCTACTATGGTAATTACTATGCTATGGACTACTGG	IGHV1-75		IGHJ4	IGHM							CQNVLSTPPWTF	TGTCAAAATGTGTTAAGTACTCCTCCGTGGACGTTC	IGKV12-89		IGKJ1	IGKC
clonotype1306	clonotype1306_consensus_1;clonotype1306_consensus_2	1	0.000259605	CARRGWDYYAMDYW	TGTGCAAGAAGGGGCTGGGACTACTATGCTATGGACTACTGG	IGHV1-75		IGHJ4	IGHM	CGVGDTIKEQFVYVF	TGTGGTGTGGGTGATACAATTAAGGAACAATTTGTGTATGTTTTC	IGLV3		IGLJ2	IGLC2
clonotype1669	clonotype1669_consensus_2;clonotype1669_consensus_1	1	0.000259605	CARGGNYFDYW	TGTGCAAGAGGGGGAAACTACTTTGACTACTGG	IGHV1-76		IGHJ2	IGHM							CAQNLELPYTF	TGTGCTCAAAATCTAGAACTTCCGTACACGTTC	IGKV2-109		IGKJ2	IGKC
clonotype1429	clonotype1429_consensus_2;clonotype1429_consensus_1	1	0.000259605	CARADSGFDYW	TGTGCAAGAGCGGATAGCGGCTTTGACTACTGG	IGHV1-76		IGHJ2	IGHM							CQQGNTLPWTF	TGCCAACAGGGTAATACGCTTCCGTGGACGTTC	IGKV10-96		IGKJ1	IGKC
clonotype1610	clonotype1610_consensus_2;clonotype1610_consensus_1	1	0.000259605	CARSGDWDGFDYW	TGTGCAAGATCGGGGGACTGGGACGGTTTTGACTACTGG	IGHV1-76		IGHJ2	IGHM							CQQWSSNPFTF	TGCCAGCAGTGGAGTAGTAACCCATTCACGTTC	IGKV4-59		IGKJ4	IGKC
clonotype1005	clonotype1005_consensus_2;clonotype1005_consensus_1	1	0.000259605	CARSDDGYYGGLSYW	TGTGCAAGATCGGATGATGGTTACTACGGGGGGCTTTCTTACTGG	IGHV1-76		IGHJ3	IGHA							CQQVQSHPLTF	TGTCAACAGGTCCAAAGTCATCCTCTGACGTTC	IGKV15-103		IGKJ1	IGKC
clonotype882	clonotype882_consensus_2;clonotype882_consensus_1	1	0.000259605	CARSNYYISSPAWFAYW	TGTGCACGATCGAATTACTACATTAGTAGTCCCGCCTGGTTTGCTTACTGG	IGHV1-76		IGHJ3	IGHA							CQQGSSIPLTF	TGCCAGCAGGGTAGTAGTATACCGCTCACGTTC	IGKV4-91		IGKJ5	IGKC
clonotype551	clonotype551_consensus_1;clonotype551_consensus_2	1	0.000259605	CARSNYYGSSPAWFAYW	TGTGCAAGATCGAATTACTACGGTAGTAGTCCCGCCTGGTTTGCTTACTGG	IGHV1-76		IGHJ3	IGHA							CQQGSGIPLTF	TGCCAGCAGGGTAGTGGTATACCGCTCACGTTC	IGKV4-91		IGKJ5	IGKC
clonotype712	clonotype712_consensus_1;clonotype712_consensus_2	1	0.000259605	CARSLLLRYLDFDYW	TGTGCAAGATCCTTATTACTACGGTACCTCGACTTTGACTACTGG	IGHV1-77		IGHJ2	IGHA	CALWYSNHWVF	TGTGCTCTATGGTACAGCAACCATTGGGTGTTC	IGLV1		IGLJ1	IGLC1
clonotype1652	clonotype1652_consensus_2;clonotype1652_consensus_1;clonotype1652_consensus_3	1	0.000259605	CARGPFYW	TGTGCAAGAGGGCCATTCTACTGG	IGHV1-77		IGHJ2	IGHG1							CWQGTHFPWTF;CLQYDNLLWTF	TGCTGGCAAGGTACACATTTTCCGTGGACGTTC;TGTCTACAGTATGATAATCTTCTGTGGACGTTC	IGKV1-135;IGKV19-93	;	IGKJ1;IGKJ1	IGKC;IGKC
clonotype1111	clonotype1111_consensus_4;clonotype1111_consensus_1;clonotype1111_consensus_3;clonotype1111_consensus_2	1	0.000259605	CARGPFYW;CARENYPWSFDVW	TGTGCAAGAGGGCCATTCTACTGG;TGTGCAAGAGAAAACTACCCGTGGTCCTTCGATGTCTGG	IGHV1-77;IGHV5-16	;	IGHJ2;IGHJ1	IGHG1;IGHG1							CLQYDSLLWTF;CKQSYNLYTF	TGTCTACAGTATGATAGTCTTCTGTGGACGTTC;TGCAAGCAATCTTATAATCTGTACACGTTC	IGKV19-93;IGKV8-21	;	IGKJ1;IGKJ2	IGKC;IGKC
clonotype859	clonotype859_consensus_3;clonotype859_consensus_1;clonotype859_consensus_4;clonotype859_consensus_2	1	0.000259605	CARGPFYW;CAKYFDVW	TGTGCAAGAGGGCCATTCTACTGG;TGTGCAAAGTACTTCGATGTCTGG	IGHV1-77;IGHV1-80	;	IGHJ2;IGHJ1	IGHG1;IGHG1							CLQYDNLLWTF;CQQWSSYPYTF	TGTCTACAGTATGATAATCTTCTGTGGACGTTC;TGCCAGCAGTGGAGTAGTTACCCGTACACGTTC	IGKV19-93;IGKV4-68	;	IGKJ1;IGKJ2	IGKC;IGKC
clonotype861	clonotype861_consensus_3;clonotype861_consensus_2;clonotype861_consensus_4;clonotype861_consensus_1	1	0.000259605	CARGPFYW;CIRWGLSTSW	TGTGCAAGAGGGCCATTCTACTGG;TGTATAAGGTGGGGGCTGTCTACTTCCTGG	IGHV1-77;IGHV9-1	;	IGHJ2;IGHJ3	IGHG1;IGHG1							CLQYDSLLWTF;CQQDNEDPWTF	TGTCTACAGTATGATAGTCTTCTGTGGACGTTC;TGTCAGCAAGATAATGAGGATCCGTGGACGTTC	IGKV19-93;IGKV3-10	;	IGKJ1;IGKJ1	IGKC;IGKC
clonotype1334	clonotype1334_consensus_2;clonotype1334_consensus_1	1	0.000259605	CARGPFYW	TGTGCAAGAGGGCCATTCTACTGG	IGHV1-77		IGHJ2	IGHG1							CLQFDSLLWTF	TGTCTACAGTTTGATAGTCTTCTGTGGACGTTC	IGKV19-93		IGKJ1	IGKC
clonotype605	clonotype605_consensus_3;clonotype605_consensus_4;clonotype605_consensus_2;clonotype605_consensus_1	1	0.000259605	CARGPFYW;CAEYDGYGRAWFAYW	TGTGCAAGAGGGCCATTCTACTGG;TGTGCGGAATATGATGGTTACGGGAGAGCCTGGTTTGCTTACTGG	IGHV1-77;IGHV3-6	;	IGHJ2;IGHJ3	IGHG1;IGHG1							CLQFDSLLWTF;CQQFTSSPWTF	TGTCTACAGTTTGATAGTCTTCTGTGGACGTTC;TGCCAGCAGTTTACTAGTTCCCCATGGACGTTC	IGKV19-93;IGKV4-50	;	IGKJ1;IGKJ1	IGKC;IGKC
clonotype583	clonotype583_consensus_2;clonotype583_consensus_1	1	0.000259605	CARGPFYW	TGTGCAAGAGGGCCATTCTACTGG	IGHV1-77		IGHJ2	IGHG1							CLQYYNLLWTF	TGTCTACAGTATTATAATCTTCTGTGGACGTTC	IGKV19-93		IGKJ1	IGKC
clonotype1576	clonotype1576_consensus_3;clonotype1576_consensus_2;clonotype1576_consensus_1	1	0.000259605	CARGPFYW	TGTGCAAGAGGGCCATTCTACTGG	IGHV1-77		IGHJ2	IGHG1							CSQSTHVWTF;CQNVLSTPYTF	TGCTCTCAAAGTACACATGTGTGGACGTTC;TGTCAAAATGTGTTAAGTACTCCGTACACGTTC	IGKV1-110;IGKV12-89	;	IGKJ1;IGKJ2	IGKC;IGKC
clonotype748	clonotype748_consensus_2;clonotype748_consensus_1	1	0.000259605	CARGPFYW	TGTGCAAGAGGGCCGTTCTACTGG	IGHV1-77		IGHJ2	IGHG1							CLQYANLLWTF	TGTCTACAGTATGCTAATCTTCTGTGGACGTTC	IGKV19-93		IGKJ1	IGKC
clonotype1569	clonotype1569_consensus_3;clonotype1569_consensus_1;clonotype1569_consensus_2;clonotype1569_consensus_4	1	0.000259605	CARGPFYW;CARIAYYKKAWFAYW	TGTGCAAGAGGGCCATTCTACTGG;TGTGCTCGAATCGCCTACTATAAAAAGGCCTGGTTTGCTTACTGG	IGHV1-77;IGHV8-8	;	IGHJ2;IGHJ3	IGHG1;IGHG1							CLQYDSLLWTF;CQQHYNTPLTF	TGTCTACAGTATGATAGTCTTCTGTGGACGTTC;TGTCAGCAACATTATAACACTCCGCTCACGTTC	IGKV19-93;IGKV8-24	;	IGKJ1;IGKJ5	IGKC;IGKC
clonotype1241	clonotype1241_consensus_3;clonotype1241_consensus_2;clonotype1241_consensus_1	1	0.000259605	CARGPFYW	TGTGCAAGAGGGCCATTCTACTGG	IGHV1-77		IGHJ2	IGHG1	CALWYSTHYVF	TGTGCTCTATGGTACAGCACCCATTATGTTTTC	IGLV2		IGLJ2	IGLC2	CQQSYSAPLTF	TGTCAGCAGTCCTACAGCGCTCCGCTCACGTTC	IGKV8-34		IGKJ5	IGKC
clonotype1053	clonotype1053_consensus_4;clonotype1053_consensus_2;clonotype1053_consensus_3;clonotype1053_consensus_1	1	0.000259605	CARGPFYW;CARSGIYDYSYVMDYW	TGTGCAAGAGGGCCATTCTACTGG;TGTGCAAGATCGGGGATTTATGATTACTCCTATGTTATGGACTACTGG	IGHV1-77;IGHV1-80	;	IGHJ2;IGHJ4	IGHG1;IGHG1							CLQYDSLLWTF;CQQSNSWPLTF	TGTCTACAGTATGATAGTCTTCTGTGGACGTTC;TGTCAACAAAGTAATAGCTGGCCGCTCACGTTC	IGKV19-93;IGKV5-48	;	IGKJ1;IGKJ5	IGKC;IGKC
clonotype544	clonotype544_consensus_1;clonotype544_consensus_2	1	0.000259605	CARGPFYW	TGTGCTAGAGGGCCATTCTACTGG	IGHV1-77		IGHJ2	IGHG1							CLQYDNLLWTF	TGTCTACAGTATGATAATCTTCTGTGGACGTTC	IGKV19-93		IGKJ1	IGKC
clonotype540	clonotype540_consensus_1;clonotype540_consensus_2	1	0.000259605	CARGPFYW	TGTGCAAGAGGGCCATTCTACTGG	IGHV1-77		IGHJ2	IGHG1							CLQFESLLWTF	TGTCTACAGTTTGAGAGTCTTCTGTGGACGTTC	IGKV19-93		IGKJ1	IGKC
clonotype1137	clonotype1137_consensus_3;clonotype1137_consensus_2;clonotype1137_consensus_1	1	0.000259605	CARGPFYW	TGTGCAAGAGGGCCATTCTACTGG	IGHV1-77		IGHJ2	IGHG1							CLQYDSLLWTF;CQQSNSWPLTF	TGTCTACAGTATGATAGTCTTCTGTGGACGTTC;TGTCAACAGAGTAACAGCTGGCCTCTCACGTTC	IGKV19-93;IGKV5-43	;	IGKJ1;IGKJ5	IGKC;IGKC
clonotype1009	clonotype1009_consensus_2;clonotype1009_consensus_1	1	0.000259605	CARGDWDGNFDYW	TGTGCAAGAGGGGACTGGGACGGAAACTTTGACTACTGG	IGHV1-77		IGHJ2	IGHM							CMQHLEYPLTF	TGTATGCAACATCTAGAATATCCGCTCACGTTC	IGKV2-137		IGKJ5	IGKC
clonotype1166	clonotype1166_consensus_1;clonotype1166_consensus_2;clonotype1166_consensus_3	1	0.000259605	CARATIAYAMDYW	TGTGCAAGAGCTACTATAGCCTATGCTATGGACTACTGG	IGHV1-77		IGHJ4	IGHM	CALWYSNHWVF	TGTGCTCTATGGTACAGCAACCATTGGGTGTTC	IGLV1		IGLJ1	IGLC1	CQNDYSYPLTF	TGTCAGAATGATTATAGTTATCCTCTCACGTTC	IGKV8-19		IGKJ5	IGKC
clonotype495	clonotype495_consensus_2;clonotype495_consensus_1	1	0.000259605	CARPYYYGSSHEAMDYW	TGTGCAAGACCCTATTACTACGGTAGTAGTCACGAGGCTATGGACTACTGG	IGHV1-77		IGHJ4	IGHM							CQHSWEIPYTF	TGTCAGCACAGTTGGGAGATTCCGTACACGTTC	IGKV3-7		IGKJ2	IGKC
clonotype987	clonotype987_consensus_2;clonotype987_consensus_1	1	0.000259605	CARLYYSGINYGCFDVW	TGTGCAAGGCTGTATTACTCCGGAATTAACTACGGGTGCTTCGATGTCTGG	IGHV1-78		IGHJ1	IGHM							CSQSTHVPPWTF	TGCTCTCAAAGTACACATGTTCCTCCGTGGACGTTC	IGKV1-110		IGKJ1	IGKC
clonotype1645	clonotype1645_consensus_2;clonotype1645_consensus_1	1	0.000259605	CARGIDYDWEAFDYW	TGTGCAAGAGGGATTGATTACGACTGGGAGGCCTTTGACTACTGG	IGHV1-78		IGHJ2	IGHM							CLQGTHQPYTF	TGCTTACAAGGTACACATCAGCCGTACACGTTC	IGKV1-88		IGKJ2	IGKC
clonotype669	clonotype669_consensus_4;clonotype669_consensus_2;clonotype669_consensus_3;clonotype669_consensus_1	1	0.000259605	CARRLTTVVAFDYW;CASYTTGDYW	TGTGCAAGGAGGCTTACTACGGTAGTAGCGTTTGACTACTGG;TGTGCAAGTTACACTACGGGGGACTACTGG	IGHV1-78;IGHV3-6	;	IGHJ2;IGHJ4	IGHM;IGHM							CWQGTHFPWTF;CQQHYSTPFTF	TGCTGGCAAGGTACACATTTTCCGTGGACGTTC;TGTCAGCAACATTATAGCACTCCATTCACGTTC	IGKV1-135;IGKV6-25	;	IGKJ1;IGKJ4	IGKC;IGKC
clonotype1002	clonotype1002_consensus_2;clonotype1002_consensus_1	1	0.000259605	CARRITTVVAFDYW	TGTGCAAGAAGGATTACTACGGTAGTAGCCTTTGACTACTGG	IGHV1-78		IGHJ2	IGHM							CQQHYSTPLTF	TGTCAGCAACATTATAGCACTCCGCTCACGTTC	IGKV6-25		IGKJ5	IGKC
clonotype863	clonotype863_consensus_1;clonotype863_consensus_2	1	0.000259605	CARARGGLFAYW	TGTGCAAGAGCGAGGGGGGGACTGTTTGCTTACTGG	IGHV1-78		IGHJ3	IGHM							CQQHYSTPWTF	TGTCAGCAACATTATAGCACTCCGTGGACGTTC	IGKV8-24		IGKJ1	IGKC
clonotype1117	clonotype1117_consensus_2;clonotype1117_consensus_1	1	0.000259605	CARSGYSNYRFAYW	TGTGCAAGATCGGGCTATAGTAACTACAGGTTTGCTTACTGG	IGHV1-78		IGHJ3	IGHM							CQQHYSTPLTF	TGTCAGCAACATTATAGCACTCCTCTCACGTTC	IGKV8-24		IGKJ4	IGKC
clonotype982	clonotype982_consensus_2;clonotype982_consensus_1	1	0.000259605	CARYYYQGDYYAMDYW	TGTGCAAGATATTACTACCAGGGGGATTACTATGCTATGGACTACTGG	IGHV1-78		IGHJ4	IGHM							CFQGSHVPWTF	TGCTTTCAAGGTTCACATGTTCCGTGGACGTTC	IGKV1-117		IGKJ1	IGKC
clonotype1567	clonotype1567_consensus_2;clonotype1567_consensus_1	1	0.000259605	CARGSSGYAMDYW	TGTGCAAGAGGCAGCTCAGGCTATGCTATGGACTACTGG	IGHV1-78		IGHJ4	IGHM							CQQYWSTPTF	TGTCAACAGTATTGGAGTACTCCGACGTTC	IGKV13-84		IGKJ1	IGKC
clonotype1307	clonotype1307_consensus_2;clonotype1307_consensus_3;clonotype1307_consensus_1	1	0.000259605	CARWAYYGNYDYAMDYW	TGTGCAAGATGGGCCTACTATGGTAACTACGACTATGCTATGGACTACTGG	IGHV1-78		IGHJ4	IGHM							CFQGSHFPPTF;CFQGSHVPWTF	TGCTTTCAAGGTTCACATTTTCCTCCGACGTTC;TGCTTTCAAGGTTCACATGTTCCGTGGACGTTC	IGKV1-117;IGKV1-117	;	IGKJ1;IGKJ1	IGKC;IGKC
clonotype760	clonotype760_consensus_2;clonotype760_consensus_1	1	0.000259605	CARYFDVW	TGTGCAAGGTACTTCGATGTCTGG	IGHV1-80		IGHJ1	IGHG1							CQQWTSYPYTF	TGCCAGCAGTGGACTAGTTACCCGTACACGTTC	IGKV4-68		IGKJ2	IGKC
clonotype728	clonotype728_consensus_2;clonotype728_consensus_1	1	0.000259605	CAKYFDVW	TGTGCAAAGTACTTCGATGTCTGG	IGHV1-80		IGHJ1	IGHG1							CQQWSTYPYTF	TGCCAGCAGTGGAGTACTTACCCGTACACGTTC	IGKV4-68		IGKJ2	IGKC
clonotype924	clonotype924_consensus_1;clonotype924_consensus_3;clonotype924_consensus_2	1	0.000259605	CAQYFDVW;CAIGAYW	TGTGCACAGTACTTCGATGTCTGG;TGTGCAATAGGGGCTTATTGG	IGHV1-80;IGHV4-1	;	IGHJ1;IGHJ3	IGHG1;IGHG1							CWQGTHFPYTF	TGCTGGCAAGGTACACATTTTCCGTACACGTTC	IGKV1-135		IGKJ2	IGKC
clonotype758	clonotype758_consensus_2;clonotype758_consensus_3;clonotype758_consensus_1;clonotype758_consensus_4	1	0.000259605	CAKYFDVW;CTRGPPYYYGLDYW	TGTGCAAAGTACTTCGATGTCTGG;TGTACAAGGGGGCCCCCTTATTACTACGGTCTGGACTACTGG	IGHV1-80;IGHV5-17	;	IGHJ1;IGHJ2	IGHG1;IGHA	CGLYYSNHWVF	TGTGGTCTATATTACAGCAACCATTGGGTGTTC	IGLV1		IGLJ1	IGLC1	CQQWSSYPYTF	TGCCAGCAGTGGAGTAGTTACCCGTACACGTTC	IGKV4-68		IGKJ2	IGKC
clonotype1607	clonotype1607_consensus_2;clonotype1607_consensus_3;clonotype1607_consensus_4;clonotype1607_consensus_1	1	0.000259605	CARYFDVW;CARSGIYDYSYVMDYW	TGTGCAAGGTACTTCGATGTCTGG;TGTGCAAGATCGGGGATTTATGATTACTCCTATGTTATGGACTACTGG	IGHV1-80;IGHV1-80	;	IGHJ1;IGHJ4	IGHG1;IGHG1							CQQWSSYPYTF;CQQSNSWPLTF	TGCCAGCAGTGGAGTAGTTACCCGTACACGTTC;TGTCAACAAAGTAATAGCTGGCCGCTCACGTTC	IGKV4-68;IGKV5-48	;	IGKJ2;IGKJ5	IGKC;IGKC
clonotype533	clonotype533_consensus_1;clonotype533_consensus_3;clonotype533_consensus_2	1	0.000259605	CAKYFDVW;CARDSSGYGYW	TGTGCAAAGTACTTCGATGTCTGG;TGTGCAAGAGACAGCTCAGGCTACGGCTACTGG	IGHV1-80;IGHV1-80	;	IGHJ1;IGHJ2	IGHG1;IGHM							CFQGSHVPYTF	TGCTTTCAAGGTTCACATGTTCCGTACACGTTC	IGKV1-117		IGKJ2	IGKC
clonotype1035	clonotype1035_consensus_2;clonotype1035_consensus_1	1	0.000259605	CARPPPLTTVNYFDFW	TGTGCAAGGCCTCCTCCCCTCACTACGGTAAATTACTTTGACTTCTGG	IGHV1-80		IGHJ2	IGHA							CQHSRELPYTF	TGTCAGCACAGTAGGGAGCTTCCGTACACGTTC	IGKV3-12		IGKJ2	IGKC
clonotype1390	clonotype1390_consensus_1;clonotype1390_consensus_2	1	0.000259605	CARMGDYDYFDYW	TGTGCAAGAATGGGTGACTACGACTACTTTGACTACTGG	IGHV1-80		IGHJ2	IGHA	CALWYSNHWVF	TGTGCTCTATGGTACAGCAACCATTGGGTGTTC	IGLV1		IGLJ1	IGLC1
clonotype564	clonotype564_consensus_3;clonotype564_consensus_1;clonotype564_consensus_2;clonotype564_consensus_4	1	0.000259605	CARMGDYDYFDYW;CARLAGSYGGAMDYW	TGTGCAAGAATGGGTGACTACGACTACTTTGACTACTGG;TGTGCAAGATTGGCGGGTAGCTACGGAGGGGCTATGGACTACTGG	IGHV1-80;IGHV7-3	;	IGHJ2;IGHJ4	IGHA;IGHA	CALWYSNHWVF	TGTGCTCTATGGTACAGCAACCATTGGGTGTTC	IGLV1		IGLJ1	IGLC1	CHQYLSSLTF	TGTCATCAATACCTCTCCTCGCTCACGTTC	IGKV8-27		IGKJ5	IGKC
clonotype973	clonotype973_consensus_1;clonotype973_consensus_2	1	0.000259605	CASPTGTLDYW	TGTGCAAGTCCTACTGGGACCCTTGACTACTGG	IGHV1-80		IGHJ2	IGHG1							CQHSREFPYTF	TGTCAGCACAGTAGGGAGTTTCCGTACACGTTC	IGKV3-12		IGKJ2	IGKC
clonotype868	clonotype868_consensus_4;clonotype868_consensus_1;clonotype868_consensus_3;clonotype868_consensus_2	1	0.000259605	CASPTGTFDYW;CTFYGSTYAYYAMDYW	TGTGCAAGTCCTACTGGGACCTTTGACTACTGG;TGTACGTTCTACGGTAGTACCTACGCTTACTATGCTATGGACTACTGG	IGHV1-80;IGHV14-4	;	IGHJ2;IGHJ4	IGHG1;IGHG1							CQQGQSYPWTF;CQHSREFPYTF	TGTCAACAGGGTCAAAGTTATCCGTGGACGTTC;TGTCAGCACAGTAGGGAGTTTCCGTACACGTTC	IGKV15-103;IGKV3-12	;	IGKJ1;IGKJ2	IGKC;IGKC
clonotype817	clonotype817_consensus_2;clonotype817_consensus_1	1	0.000259605	CANYFDYW	TGTGCAAACTACTTTGACTACTGG	IGHV1-80		IGHJ2	IGHG2B							CHQWNSYPYTF	TGCCATCAGTGGAATAGTTATCCGTACACGTTC	IGKV4-80		IGKJ2	IGKC
clonotype904	clonotype904_consensus_1;clonotype904_consensus_2	1	0.000259605	CANYFDYW	TGTGCAAACTACTTTGACTACTGG	IGHV1-80		IGHJ2	IGHG2B							CHQWSTYPYTF	TGCCATCAGTGGAGTACTTATCCGTACACGTTC	IGKV4-80		IGKJ2	IGKC
clonotype1196	clonotype1196_consensus_2;clonotype1196_consensus_1	1	0.000259605	CARRSYYGSSHFDYW	TGTGCAAGACGGTCTTACTACGGTAGTAGCCACTTTGACTACTGG	IGHV1-80		IGHJ2	IGHM							CQNGHSFPYTF	TGTCAAAATGGTCACAGCTTTCCGTACACGTTC	IGKV5-39		IGKJ2	IGKC
clonotype913	clonotype913_consensus_1;clonotype913_consensus_3;clonotype913_consensus_2	1	0.000259605	CARSPIITTVFDYW	TGTGCAAGATCCCCCATTATTACTACGGTCTTTGACTACTGG	IGHV1-80		IGHJ2	IGHM	CALWYSTHYVF	TGTGCTCTATGGTACAGCACCCATTATGTTTTC	IGLV2		IGLJ2	IGLC2	CQQHYSTPLTF	TGTCAGCAACATTATAGCACTCCGCTCACGTTC	IGKV8-24		IGKJ5	IGKC
clonotype1658	clonotype1658_consensus_3;clonotype1658_consensus_1;clonotype1658_consensus_2;clonotype1658_consensus_4	1	0.000259605	CAQLGTLTDW;CSIYYANYGGFAYW	TGTGCACAACTGGGGACCTTGACTGACTGG;TGTAGCATCTACTATGCCAACTACGGGGGGTTTGCTTACTGG	IGHV1-80;IGHV6-6	;	IGHJ2;IGHJ3	IGHM;IGHG1							CMQHLEYPLTF;CQQDYSSPYTF	TGTATGCAACATCTAGAATATCCGCTCACGTTC;TGTCAGCAGGATTATAGCTCTCCGTACACGTTC	IGKV2-137;IGKV6-32	;	IGKJ5;IGKJ2	IGKC;IGKC
clonotype1273	clonotype1273_consensus_2;clonotype1273_consensus_1	1	0.000259605	CARSGYSNYVDYW	TGTGCAAGATCAGGTTATAGTAACTACGTTGACTACTGG	IGHV1-80		IGHJ2	IGHM							CFQGSHVPPTF	TGCTTTCAAGGTTCACATGTTCCTCCGACGTTC	IGKV1-117		IGKJ1	IGKC
clonotype1267	clonotype1267_consensus_1;clonotype1267_consensus_2	1	0.000259605	CARGGNWAFAYW	TGTGCAAGAGGGGGTAACTGGGCGTTTGCTTACTGG	IGHV1-80		IGHJ3	IGHA	CALWYSNHFIF	TGTGCTCTATGGTACAGCAACCATTTTATTTTC	IGLV1		IGLJ3	IGLC3
clonotype832	clonotype832_consensus_1;clonotype832_consensus_2	1	0.000259605	CARSPDW	TGTGCAAGATCTCCGGACTGG	IGHV1-80		IGHJ3	IGHG1							CLQYDEFPWTF	TGTCTACAGTATGATGAGTTTCCGTGGACGTTC	IGKV14-111		IGKJ1	IGKC
clonotype509	clonotype509_consensus_2;clonotype509_consensus_1	1	0.000259605	CARSPDW	TGTGCAAGATCGCCGGACTGG	IGHV1-80		IGHJ3	IGHG1							CQNVLSTPFTF	TGTCAAAATGTGTTAAGTACTCCATTCACGTTC	IGKV12-89		IGKJ4	IGKC
clonotype527	clonotype527_consensus_2;clonotype527_consensus_1	1	0.000259605	CARRYYGNEFAYW	TGTGCAAGACGCTACTATGGTAACGAGTTTGCTTACTGG	IGHV1-80		IGHJ3	IGHM							CQQYSSYPYTF	TGTCAGCAATATAGCAGCTATCCGTACACGTTC	IGKV6-23		IGKJ2	IGKC
clonotype593	clonotype593_consensus_1;clonotype593_consensus_2	1	0.000259605	CARGGNWAFAYW	TGTGCAAGAGGGGGTAACTGGGCGTTTGCTTACTGG	IGHV1-80		IGHJ3	IGHM	CALWYSNHWVF	TGTGCTCTATGGTACAGCAACCATTGGGTGTTC	IGLV1		IGLJ1	IGLC1
clonotype980	clonotype980_consensus_4;clonotype980_consensus_2;clonotype980_consensus_3;clonotype980_consensus_1	1	0.000259605	CARSGIYDYSYVMDYW;CARGGEAMDYW	TGTGCAAGATCGGGGATTTATGATTACTCCTATGTTATGGACTACTGG;TGTGCTAGAGGGGGAGAGGCTATGGACTACTGG	IGHV1-80;IGHV14-3	;	IGHJ4;IGHJ4	IGHG1;IGHG2B							CQQGNTLPPTF;CQQSNSWPLTF	TGCCAACAGGGTAATACGCTTCCTCCCACGTTC;TGTCAACAAAGTAATAGCTGGCCGCTCACGTTC	IGKV10-96;IGKV5-48	;	IGKJ2;IGKJ5	IGKC;IGKC
clonotype881	clonotype881_consensus_3;clonotype881_consensus_1;clonotype881_consensus_4;clonotype881_consensus_2	1	0.000259605	CARSGIYDYSYVMDYW;CARKIYYDYDRFYAMDYW	TGTGCAAGATCGGGGATTTATGATTACTCCTATGTTATGGACTACTGG;TGTGCCAGAAAGATCTACTATGATTACGACCGTTTCTATGCTATGGACTACTGG	IGHV1-80;IGHV2-2	;	IGHJ4;IGHJ4	IGHG1;IGHG2B							CQQYSKLPLTF;CQQSNSWPLTF	TGTCAGCAGTATAGTAAGCTTCCTCTCACGTTC;TGTCAACAAAGTAATAGCTGGCCGCTCACGTTC	IGKV10-94;IGKV5-48	;	IGKJ5;IGKJ5	IGKC;IGKC
clonotype947	clonotype947_consensus_1;clonotype947_consensus_2	1	0.000259605	CARSGIYDYSYVMDYW	TGTGCAAGATCGGGGATTTATGATTACTCCTATGTTATGGACTACTGG	IGHV1-80		IGHJ4	IGHG1							CQQSNTWPLTF	TGTCAACAAAGTAATACCTGGCCGCTCACGTTC	IGKV5-48		IGKJ5	IGKC
clonotype1534	clonotype1534_consensus_2;clonotype1534_consensus_1	1	0.000259605	CARFDSNYVDYAMDYW	TGTGCAAGATTCGACAGTAACTACGTGGACTATGCTATGGACTACTGG	IGHV1-80		IGHJ4	IGHG1							CQQGNTLPWTF	TGCCAACAGGGTAATACGCTTCCGTGGACGTTC	IGKV10-96		IGKJ1	IGKC
clonotype541	clonotype541_consensus_1;clonotype541_consensus_2	1	0.000259605	CARSGIYDYSYVMDYW	TGTGCAAGATCGGGGATTTATGATTACTCCTATGTTATGGACTACTGG	IGHV1-80		IGHJ4	IGHG1							CQYSNSWPLTF	TGTCAATACAGTAATAGCTGGCCGCTCACGTTC	IGKV5-48		IGKJ5	IGKC
clonotype1012	clonotype1012_consensus_2;clonotype1012_consensus_3;clonotype1012_consensus_4;clonotype1012_consensus_1	1	0.000259605	CARSGIYDYSYVMDYW;CAIGAYW	TGTGCAAGATCGGGGATTTATGATTACTCCTATGTTATGGACTACTGG;TGTGCAATAGGGGCTTACTGG	IGHV1-80;IGHV4-1	;	IGHJ4;IGHJ3	IGHG1;IGHG1							CWQGTHFPYTF;CQQSNSWPLTF	TGCTGGCAAGGTACACATTTTCCGTACACGTTC;TGTCAACAAAGTAATAGCTGGCCGCTCACGTTC	IGKV1-135;IGKV5-48	;	IGKJ2;IGKJ5	IGKC;IGKC
clonotype1291	clonotype1291_consensus_3;clonotype1291_consensus_2;clonotype1291_consensus_4;clonotype1291_consensus_1	1	0.000259605	CARSYSNYAMDYW;CVRDYYGSSWYFDVW	TGTGCAAGATCATATAGTAACTATGCTATGGACTACTGG;TGTGTGAGAGATTACTACGGTAGTAGCTGGTACTTCGATGTCTGG	IGHV1-80;IGHV10-3	;	IGHJ4;IGHJ1	IGHM;IGHM							CQQGNTLPFTF;CQQHNEYPWTF	TGCCAACAGGGTAATACGCTTCCATTCACGTTC;TGTCAACAGCATAATGAATACCCGTGGACGTTC	IGKV10-96;IGKV16-104	;	IGKJ4;IGKJ1	IGKC;IGKC
clonotype1560	clonotype1560_consensus_2;clonotype1560_consensus_1;clonotype1560_consensus_3	1	0.000259605	CARFDSNYVDYAMDYW	TGTGCAAGATTCGACAGTAACTACGTGGACTATGCTATGGACTACTGG	IGHV1-80		IGHJ4	IGHM							CQQGNTLPWTF;CQQWSGYPFTF	TGCCAACAGGGTAATACGCTTCCGTGGACGTTC;TGCCAGCAGTGGAGTGGTTACCCATTCACGTTC	IGKV10-96;IGKV4-58	;	IGKJ1;IGKJ2	IGKC;IGKC
clonotype1275	clonotype1275_consensus_1;clonotype1275_consensus_2	1	0.000259605	CARSGLGRDYFDYW	TGTGCAAGATCAGGACTGGGACGGGACTACTTTGACTACTGG	IGHV1-81		IGHJ2	IGHA							CSQSTHVPWTI	TGCTCTCAAAGTACACATGTTCCGTGGACGATC	IGKV1-110		IGKJ1	IGKC
clonotype962	clonotype962_consensus_1;clonotype962_consensus_2	1	0.000259605	CRITTVVERDYFDYW	TGTCGTATTACTACGGTAGTAGAGCGGGACTACTTTGACTACTGG	IGHV1-81		IGHJ2	IGHD							CLQSDNMPFTF	TGTTTGCAAAGTGATAACATGCCATTCACGTTC	IGKV17-127		IGKJ4	IGKC
clonotype1393	clonotype1393_consensus_2;clonotype1393_consensus_1	1	0.000259605	CADSKGDYW	TGTGCCGATAGTAAAGGTGACTACTGG	IGHV1-81		IGHJ2	IGHG1							CQQHYSTPRTF	TGTCAGCAACATTATAGTACTCCTCGGACGTTC	IGKV6-17		IGKJ1	IGKC
clonotype822	clonotype822_consensus_3;clonotype822_consensus_2;clonotype822_consensus_1	1	0.000259605	CSRTGTDYW	TGTTCAAGAACTGGGACGGACTACTGG	IGHV1-81		IGHJ2	IGHG2B							CLQHLEYPLTF;CMQHLEYPLTF	TGTCTGCAACATCTAGAATATCCGCTCACGTTC;TGTATGCAACATCTAGAATATCCGCTCACGTTC	IGKV2-137;IGKV2-137	;	IGKJ5;IGKJ5	IGKC;IGKC
clonotype1298	clonotype1298_consensus_2;clonotype1298_consensus_1	1	0.000259605	CSTIGTDYW	TGTTCAACAATTGGGACGGACTACTGG	IGHV1-81		IGHJ2	IGHG2B							CMQHLEYPLTF	TGTATGCAACATCTAGAATATCCGCTCACGTTC	IGKV2-137		IGKJ5	IGKC
clonotype883	clonotype883_consensus_1;clonotype883_consensus_3;clonotype883_consensus_2	1	0.000259605	CAREGYYYGSSSYYFYYW;CTREGRGYAMDYW	TGTGCAAGAGAGGGGTATTACTACGGTAGTAGCTCGTACTACTTTTACTACTGG;TGTACAAGAGAGGGACGGGGCTATGCTATGGACTACTGG	IGHV1-81;IGHV5-9-1	IGHD1-1;	IGHJ2;IGHJ4	IGHE;IGHE							CLQHWNYPYTF	TGTCTGCAACATTGGAATTATCCGTACACGTTC	IGKV6-14		IGKJ2	IGKC
clonotype909	clonotype909_consensus_1;clonotype909_consensus_2	1	0.000259605	CAKEGTGDYLFAYW	TGTGCAAAAGAGGGGACGGGGGATTACCTGTTTGCTTACTGG	IGHV1-81		IGHJ3	IGHD							CQQRSSYPPTF	TGCCAGCAAAGGAGTAGTTACCCACCCACGTTC	IGKV4-57		IGKJ2	IGKC
clonotype1364	clonotype1364_consensus_2;clonotype1364_consensus_1	1	0.000259605	CARRDYDRDWFAYW	TGTGCAAGACGGGATTACGACAGGGACTGGTTTGCTTACTGG	IGHV1-81		IGHJ3	IGHG1							CQQWSSNPLTF	TGCCAGCAGTGGAGTAGTAACCCGCTCACGTTC	IGKV4-72		IGKJ5	IGKC
clonotype1433	clonotype1433_consensus_2;clonotype1433_consensus_1	1	0.000259605	CARSSSDGYYTAWFAYW	TGTGCAAGATCAAGTTCCGATGGTTACTACACAGCCTGGTTTGCTTACTGG	IGHV1-81		IGHJ3	IGHM							CWQGTHFPYTF	TGCTGGCAAGGTACACATTTTCCGTACACGTTC	IGKV1-135		IGKJ2	IGKC
clonotype1294	clonotype1294_consensus_2;clonotype1294_consensus_1	1	0.000259605	CARNYYGSSTRYFDVW	TGTGCAAGGAATTACTACGGTAGTAGCACGAGGTACTTCGATGTCTGG	IGHV1-82		IGHJ1	IGHA							CQQWSSNPLTF	TGCCAGCAGTGGAGCAGTAACCCGCTCACGTTC	IGKV4-59		IGKJ5	IGKC
clonotype1114	clonotype1114_consensus_2;clonotype1114_consensus_1;clonotype1114_consensus_3	1	0.000259605	CARSPYGYDGWGYWYFDVW;CARRFITTVVGPAYW	TGTGCAAGATCCCCTTATGGTTACGACGGGTGGGGGTACTGGTACTTCGATGTCTGG;TGTGCAAGGAGGTTTATTACTACGGTAGTAGGACCGGCTTACTGG	IGHV1-82;IGHV5-17	;IGHD1-1	IGHJ1;IGHJ3	IGHM;IGHM							CQQGQSYPFTF	TGTCAACAGGGTCAAAGTTATCCATTCACGTTC	IGKV15-103		IGKJ4	IGKC
clonotype589	clonotype589_consensus_4;clonotype589_consensus_3;clonotype589_consensus_1;clonotype589_consensus_2	1	0.000259605	CARHDGYYVGYFDYW;CTRGDYGSWYFDVW	TGTGCAAGACATGATGGTTACTACGTGGGCTACTTTGACTACTGG;TGTACAAGAGGGGACTATGGTAGCTGGTACTTCGATGTCTGG	IGHV1-82;IGHV5-9-1	;	IGHJ2;IGHJ1	IGHG1;IGHG1							CQHFWGTPLTF;CQQHYSTPRTF	TGTCAACATTTTTGGGGTACTCCGCTCACGTTC;TGTCAGCAACATTATAGTACTCCTCGGACGTTC	IGKV12-46;IGKV6-17	;	IGKJ5;IGKJ1	IGKC;IGKC
clonotype1122	clonotype1122_consensus_1;clonotype1122_consensus_2	1	0.000259605	CARRDSSGYFDYW	TGTGCAAGAAGGGACAGCTCAGGCTACTTTGACTACTGG	IGHV1-82		IGHJ2	IGHM	CALWYSTHFVF	TGTGCTCTATGGTACAGCACCCATTTTGTTTTC	IGLV2		IGLJ2	IGLC2
clonotype1420	clonotype1420_consensus_1;clonotype1420_consensus_2	1	0.000259605	CARYGITPFDYW	TGTGCAAGATATGGGATTACCCCTTTTGACTACTGG	IGHV1-82		IGHJ2	IGHM	CALWYSNHWVF	TGTGCTCTATGGTACAGCAACCACTGGGTGTTC	IGLV1		IGLJ1	IGLC1
clonotype1293	clonotype1293_consensus_3;clonotype1293_consensus_1;clonotype1293_consensus_2	1	0.000259605	CARDSGTERYFDYW	TGTGCAAGAGATTCCGGGACGGAGAGGTACTTTGACTACTGG	IGHV1-82		IGHJ2	IGHM							CQQSKEVPRTF;CQQSKEVPWTF	TGTCAGCAAAGTAAGGAGGTTCCTCGGACGTTC;TGTCAGCAAAGTAAGGAGGTTCCGTGGACGTTC	IGKV3-2;IGKV3-2	;	IGKJ1;IGKJ1	IGKC;IGKC
clonotype929	clonotype929_consensus_1;clonotype929_consensus_2	1	0.000259605	CARYGITPFDYW	TGTGCAAGATATGGGATTACCCCTTTTGACTACTGG	IGHV1-82		IGHJ2	IGHM	CALWYSNHWVF	TGTGCTCTATGGTACAGCAACCATTGGGTGTTC	IGLV1		IGLJ1	IGLC1
clonotype557	clonotype557_consensus_2;clonotype557_consensus_1	1	0.000259605	CARESDYYGSSYVGDFDYW	TGTGCAAGAGAAAGCGATTACTACGGTAGTAGCTACGTGGGGGACTTTGACTACTGG	IGHV1-82	IGHD1-1	IGHJ2	IGHM							CQQWSSNPLTF	TGCCAGCAGTGGAGTAGTAACCCGCTCACGTTC	IGKV4-59		IGKJ5	IGKC
clonotype624	clonotype624_consensus_3;clonotype624_consensus_2;clonotype624_consensus_1	1	0.000259605	CARSDGSSFAYW	TGTGCAAGATCGGACGGTAGTAGTTTTGCTTACTGG	IGHV1-82		IGHJ3	IGHM							CSQSTHVPYTF;CFQGSHVPHTF	TGCTCTCAAAGTACACATGTTCCGTACACGTTC;TGCTTTCAAGGTTCACATGTTCCTCACACGTTC	IGKV1-117;IGKV1-117	;	IGKJ2;IGKJ2	IGKC;IGKC
clonotype572	clonotype572_consensus_1;clonotype572_consensus_2	1	0.000259605	CARSDGNYFFYAMDYW	TGTGCAAGATCAGATGGTAACTATTTTTTCTATGCTATGGACTACTGG	IGHV1-82		IGHJ4	IGHG1							CQQYNSYPYTF	TGTCAGCAATATAACAGCTATCCTTACACGTTC	IGKV6-15		IGKJ2	IGKC
clonotype1430	clonotype1430_consensus_2;clonotype1430_consensus_1	1	0.000259605	CARSDSNYVFYAMDYW	TGTGCAAGATCGGACAGTAACTACGTCTTCTATGCTATGGACTACTGG	IGHV1-82		IGHJ4	IGHG1							CQHHYGTPFTF	TGTCAACATCATTATGGTACTCCATTCACGTTC	IGKV12-44		IGKJ4	IGKC
clonotype1470	clonotype1470_consensus_4;clonotype1470_consensus_2;clonotype1470_consensus_1;clonotype1470_consensus_3	1	0.000259605	CARWVSMVTTNAMDYW;CARVGYYSNYDGHFDVW	TGTGCAAGATGGGTCTCTATGGTTACGACGAATGCTATGGACTACTGG;TGTGCAAGAGTGGGCTACTATAGTAACTACGATGGGCACTTCGATGTCTGG	IGHV1-82;IGHV3-6	;	IGHJ4;IGHJ1	IGHM;IGHG2C							CLQSDNLPYTF;CMQHLEYPYTF	TGTTTGCAAAGTGATAACTTGCCGTACACGTTC;TGTATGCAACATCTAGAATATCCGTACACGTTC	IGKV17-121;IGKV2-137	;	IGKJ2;IGKJ2	IGKC;IGKC
clonotype601	clonotype601_consensus_2;clonotype601_consensus_1	1	0.000259605	CARGETWDAMDYW	TGTGCAAGAGGGGAGACATGGGACGCTATGGACTACTGG	IGHV1-82		IGHJ4	IGHM	CALWYSNHFWVF	TGTGCTCTATGGTACAGCAACCATTTCTGGGTGTTC	IGLV1		IGLJ1	IGLC1
clonotype1149	clonotype1149_consensus_2;clonotype1149_consensus_1	1	0.000259605	CARLTGSYYAMDYW	TGTGCAAGACTAACTGGGTCCTACTATGCTATGGACTACTGG	IGHV1-82		IGHJ4	IGHM							CQQGNTLPFTF	TGCCAACAGGGTAATACGCTTCCATTCACGTTC	IGKV10-96		IGKJ4	IGKC
clonotype568	clonotype568_consensus_2;clonotype568_consensus_1	1	0.000259605	CARSDSNYYAMDYW	TGTGCAAGATCAGATAGTAACTACTATGCTATGGACTACTGG	IGHV1-82		IGHJ4	IGHM							CQQGNTLPWTF	TGCCAACAGGGTAATACGCTTCCGTGGACGTTC	IGKV10-96		IGKJ1	IGKC
clonotype920	clonotype920_consensus_2;clonotype920_consensus_1	1	0.000259605	CARGTGSYYAMDYW	TGTGCAAGAGGGACTGGGAGCTACTATGCTATGGACTACTGG	IGHV1-82		IGHJ4	IGHM							CQQGNTLPWTF	TGCCAACAGGGTAATACGCTTCCGTGGACGTTC	IGKV10-96		IGKJ1	IGKC
clonotype522	clonotype522_consensus_2;clonotype522_consensus_1	1	0.000259605	CARTYYSKVPDYW	TGTGCAAGGACCTACTATAGTAAAGTGCCTGACTACTGG	IGHV1-84		IGHJ2	IGHM							CQQYWSTPLTF	TGTCAACAGTATTGGAGTACTCCGCTCACGTTC	IGKV13-85		IGKJ5	IGKC
clonotype959	clonotype959_consensus_1;clonotype959_consensus_3;clonotype959_consensus_2	1	0.000259605	CAGNWAYAMDYW	TGTGCGGGTAACTGGGCCTATGCTATGGACTACTGG	IGHV1-84		IGHJ4	IGHM							CMQHLEYPYTF;CMQHLEYPYTF	TGTATGCAACATCTAGAATATCCTTACACGTTC;TGTATGCAACATCTAGAATATCCGTACACGTTC	IGKV2-137;IGKV2-137	;	IGKJ2;IGKJ2	IGKC;IGKC
clonotype691	clonotype691_consensus_2;clonotype691_consensus_1	1	0.000259605	CARRGWVYAMDYW	TGTGCAAGACGAGGCTGGGTTTATGCTATGGACTACTGG	IGHV1-84		IGHJ4	IGHM							CQQSNEDPYTF	TGTCAGCAAAGTAATGAGGATCCGTACACGTTC	IGKV3-4		IGKJ2	IGKC
clonotype542	clonotype542_consensus_1;clonotype542_consensus_2	1	0.000259605	CARWDYTRAYW	TGTGCAAGGTGGGACTATACGAGGGCTTACTGG	IGHV1-85		IGHJ3	IGHG1							CLQYASYPWTF	TGTCTACAATATGCTAGTTATCCGTGGACGTTC	IGKV9-124		IGKJ1	IGKC
clonotype1320	clonotype1320_consensus_1;clonotype1320_consensus_2	1	0.000259605	CARWDYTRSYW	TGTGCAAGATGGGACTATACGAGGTCTTACTGG	IGHV1-85		IGHJ3	IGHG2B							CLQYASYPWTF	TGTCTACAATATGCTAGTTATCCGTGGACGTTC	IGKV9-124		IGKJ1	IGKC
clonotype1070	clonotype1070_consensus_2;clonotype1070_consensus_1	1	0.000259605	CARWGLPDLYYYAMDYW	TGTGCAAGATGGGGATTACCCGACCTATATTACTATGCTATGGACTACTGG	IGHV1-85		IGHJ4	IGHG1							CQQHYSTPRTF	TGTCAGCAACATTATAGTACTCCTCGGACGTTC	IGKV6-17		IGKJ1	IGKC
clonotype1206	clonotype1206_consensus_2;clonotype1206_consensus_1	1	0.000259605	CARSAHWYFDVW	TGTGCACGGAGTGCCCACTGGTACTTCGATGTCTGG	IGHV1-9		IGHJ1	IGHM	CALWYSNHLVF	TGTGCTCTATGGTACAGCAACCATTTGGTGTTC	IGLV1		IGLJ1	IGLC1
clonotype1109	clonotype1109_consensus_2;clonotype1109_consensus_1	1	0.000259605	CAKRGNDVW	TGTGCAAAGAGAGGAAACGATGTCTGG	IGHV1-9		IGHJ1	IGHM							CHQRSSYPFTF	TGCCATCAGCGGAGTAGTTACCCATTCACGTTC	IGKV4-70		IGKJ4	IGKC
clonotype1290	clonotype1290_consensus_2;clonotype1290_consensus_1	1	0.000259605	CARPRDYW	TGTGCAAGACCCCGTGACTACTGG	IGHV1-9		IGHJ2	IGHG1							CQHFWGTPFTF	TGTCAACATTTTTGGGGTACTCCGTTCACGTTC	IGKV12-46		IGKJ2	IGKC
clonotype1443	clonotype1443_consensus_2;clonotype1443_consensus_1	1	0.000259605	CARPRDYW	TGTGCAAGACCCCGTGACTACTGG	IGHV1-9		IGHJ2	IGHG1							CQHFWRTPYTF	TGTCAACATTTTTGGCGTACTCCGTACACGTTC	IGKV12-46		IGKJ2	IGKC
clonotype745	clonotype745_consensus_1;clonotype745_consensus_2	1	0.000259605	CARHLLLLRFDYW	TGTGCAAGACACCTCCTACTCCTCCGCTTTGACTACTGG	IGHV1-9		IGHJ2	IGHM							CFQGSHVPYTF	TGCTTTCAAGGTTCACATGTTCCGTACACGTTC	IGKV1-117		IGKJ2	IGKC
clonotype638	clonotype638_consensus_3;clonotype638_consensus_1;clonotype638_consensus_2	1	0.000259605	CARGSNSYYFDYW	TGTGCAAGAGGGAGTAACTCTTACTACTTTGACTACTGG	IGHV1-9		IGHJ2	IGHM	CALWYSNHWVF	TGTGCTCTATGGTACAGCAACCATTGGGTGTTC	IGLV1		IGLJ1	IGLC1	CQQHLHIPLTF	TGTCAGCAGCATTTACACATTCCGCTCACGTTC	IGKV8-16		IGKJ5	IGKC
clonotype1458	clonotype1458_consensus_2;clonotype1458_consensus_1	1	0.000259605	CASGGNYW	TGTGCAAGCGGGGGTAACTACTGG	IGHV1-9		IGHJ2	IGHM							CQQLVEYPLTF	TGTCAACAACTTGTAGAGTATCCGCTCACGTTC	IGKV2-112		IGKJ5	IGKC
clonotype873	clonotype873_consensus_2;clonotype873_consensus_3;clonotype873_consensus_1	1	0.000259605	CARRGPYYRVFAYW	TGTGCAAGAAGAGGGCCTTACTATAGGGTTTTTGCTTACTGG	IGHV1-9		IGHJ3	IGHA	CALWYSTHYVF	TGTGCTCTATGGTACAGCACCCATTATGTTTTC	IGLV2		IGLJ2	IGLC2	CQQSYSAPLTF	TGTCAGCAGTCCTACAGCGCTCCGCTCACGTTC	IGKV8-34		IGKJ5	IGKC
clonotype1644	clonotype1644_consensus_1;clonotype1644_consensus_2	1	0.000259605	CANSNHFAYW	TGTGCAAATAGTAACCATTTTGCTTACTGG	IGHV1-9		IGHJ3	IGHG2B							CLQYDEFPLTF	TGTCTACAGTATGATGAGTTTCCGCTCACGTTC	IGKV14-111		IGKJ5	IGKC
clonotype1152	clonotype1152_consensus_1;clonotype1152_consensus_2	1	0.000259605	CAIRPGYSNYVAWFAYW	TGTGCAATCCGACCGGGGTATAGTAACTACGTCGCCTGGTTTGCTTACTGG	IGHV1-9		IGHJ3	IGHM							CSQSTHVPWTF	TGCTCTCAAAGTACACATGTTCCGTGGACGTTC	IGKV1-110		IGKJ1	IGKC
clonotype1566	clonotype1566_consensus_1;clonotype1566_consensus_2	1	0.000259605	CARRGYHRQPWGFAYW	TGTGCAAGACGGGGGTACCATAGACAGCCCTGGGGGTTTGCTTACTGG	IGHV1-9		IGHJ3	IGHM							CQQWSSYPYMYTF	TGCCAGCAGTGGAGTAGTTACCCATACATGTACACGTTC	IGKV4-55		IGKJ2	IGKC
clonotype799	clonotype799_consensus_2;clonotype799_consensus_1	1	0.000259605	CARSDANYEGMDYW	TGTGCAAGATCAGATGCTAACTACGAGGGGATGGACTACTGG	IGHV1-9		IGHJ4	IGHG1							CLQSDNLPYTF	TGTTTGCAAAGTGATAACTTGCCGTACACGTTC	IGKV17-121		IGKJ2	IGKC
clonotype1388	clonotype1388_consensus_1;clonotype1388_consensus_2	1	0.000259605	CARSDGNYEGMDYW	TGTGCAAGATCAGATGGTAACTACGAGGGGATGGACTACTGG	IGHV1-9		IGHJ4	IGHG1							CLQSDNLPYTF	TGTTTGCAAAGTGATAACTTGCCGTACACGTTC	IGKV17-121		IGKJ2	IGKC
clonotype1314	clonotype1314_consensus_1;clonotype1314_consensus_2	1	0.000259605	CAKSDGNYEGMDYW	TGTGCAAAATCAGATGGTAACTACGAGGGGATGGACTACTGG	IGHV1-9		IGHJ4	IGHG1							CLQSDNLPYTF	TGTTTGCAAAGTGATAACTTGCCGTACACGTTC	IGKV17-121		IGKJ2	IGKC
clonotype1465	clonotype1465_consensus_1;clonotype1465_consensus_2	1	0.000259605	CARIKSDYDAMDYW	TGTGCAAGAATCAAAAGTGACTACGATGCTATGGACTACTGG	IGHV1-9		IGHJ4	IGHM							CQQWSSNPWTF	TGCCAGCAGTGGAGTAGTAACCCGTGGACGTTC	IGKV4-59		IGKJ1	IGKC
clonotype1600	clonotype1600_consensus_1;clonotype1600_consensus_2	1	0.000259605	CARIKSDHDAMDCW	TGTGCAAGAATCAAAAGTGACCACGATGCTATGGACTGCTGG	IGHV1-9		IGHJ4	IGHM							CQQWSSNPWTF	TGCCAGCAGTGGAGTAGTAACCCGTGGACGTTT	IGKV4-59		IGKJ1	IGKC
clonotype1586	clonotype1586_consensus_2;clonotype1586_consensus_1	1	0.000259605	CARIRSDHDAMDYW	TGTGCAAGAATCAGAAGTGACCACGATGCTATGGACTATTGG	IGHV1-9		IGHJ4	IGHM							CQQWSNNPWTF	TGCCAGCAGTGGAGTAATAACCCGTGGACGTTC	IGKV4-59		IGKJ1	IGKC
clonotype1272	clonotype1272_consensus_3;clonotype1272_consensus_1;clonotype1272_consensus_2;clonotype1272_consensus_4	1	0.000259605	CARIKSDYDAMDYW;CTLYGYALDYW	TGTGCAAGAATCAAAAGTGACTACGATGCTATGGACTACTGG;TGTACCCTCTACGGCTATGCTTTGGACTACTGG	IGHV1-9;IGHV6-6	;	IGHJ4;IGHJ4	IGHM;IGHG1							CQHSWEIPLTF;CQQWSSNPWTF	TGTCAGCACAGTTGGGAGATTCCGCTCACGTTC;TGCCAGCAGTGGAGTAGTAACCCGTGGACGTTC	IGKV3-7;IGKV4-59	;	IGKJ5;IGKJ1	IGKC;IGKC
clonotype743	clonotype743_consensus_1;clonotype743_consensus_2	1	0.000259605	CARIKSDYDAMDCW	TGTGCAAGAATCAAAAGTGACTACGATGCTATGGACTGCTGG	IGHV1-9		IGHJ4	IGHM							CQQWSSNPWTF	TGCCAGCAGTGGAGTAGTAACCCGTGGACGTTC	IGKV4-59		IGKJ1	IGKC
clonotype659	clonotype659_consensus_1;clonotype659_consensus_2	1	0.000259605	CATGYGSSSYAMDYW	TGTGCAACGGGCTACGGTAGTAGCTCCTATGCTATGGACTACTGG	IGHV1-9		IGHJ4	IGHM							CQQYNSYPYTF	TGTCAGCAATATAACAGCTATCCGTACACGTTC	IGKV6-15		IGKJ2	IGKC
clonotype1062	clonotype1062_consensus_2;clonotype1062_consensus_1	1	0.000259605	CVRPIYGYYEYFDVW	TGTGTGAGACCCATCTATGGTTACTACGAGTACTTCGATGTCTGG	IGHV10-1		IGHJ1	IGHM							CQQYNSYPLTF	TGTCAGCAATATAACAGCTATCCTCTCACGTTC	IGKV6-15		IGKJ5	IGKC
clonotype1335	clonotype1335_consensus_1;clonotype1335_consensus_2	1	0.000259605	CVRQGYSNYWYFDVW	TGTGTGAGACAGGGGTATAGTAACTACTGGTACTTCGATGTCTGG	IGHV10-1		IGHJ1	IGHM							CSQSTHVPYTF	TGCTCTCAAAGTACACATGTTCCGTACACGTTC	IGKV1-110		IGKJ2	IGKC
clonotype1182	clonotype1182_consensus_1;clonotype1182_consensus_2	1	0.000259605	CVRQGHIPPGTFDYW	TGTGTGAGACAAGGTCATATTCCACCGGGGACTTTTGACTATTGG	IGHV10-1		IGHJ2	IGHA							CQHFWGTPYTF	TGTCAACACTTTTGGGGTACTCCGTACACGTTC	IGKV12-46		IGKJ2	IGKC
clonotype1189	clonotype1189_consensus_2;clonotype1189_consensus_1;clonotype1189_consensus_4;clonotype1189_consensus_3	1	0.000259605	CVRQGHLPPGTFDYW;CARGGSGNAMDYW	TGTGTGAGACAAGGTCATCTTCCACCGGGGACTTTTGACTATTGG;TGTGCAAGAGGGGGCTCAGGGAATGCTATGGACTACTGG	IGHV10-1;IGHV3-6	;	IGHJ2;IGHJ4	IGHA;IGHG1							CQHFWGTPYTF;CQQHYITPFTF	TGTCAACACTTTTGGGGTACTCCGTACACGTTC;TGTCAGCAACATTATATCACTCCATTCACGTTC	IGKV12-46;IGKV6-25	;	IGKJ2;IGKJ4	IGKC;IGKC
clonotype1159	clonotype1159_consensus_2;clonotype1159_consensus_1	1	0.000259605	CVRGVGDYW	TGTGTGAGGGGGGTGGGTGACTACTGG	IGHV10-1		IGHJ2	IGHM							CQQSNSWPHTF	TGTCAACAGAGTAACAGCTGGCCTCACACGTTC	IGKV5-43		IGKJ5	IGKC
clonotype1073	clonotype1073_consensus_1;clonotype1073_consensus_2	1	0.000259605	CVRGDGTLDYW	TGTGTGAGAGGGGACGGTACCCTTGACTACTGG	IGHV10-1		IGHJ2	IGHM	CALWYSNHWVF	TGTGCTCTATGGTACAGCAACCATTGGGTGTTC	IGLV1		IGLJ1	IGLC1
clonotype1143	clonotype1143_consensus_1;clonotype1143_consensus_2;clonotype1143_consensus_3	1	0.000259605	CVRRDYFDYW	TGTGTGAGACGGGACTACTTTGACTACTGG	IGHV10-1		IGHJ2	IGHM	CALWYSTHYVF	TGTGCTCTATGGTACAGCACCCATTATGTTTTC	IGLV2		IGLJ2	IGLC2	CQQWSSNPLTF	TGCCAGCAGTGGAGTAGTAACCCACTCACGTTC	IGKV4-68		IGKJ5	IGKC
clonotype521	clonotype521_consensus_1;clonotype521_consensus_2	1	0.000259605	CVRHGYDGGGFDYW	TGTGTGAGACATGGTTACGACGGAGGCGGCTTTGACTACTGG	IGHV10-1		IGHJ2	IGHM							CMQHLEYPLTF	TGTATGCAACATCTAGAATATCCGCTCACGTTC	IGKV2-137		IGKJ5	IGKC
clonotype846	clonotype846_consensus_2;clonotype846_consensus_1	1	0.000259605	CVTFDYW	TGTGTGACATTTGACTACTGG	IGHV10-1		IGHJ2	IGHM	CALWYSNHLVF	TGTGCTCTATGGTACAGCAACCATTTGGTGTTC	IGLV1		IGLJ1	IGLC1
clonotype1202	clonotype1202_consensus_1;clonotype1202_consensus_2	1	0.000259605	CVSSDLLDYW	TGTGTGAGTTCAGATCTACTTGACTACTGG	IGHV10-1		IGHJ2	IGHM							CMQHLEYPYTF	TGTATGCAACATCTAGAATATCCGTACACGTTC	IGKV2-137		IGKJ2	IGKC
clonotype1044	clonotype1044_consensus_2;clonotype1044_consensus_1	1	0.000259605	CVRAFAYW	TGTGTGAGGGCATTTGCTTACTGG	IGHV10-1		IGHJ3	IGHM							CQNDYSYPFTF	TGTCAGAATGATTATAGTTATCCATTCACGTTC	IGKV8-19		IGKJ4	IGKC
clonotype1047	clonotype1047_consensus_4;clonotype1047_consensus_2;clonotype1047_consensus_3;clonotype1047_consensus_1	1	0.000259605	CVRSFAYW;CSIYYANYGGFAYW	TGTGTGAGATCCTTTGCTTACTGG;TGTAGCATCTACTATGCCAACTACGGGGGGTTTGCTTACTGG	IGHV10-1;IGHV6-6	;	IGHJ3;IGHJ3	IGHM;IGHG1							CQQDYSSPYTF;CQNDYSYPFTF	TGTCAGCAGGATTATAGCTCTCCGTACACGTTC;TGTCAGAATGATTATAGTTATCCATTCACGTTC	IGKV6-32;IGKV8-19	;	IGKJ2;IGKJ4	IGKC;IGKC
clonotype1208	clonotype1208_consensus_1;clonotype1208_consensus_2	1	0.000259605	CVRHYYEGGFAYW	TGTGTGAGACATTACTACGAGGGGGGGTTTGCTTACTGG	IGHV10-1		IGHJ3	IGHM							CQQHYSTPPWTF	TGTCAGCAACATTATAGTACTCCTCCGTGGACGTTC	IGKV6-17		IGKJ1	IGKC
clonotype806	clonotype806_consensus_1;clonotype806_consensus_2	1	0.000259605	CVRPYYDYDSGFAYW	TGTGTGAGACCCTACTATGATTACGACTCGGGGTTTGCTTACTGG	IGHV10-1		IGHJ3	IGHM	CALWYSTHYVF	TGTGCTCTATGGTACAGCACCCATTATGTTTTC	IGLV2		IGLJ2	IGLC2
clonotype950	clonotype950_consensus_1;clonotype950_consensus_2	1	0.000259605	CVRHRAYGNSVYYAMDYW	TGTGTGAGACACCGGGCCTATGGTAACTCCGTTTACTATGCTATGGACTACTGG	IGHV10-1		IGHJ4	IGHA							CQQGQSYPYTF	TGTCAGCAGGGTCAAAGTTATCCGTACACGTTC	IGKV15-103		IGKJ2	IGKC
clonotype1431	clonotype1431_consensus_2;clonotype1431_consensus_1	1	0.000259605	CVRHGWLLRDYAMDYW	TGTGTGAGACATGGGTGGTTACTACGTGACTATGCTATGGACTACTGG	IGHV10-1		IGHJ4	IGHA							CSQSTHVPWTF	TGCTCTCAAAGTACACATGTTCCGTGGACGTTC	IGKV1-110		IGKJ1	IGKC
clonotype771	clonotype771_consensus_1;clonotype771_consensus_2	1	0.000259605	CVRREDYGTDYAMDYW	TGTGTGAGACGTGAGGACTACGGTACAGACTATGCTATGGACTACTGG	IGHV10-1		IGHJ4	IGHA							CMQHLEYPYTF	TGTATGCAACATCTAGAATATCCGTACACGTTC	IGKV2-137		IGKJ2	IGKC
clonotype1285	clonotype1285_consensus_1;clonotype1285_consensus_2	1	0.000259605	CVRHRAYGNSVYYAMDYW	TGTGTGAGACACCGGGCCTATGGTAACTCCGTTTACTATGCTATGGACTACTGG	IGHV10-1		IGHJ4	IGHA							CQQGQSLPYTF	TGTCAACAGGGTCAAAGTCTTCCGTACACGTTC	IGKV15-103		IGKJ2	IGKC
clonotype670	clonotype670_consensus_1;clonotype670_consensus_2	1	0.000259605	CVRRGSSPYYAMDYW	TGTGTGAGACGCGGTAGTAGCCCTTACTATGCTATGGACTACTGG	IGHV10-1		IGHJ4	IGHG3							CQQWSSNPPTF	TGCCAGCAGTGGAGTAGTAACCCACCCACGTTC	IGKV4-72		IGKJ4	IGKC
clonotype619	clonotype619_consensus_2;clonotype619_consensus_1	1	0.000259605	CVRPHDGSYYYAMDYW	TGTGTGAGACCGCATGATGGTTCCTATTACTATGCTATGGACTACTGG	IGHV10-1		IGHJ4	IGHM							CQQGNTLPLTF	TGCCAACAGGGTAATACGCTTCCGCTCACGTTC	IGKV10-96		IGKJ5	IGKC
clonotype1091	clonotype1091_consensus_1;clonotype1091_consensus_2	1	0.000259605	CVRHGSSYYYAMDYW	TGTGTGAGACACGGTAGTAGCTATTACTATGCTATGGACTACTGG	IGHV10-1		IGHJ4	IGHM							CFQGSHVPLTF	TGCTTTCAAGGTTCACATGTTCCTCTCACGTTC	IGKV1-117		IGKJ5	IGKC
clonotype1194	clonotype1194_consensus_1;clonotype1194_consensus_2	1	0.000259605	CVRRGYAMDYW	TGTGTGAGACGAGGGTATGCTATGGACTACTGG	IGHV10-1		IGHJ4	IGHM	CGVGDTIKEQFVYVF	TGTGGTGTGGGTGATACAATTAAGGAACAATTTGTGTATGTTTTC	IGLV3		IGLJ2	IGLC2
clonotype1570	clonotype1570_consensus_1;clonotype1570_consensus_2	1	0.000259605	CVRRGYAMDYW	TGTGTGAGACGGGGGTATGCTATGGACTACTGG	IGHV10-1		IGHJ4	IGHM	CGVGDTIKEQFVYVF	TGTGGTGTGGGTGATACAATTAAGGAACAATTTGTGTATGTTTTC	IGLV3		IGLJ2	IGLC2
clonotype1469	clonotype1469_consensus_3;clonotype1469_consensus_2;clonotype1469_consensus_1	1	0.000259605	CVRHDYYYGSNYAMDYW	TGTGTGAGACACGATTATTACTACGGTAGTAACTATGCTATGGACTACTGG	IGHV10-1	IGHD1-1	IGHJ4	IGHA	CALWYSNHLVF	TGTGCTCTATGGTACAGCAACCATTTGGTGTTC	IGLV1		IGLJ1	IGLC1	CSQSTHVPYTF	TGCTCTCAAAGTACACATGTTCCGTACACGTTC	IGKV1-110		IGKJ2	IGKC
clonotype926	clonotype926_consensus_2;clonotype926_consensus_1	1	0.000259605	CVRYSNWYFDVW	TGTGTGAGGTATAGTAACTGGTACTTCGATGTCTGG	IGHV10-3		IGHJ1	IGHM							CQHSRELPLTF	TGTCAGCACAGTAGGGAGCTTCCGCTCACGTTC	IGKV3-12		IGKJ5	IGKC
clonotype724	clonotype724_consensus_1;clonotype724_consensus_2	1	0.000259605	CVRDYYGSSFDYW	TGTGTGAGAGATTACTACGGTAGTAGCTTTGACTACTGG	IGHV10-3		IGHJ2	IGHM							CQQWSSNPLTF	TGCCAGCAGTGGAGTAGTAACCCACTCACGTTC	IGKV4-59		IGKJ5	IGKC
clonotype784	clonotype784_consensus_2;clonotype784_consensus_1	1	0.000259605	CVRCYYDYDGAWFAYW	TGTGTGAGATGCTACTATGATTACGACGGGGCCTGGTTTGCTTACTGG	IGHV10-3		IGHJ3	IGHG1							CQNGHSFPYTF	TGTCAAAATGGTCACAGCTTTCCGTACACGTTC	IGKV5-39		IGKJ2	IGKC
clonotype1274	clonotype1274_consensus_3;clonotype1274_consensus_2;clonotype1274_consensus_1	1	0.000259605	CVRAFYYYGSSYEDWFAYW	TGTGTGAGAGCCTTTTATTACTACGGTAGTAGCTACGAGGACTGGTTTGCTTACTGG	IGHV10-3	IGHD1-1	IGHJ3	IGHA							CLQHGESPTF;CQQWSSYPFTF	TGTCTACAGCATGGTGAGAGCCCGACGTTC;TGCCAGCAGTGGAGTAGTTACCCATTCACGTTC	IGKV14-126;IGKV4-55	;	IGKJ1;IGKJ4	IGKC;IGKC
clonotype1353	clonotype1353_consensus_1;clonotype1353_consensus_3;clonotype1353_consensus_2	1	0.000259605	CVRDEGYYYGSSPPWFAYW	TGTGTGAGAGATGAGGGTTATTACTACGGTAGTAGCCCCCCCTGGTTTGCTTACTGG	IGHV10-3	IGHD1-1	IGHJ3	IGHM	CALWYSNHWVF;CALWYSNHWVF	TGTGCTCTATGGTACAGCAACCACTGGGTGTTC;TGTGCTCTATGGTACAGCAACCATTGGGTGTTC	IGLV1;IGLV1	;	IGLJ1;IGLJ1	IGLC1;IGLC1
clonotype591	clonotype591_consensus_1;clonotype591_consensus_2	1	0.000259605	CVREDGNYLYYAMDYW	TGTGTGAGAGAGGATGGTAACTACCTTTACTATGCTATGGACTACTGG	IGHV10-3		IGHJ4	IGHM	CALWYSTHYVF	TGTGCTCTATGGTACAGCACCCATTATGTTTTC	IGLV2		IGLJ2	IGLC2
clonotype620	clonotype620_consensus_1;clonotype620_consensus_2	1	0.000259605	CVRSNNYYAMDYW	TGTGTGAGGTCTAACAATTACTATGCTATGGACTACTGG	IGHV10-3		IGHJ4	IGHM							CQQSKEVPWTF	TGTCAGCAAAGTAAGGAGGTTCCGTGGACGTTC	IGKV3-2		IGKJ1	IGKC
clonotype695	clonotype695_consensus_1;clonotype695_consensus_2;clonotype695_consensus_3	1	0.000259605	CMRYGSSYWYFDVW	TGTATGAGATACGGTAGTAGCTACTGGTACTTCGATGTCTGG	IGHV11-2		IGHJ1	IGHM							CLQHGESPYTF;CLQHGESPFTF	TGTCTACAGCATGGTGAGAGCCCGTACACGTTC;TGTCTACAGCATGGTGAGAGCCCATTCACGTTC	IGKV14-126;IGKV14-126	;	IGKJ2;IGKJ4	IGKC;IGKC
clonotype546	clonotype546_consensus_2;clonotype546_consensus_3;clonotype546_consensus_1	1	0.000259605	CMRYGSSYWYFDVW	TGTATGAGATACGGTAGTAGCTACTGGTACTTCGATGTCTGG	IGHV11-2		IGHJ1	IGHM							CLQHGESPFTF;CQQWSGYPYTF	TGTCTACAGCATGGTGAGAGCCCATTCACGTTC;TGCCAGCAGTGGAGTGGTTACCCATACACGTTC	IGKV14-126;IGKV4-58	;	IGKJ4;IGKJ2	IGKC;IGKC
clonotype740	clonotype740_consensus_2;clonotype740_consensus_1	1	0.000259605	CMRYSNYWYFDVW	TGTATGAGATATAGTAACTACTGGTACTTCGATGTCTGG	IGHV11-2		IGHJ1	IGHM							CLQHGESPYTF	TGTCTACAGCATGGTGAGAGCCCGTACACGTTC	IGKV14-126		IGKJ2	IGKC
clonotype1636	clonotype1636_consensus_1;clonotype1636_consensus_2	1	0.000259605	CMRYDSNYWYFDVW	TGTATGAGATATGATAGTAACTACTGGTACTTCGATGTCTGG	IGHV11-2		IGHJ1	IGHM							CLQHGESPYTF	TGTCTACAGCATGGTGAGAGCCCGTACACGTTC	IGKV14-126		IGKJ2	IGKC
clonotype847	clonotype847_consensus_1;clonotype847_consensus_2	1	0.000259605	CMRYGNYWYFDVW	TGTATGAGATATGGTAACTACTGGTACTTCGATGTCTGG	IGHV11-2		IGHJ1	IGHM							CLQHGESPYTF	TGTCTACAGCATGGTGAGAGCCCGTACACGTTC	IGKV14-126		IGKJ2	IGKC
clonotype1001	clonotype1001_consensus_2;clonotype1001_consensus_4;clonotype1001_consensus_3;clonotype1001_consensus_1	1	0.000259605	CMRYGNYWYFDVW;CARRGGEWLQAFAYW	TGTATGAGATATGGTAACTACTGGTACTTCGATGTCTGG;TGTGCTCGAAGAGGAGGGGAATGGTTACAAGCGTTTGCTTACTGG	IGHV11-2;IGHV8-12	;	IGHJ1;IGHJ3	IGHM;IGHG2B							CLQHGESPYTF;CQQYNSYPLTF	TGTCTACAGCATGGTGAGAGCCCGTACACGTTC;TGTCAGCAATATAACAGCTATCCTCTCACGTTC	IGKV14-126;IGKV6-15	;	IGKJ2;IGKJ2	IGKC;IGKC
clonotype794	clonotype794_consensus_1;clonotype794_consensus_2	1	0.000259605	CMRYGSSYWYFDVW	TGTATGAGATACGGTAGTAGCTACTGGTACTTCGATGTCTGG	IGHV11-2		IGHJ1	IGHM							CLQHGESPYTF	TGTCTACAGCATGGTGAGAGCCCGTACACGTTC	IGKV14-126		IGKJ2	IGKC
clonotype977	clonotype977_consensus_1;clonotype977_consensus_2	1	0.000259605	CMRYGNHWYFDVW	TGTATGAGATATGGTAACCACTGGTACTTCGATGTCTGG	IGHV11-2		IGHJ1	IGHM							CLQHGESPYTF	TGTCTACAGCATGGTGAGAGCCCGTACACGTTC	IGKV14-126		IGKJ2	IGKC
clonotype1329	clonotype1329_consensus_2;clonotype1329_consensus_1	1	0.000259605	CAGDLYGYWYFDVW	TGTGCAGGAGACCTTTATGGTTACTGGTACTTCGATGTCTGG	IGHV12-3		IGHJ1	IGHM							CQQGSSIPLTF	TGCCAGCAGGGTAGTAGTATACCGCTCACGTTC	IGKV4-91		IGKJ5	IGKC
clonotype1341	clonotype1341_consensus_1;clonotype1341_consensus_2	1	0.000259605	CSAQSSSYFDYW	TGTAGTGCCCAGTCCTCGTCTTACTTTGACTACTGG	IGHV13-2		IGHJ2	IGHM							CQQYSSYPLTF	TGTCAGCAATATAGCAGCTATCCTCTAACGTTC	IGKV6-23		IGKJ2	IGKC
clonotype1663	clonotype1663_consensus_1;clonotype1663_consensus_2	1	0.000259605	CASYYSNYGYFDVW	TGTGCCTCCTACTATAGTAACTACGGGTACTTCGATGTCTGG	IGHV14-2		IGHJ1	IGHG1							CQQHYSTPWTF	TGTCAGCAACATTATAGCACTCCGTGGACGTTC	IGKV6-25		IGKJ1	IGKC
clonotype1601	clonotype1601_consensus_2;clonotype1601_consensus_1	1	0.000259605	CAPITTVGDFDVW	TGTGCTCCAATTACTACGGTTGGGGACTTCGATGTCTGG	IGHV14-2		IGHJ1	IGHM							CQQSNSWPYTF	TGTCAACAAAGTAATAGCTGGCCGTACACGTTC	IGKV5-48		IGKJ2	IGKC
clonotype1286	clonotype1286_consensus_1;clonotype1286_consensus_2	1	0.000259605	CAKDYDDYFDSW	TGTGCTAAGGATTACGACGACTACTTTGACTCCTGG	IGHV14-2		IGHJ2	IGHG1							CQQYSSYPLTF	TGTCAGCAATATAGCAGCTATCCGCTCACGTTC	IGKV6-23		IGKJ5	IGKC
clonotype908	clonotype908_consensus_1;clonotype908_consensus_2	1	0.000259605	CARGYYGSSYDYW	TGTGCTAGAGGATACTACGGTAGTAGCTACGACTACTGG	IGHV14-2		IGHJ2	IGHM							CQNDYSYPLTF	TGTCAGAATGATTATAGTTATCCGCTCACGTTC	IGKV8-19		IGKJ5	IGKC
clonotype1572	clonotype1572_consensus_2;clonotype1572_consensus_1	1	0.000259605	CARVGSSYYFDYW	TGTGCTAGAGTTGGGAGTAGCTACTACTTTGACTACTGG	IGHV14-2		IGHJ2	IGHM	CALWYSTHFIF	TGTGCTCTATGGTACAGCACCCATTTTATTTTC	IGLV2		IGLJ3	IGLC3
clonotype1215	clonotype1215_consensus_2;clonotype1215_consensus_1	1	0.000259605	CARGASFAYW	TGTGCTAGGGGCGCCTCGTTTGCTTACTGG	IGHV14-2		IGHJ3	IGHM							CLQYDNLYTF	TGTCTACAGTATGATAATCTGTACACGTTC	IGKV19-93		IGKJ2	IGKC
clonotype1162	clonotype1162_consensus_2;clonotype1162_consensus_1	1	0.000259605	CASRDGVFAYW	TGTGCTAGTAGGGACGGGGTGTTTGCTTACTGG	IGHV14-2		IGHJ3	IGHM							CQNDYSYPYTF	TGTCAGAATGATTATAGTTATCCCTACACGTTC	IGKV8-19		IGKJ2	IGKC
clonotype1481	clonotype1481_consensus_1;clonotype1481_consensus_2	1	0.000259605	CVRYYINYDWYFDVW	TGTGTCCGTTACTATATTAACTACGACTGGTACTTCGATGTCTGG	IGHV14-3		IGHJ1	IGHA							CMQHLEYPLTF	TGTATGCAACATCTAGAATATCCGCTCACGTTC	IGKV2-137		IGKJ5	IGKC
clonotype1460	clonotype1460_consensus_2;clonotype1460_consensus_1	1	0.000259605	CASRYYYGSHYECWYFDVW	TGTGCTAGTCGTTATTACTACGGTAGTCACTACGAATGCTGGTACTTCGATGTCTGG	IGHV14-3		IGHJ1	IGHG1							CQQSNEDPLTF	TGTCAGCAAAGTAATGAGGATCCGCTCACGTTC	IGKV3-4		IGKJ5	IGKC
clonotype552	clonotype552_consensus_1;clonotype552_consensus_2	1	0.000259605	CASRYYYGSNYDSWYFDVW	TGTGCTAGTCGTTATTACTACGGTAGTAATTACGATTCTTGGTACTTCGATGTCTGG	IGHV14-3		IGHJ1	IGHG1							CQQSNEDPLTF	TGTCAGCAAAGTAATGAGGATCCGCTCACGTTC	IGKV3-4		IGKJ5	IGKC
clonotype727	clonotype727_consensus_2;clonotype727_consensus_1	1	0.000259605	CANDHWYFDVW	TGTGCTAACGACCATTGGTACTTCGATGTCTGG	IGHV14-3		IGHJ1	IGHG1							CQQYYNYPPTF	TGTCAACAATATTATAACTATCCTCCGACGTTC	IGKV8-30		IGKJ1	IGKC
clonotype700	clonotype700_consensus_3;clonotype700_consensus_1;clonotype700_consensus_4;clonotype700_consensus_2	1	0.000259605	CGELLYFDVW;CARDDGYWYFDVW	TGTGGTGAGCTACTGTACTTCGATGTCTGG;TGTGCAAGAGATGATGGTTACTGGTACTTCGATGTCTGG	IGHV14-3;IGHV7-1	;	IGHJ1;IGHJ1	IGHG1;IGHM							CQQGQSYPFTF;CQQYNNYPLTF	TGTCAACAGGGTCAAAGTTATCCATTCACGTTC;TGTCAGCAATATAACAACTATCCGCTCACGTTC	IGKV15-103;IGKV6-15	;	IGKJ4;IGKJ5	IGKC;IGKC
clonotype1563	clonotype1563_consensus_2;clonotype1563_consensus_4;clonotype1563_consensus_3;clonotype1563_consensus_1	1	0.000259605	CASRYYYGSFYEYWYFDVW;CARPLVDYNYAMDYW	TGTGCTAGTCGTTATTACTACGGTAGTTTCTACGAATACTGGTACTTCGATGTCTGG;TGTGCTAGACCCTTAGTAGACTATAACTATGCTATGGACTACTGG	IGHV14-3;IGHV14-3	;	IGHJ1;IGHJ4	IGHG1;IGHA							CSQSTHVLTF;CQQSNEDPLTF	TGCTCTCAAAGTACACATGTTCTCACGTTC;TGTCAGCAAAGTAATGAGGATCCGCTCACGTTC	IGKV1-110;IGKV3-4	;	IGKJ5;IGKJ5	IGKC;IGKC
clonotype1494	clonotype1494_consensus_1;clonotype1494_consensus_2	1	0.000259605	CTSRYYYGSFYEYWYFDVW	TGTACTAGTCGTTATTACTACGGTAGTTTCTACGAATACTGGTACTTCGATGTCTGG	IGHV14-3		IGHJ1	IGHG1							CQQSNEDPLTF	TGTCAGCAAAGTAATGAGGATCCGCTCACGTTC	IGKV3-4		IGKJ5	IGKC
clonotype1532	clonotype1532_consensus_1;clonotype1532_consensus_2	1	0.000259605	CASRYYYGSHYEFWYFDVW	TGTGCTAGTCGTTATTACTACGGTAGTCACTACGAATTCTGGTACTTCGATGTCTGG	IGHV14-3		IGHJ1	IGHG1							CQQSIEDPLTF	TGTCAGCAAAGTATTGAGGATCCGCTCACGTTC	IGKV3-4		IGKJ5	IGKC
clonotype506	clonotype506_consensus_1;clonotype506_consensus_2	1	0.000259605	CASRYYYGSHYEYWYFDVW	TGTGCTAGTCGTTATTACTACGGTAGTCACTACGAATACTGGTACTTCGATGTCTGG	IGHV14-3		IGHJ1	IGHG1							CQQSNEDPLTF	TGTCAGCAAAGTAATGAGGATCCGCTCACGTTC	IGKV3-4		IGKJ5	IGKC
clonotype1048	clonotype1048_consensus_2;clonotype1048_consensus_1	1	0.000259605	CASRYYYGSTYEYWYFDVW	TGTGCTAGTCGTTATTACTACGGTAGTACCTACGAATACTGGTACTTCGATGTCTGG	IGHV14-3	IGHD1-1	IGHJ1	IGHG1							CQQSNEDPLTF	TGTCAGCAAAGTAATGAGGATCCGCTCACGTTC	IGKV3-4		IGKJ5	IGKC
clonotype860	clonotype860_consensus_3;clonotype860_consensus_1;clonotype860_consensus_2	1	0.000259605	CASRYYYGSTYEYWYFDVW	TGTGCTAGTCGTTATTACTACGGTAGTACCTACGAATACTGGTACTTCGATGTCTGG	IGHV14-3	IGHD1-1	IGHJ1	IGHG1							CQQSNEDPWTF;CQQSNEDPLTF	TGTCAGCAAAGTAATGAGGATCCGTGGACGTTC;TGTCAGCAAAGTAATGAGGATCCGCTCACGTTC	IGKV3-4;IGKV3-4	;	IGKJ1;IGKJ5	IGKC;IGKC
clonotype1662	clonotype1662_consensus_1;clonotype1662_consensus_2;clonotype1662_consensus_4;clonotype1662_consensus_3	1	0.000259605	CASRYFYGSSYENWYFDVW;CARHSNYGTLFAYW	TGTGCTAGTCGTTATTTCTACGGTAGTAGCTACGAAAACTGGTACTTCGATGTCTGG;TGTGCAAGGCATAGTAACTACGGTACCCTTTTTGCTTACTGG	IGHV14-3;IGHV5-17	IGHD1-1;	IGHJ1;IGHJ3	IGHG2B;IGHM							CQQSNEDPLTF;CGQSYSYPFTF	TGTCAGCAGAGTAATGAGGATCCGCTCACGTTC;TGTGGACAGAGTTACAGCTATCCATTCACGTTC	IGKV3-4;IGKV6-20	;	IGKJ5;IGKJ4	IGKC;IGKC
clonotype1345	clonotype1345_consensus_2;clonotype1345_consensus_1	1	0.000259605	CARTAAQATGFAYW	TGTGCTAGAACAGCAGCTCAGGCCACGGGATTTGCTTACTGG	IGHV14-3		IGHJ3	IGHM							CKQSYNLYTF	TGCAAGCAATCTTATAATCTGTACACGTTC	IGKV8-21		IGKJ2	IGKC
clonotype543	clonotype543_consensus_2;clonotype543_consensus_1	1	0.000259605	CARGWITTVEGTWFAYW	TGTGCTAGAGGTTGGATTACTACGGTAGAGGGGACCTGGTTTGCTTACTGG	IGHV14-3		IGHJ3	IGHM	CALWYSTHFIF	TGTGCTCTATGGTACAGCACCCATTTTATTTTC	IGLV2		IGLJ3	IGLC3
clonotype634	clonotype634_consensus_1;clonotype634_consensus_2	1	0.000259605	CASYSNSFAYW	TGTGCTAGTTATAGTAACTCTTTTGCTTACTGG	IGHV14-3		IGHJ3	IGHM							CHQYLSSWTF	TGTCATCAATACCTCTCCTCGTGGACGTTC	IGKV8-27		IGKJ1	IGKC
clonotype519	clonotype519_consensus_1;clonotype519_consensus_3;clonotype519_consensus_2;clonotype519_consensus_4	1	0.000259605	CARARAMDYW;CARENYPWYFDVW	TGTGCTAGGGCGAGGGCTATGGACTACTGG;TGTGCAAGAGAAAACTATCCGTGGTATTTCGATGTCTGG	IGHV14-3;IGHV5-16	;	IGHJ4;IGHJ1	IGHG1;IGHG2B	CALWYSTHYVF	TGTGCTCTATGGTACAGCACCCATTATGTTTTC	IGLV2		IGLJ2	IGLC2	CKQSYNLYTF	TGCAAGCAATCTTATAATCTATACACGTTC	IGKV8-21		IGKJ2	IGKC
clonotype635	clonotype635_consensus_1;clonotype635_consensus_2	1	0.000259605	CTRARALDYW	TGTACTAGGGCGAGGGCTTTGGACTACTGG	IGHV14-3		IGHJ4	IGHG1	CALWYSTHYVF	TGTGCTCTATGGTACAGCACCCATTATGTTTTC	IGLV2		IGLJ2	IGLC2
clonotype627	clonotype627_consensus_2;clonotype627_consensus_1	1	0.000259605	CARARSMDYW	TGTGCTAGGGCGAGGTCTATGGACTACTGG	IGHV14-3		IGHJ4	IGHG1	CALWYSTHYVF	TGTGCTCTATGGTACAGCACCCATTATGTTTTC	IGLV2		IGLJ2	IGLC2
clonotype637	clonotype637_consensus_1;clonotype637_consensus_2	1	0.000259605	CARSVYSNYYAMDYW	TGTGCTAGATCCGTCTATAGTAACTACTATGCTATGGACTACTGG	IGHV14-3		IGHJ4	IGHM							CQQNNEDPYTF	TGTCAGCAAAATAATGAGGATCCGTACACGTTC	IGKV3-10		IGKJ2	IGKC
clonotype1539	clonotype1539_consensus_2;clonotype1539_consensus_1	1	0.000259605	CARPVVDYNYAMDYW	TGTGCTAGACCCGTAGTAGACTATAACTATGCTATGGACTACTGG	IGHV14-3		IGHJ4	IGHM							CSQSTHVLTF	TGCTCTCAAAGTACACATGTTCTCACGTTC	IGKV1-110		IGKJ5	IGKC
clonotype1007	clonotype1007_consensus_2;clonotype1007_consensus_1	1	0.000259605	CTENGNYAYFDYW	TGTACTGAGAATGGTAACTACGCCTACTTTGACTACTGG	IGHV14-4		IGHJ2	IGHG1							CLQYDEFPYTF	TGTCTCCAGTATGATGAGTTTCCGTACACGTTC	IGKV14-111		IGKJ2	IGKC
clonotype1511	clonotype1511_consensus_1;clonotype1511_consensus_2	1	0.000259605	CTYPIDYW	TGTACTTACCCAATTGACTACTGG	IGHV14-4		IGHJ2	IGHM							CQQGQSYPLTF	TGTCAACAGGGTCAAAGTTATCCTCTCACGTTC	IGKV15-103		IGKJ4	IGKC
clonotype1661	clonotype1661_consensus_2;clonotype1661_consensus_1;clonotype1661_consensus_3;clonotype1661_consensus_4	1	0.000259605	CTFYGSTYAYYAMDYW;CAVSTGVAPYVMDYW	TGTACGTTCTACGGTAGTACCTACGCTTACTATGCTATGGACTACTGG;TGTGCAGTTAGTACGGGAGTTGCCCCCTATGTTATGGACTACTGG	IGHV14-4;IGHV3-6	;	IGHJ4;IGHJ4	IGHG1;IGHA							CQQGQSYPWTF;CQQWTNNPWTF	TGTCAACAGGGTCAAAGTTATCCGTGGACGTTC;TGCCAGCAGTGGACTAATAACCCGTGGACGTTC	IGKV15-103;IGKV4-72	;	IGKJ1;IGKJ1	IGKC;IGKC
clonotype1382	clonotype1382_consensus_1;clonotype1382_consensus_2	1	0.000259605	CTFYGSTYAYYAMDNW	TGTACGTTCTACGGTAGTACCTACGCTTACTATGCTATGGACAACTGG	IGHV14-4		IGHJ4	IGHG1							CQQGQSYPWTF	TGTCAACAGGGTCAAAGTTATCCGTGGACGTTC	IGKV15-103		IGKJ1	IGKC
clonotype1452	clonotype1452_consensus_1;clonotype1452_consensus_3;clonotype1452_consensus_2	1	0.000259605	CTFYGSTYAYYAMDYW	TGTACGTTCTACGGTAGTACCTACGCTTACTATGCTATGGACTACTGG	IGHV14-4		IGHJ4	IGHG1							CQQGQSYPWTF;CQQWSSYPYTF	TGTCAACAGGGTCAAAGTTATCCGTGGACGTTC;TGCCAGCAGTGGAGTAGTTACCCGTACACGTTC	IGKV15-103;IGKV4-68	;	IGKJ1;IGKJ2	IGKC;IGKC
clonotype679	clonotype679_consensus_2;clonotype679_consensus_1	1	0.000259605	CTFYGSTYGYYAMDYW	TGTACGTTCTACGGTAGTACCTACGGTTACTATGCTATGGACTACTGG	IGHV14-4		IGHJ4	IGHG1							CQQGQSYPWTF	TGTCAACAGGGTCAAAGTTATCCGTGGACGTTC	IGKV15-103		IGKJ1	IGKC
clonotype606	clonotype606_consensus_2;clonotype606_consensus_1	1	0.000259605	CARAFYGNYEAPFAYW	TGTGCAAGGGCCTTCTATGGTAACTACGAGGCGCCGTTTGCTTACTGG	IGHV15-2		IGHJ3	IGHG2C							CLQRNAYPLTF	TGTCTACAGCGTAATGCGTATCCTCTCACGTTC	IGKV9-123		IGKJ5	IGKC
clonotype1389	clonotype1389_consensus_2;clonotype1389_consensus_1	1	0.000259605	CARNVGRRYFDVW	TGTGCCAGAAATGTGGGACGGAGGTACTTCGATGTCTGG	IGHV2-2		IGHJ1	IGHM							CVQYAQFPWTF	TGTGTACAGTATGCTCAGTTTCCGTGGACGTTC	IGKV14-100		IGKJ1	IGKC
clonotype1135	clonotype1135_consensus_2;clonotype1135_consensus_3;clonotype1135_consensus_1	1	0.000259605	CARDYNNLYFFDYW	TGTGCCAGAGACTATAATAACCTCTACTTCTTTGACTACTGG	IGHV2-2		IGHJ2	IGHA							CLQSDNLPLTF;CQQSNSWPFTF	TGTTTGCAAAGTGATAACTTGCCTCTCACGTTC;TGTCAACAGAGTAACAGCTGGCCATTCACGTTC	IGKV17-121;IGKV5-45	;	IGKJ2;IGKJ4	IGKC;IGKC
clonotype507	clonotype507_consensus_2;clonotype507_consensus_1	1	0.000259605	CARNYGLYYFDYW	TGTGCCAGAAATTACGGTCTGTACTACTTTGACTACTGG	IGHV2-2		IGHJ2	IGHM							CQHHYGTPFTF	TGTCAACATCATTATGGTACTCCATTCACGTTC	IGKV12-44		IGKJ4	IGKC
clonotype1281	clonotype1281_consensus_2;clonotype1281_consensus_1	1	0.000259605	CARDGYYEGVFAYW	TGTGCCAGGGATGGTTACTACGAGGGAGTTTTTGCTTACTGG	IGHV2-2		IGHJ3	IGHM							CFQGSHVPRTF	TGCTTTCAAGGTTCACATGTTCCTCGGACGTTC	IGKV1-117		IGKJ1	IGKC
clonotype1270	clonotype1270_consensus_2;clonotype1270_consensus_1	1	0.000259605	CARNSGTPFAYW	TGTGCCAGAAATTCCGGTACCCCTTTTGCTTACTGG	IGHV2-2		IGHJ3	IGHM							CQQYNSYPYTF	TGTCAGCAATATAACAGCTATCCGTACACGTTC	IGKV6-15		IGKJ2	IGKC
clonotype1104	clonotype1104_consensus_1;clonotype1104_consensus_2	1	0.000259605	CASPSMITEGFAYW	TGTGCCAGCCCTTCTATGATTACGGAGGGGTTTGCTTACTGG	IGHV2-2		IGHJ3	IGHM							CQQNNEDPYTF	TGTCAGCAAAATAATGAGGATCCGTACACGTTC	IGKV3-10		IGKJ2	IGKC
clonotype609	clonotype609_consensus_2;clonotype609_consensus_1	1	0.000259605	CASSANWDPFAYW	TGTGCCAGCTCAGCTAACTGGGACCCTTTTGCTTACTGG	IGHV2-2		IGHJ3	IGHM							CQHSRELPLTF	TGTCAGCACAGTAGGGAGCTTCCGCTCACGTTC	IGKV3-12		IGKJ5	IGKC
clonotype725	clonotype725_consensus_1;clonotype725_consensus_2	1	0.000259605	CARKIYYDYDRFYAMDYW	TGTGCCAGAAAGATCTACTATGATTACGACCGTTTCTATGCTATGGACTACTGG	IGHV2-2		IGHJ4	IGHE							CQQYSKLPLTF	TGTCAGCAGTATAGTAAGCTTCCTCTCACGTTC	IGKV10-94		IGKJ5	IGKC
clonotype1587	clonotype1587_consensus_2;clonotype1587_consensus_1	1	0.000259605	CARSGSSSVYYAMDYW	TGTGCCAGAAGCGGTAGTAGCTCCGTTTACTATGCTATGGACTACTGG	IGHV2-2		IGHJ4	IGHM							CHQYHRSPRTF	TGCCACCAGTATCATCGTTCCCCACGGACGTTC	IGKV4-74		IGKJ1	IGKC
clonotype1065	clonotype1065_consensus_1;clonotype1065_consensus_2;clonotype1065_consensus_3	1	0.000259605	CARNWRWLLQDYYAMDYW	TGTGCCAGAAACTGGCGATGGTTACTACAGGATTACTATGCTATGGACTACTGG	IGHV2-2		IGHJ4	IGHM							CQNDHSYPFTF;CQNDHSYPLTF	TGTCAGAATGATCATAGTTATCCATTCACGTTC;TGTCAGAATGATCATAGTTATCCGCTCACGTTC	IGKV8-28;IGKV8-28	;	IGKJ4;IGKJ5	IGKC;IGKC
clonotype621	clonotype621_consensus_2;clonotype621_consensus_1	1	0.000259605	CARKGGYSLDYW	TGTGCCAGAAAGGGTGGTTACTCCCTGGACTACTGG	IGHV2-2		IGHJ4	IGHM							CLQYASYPYTF	TGTCTACAATATGCTAGTTATCCGTACACGTTC	IGKV9-124		IGKJ2	IGKC
clonotype1057	clonotype1057_consensus_2;clonotype1057_consensus_1	1	0.000259605	CARDYGHYAMDYW	TGTGCCAGAGATTACGGCCACTATGCTATGGACTACTGG	IGHV2-2		IGHJ4	IGHM							CQQSNSWPALTF	TGTCAACAGAGTAACAGCTGGCCTGCGCTCACGTTC	IGKV5-43		IGKJ5	IGKC
clonotype998	clonotype998_consensus_3;clonotype998_consensus_1;clonotype998_consensus_2	1	0.000259605	CASYDGYYSYYAMDYW	TGTGCCAGCTATGATGGTTACTACTCTTACTATGCTATGGACTACTGG	IGHV2-2		IGHJ4	IGHM							CQQWSSYPLTF;CQQHLHIPYTF	TGCCAGCAGTGGAGTAGTTACCCACTCACGTTC;TGTCAGCAGCATTTACACATTCCGTACACGTTC	IGKV4-55;IGKV8-16	;	IGKJ5;IGKJ2	IGKC;IGKC
clonotype1510	clonotype1510_consensus_1;clonotype1510_consensus_2;clonotype1510_consensus_3	1	0.000259605	CAKLGQYFDVW	TGTGCCAAACTGGGACAGTACTTCGATGTCTGG	IGHV2-3		IGHJ1	IGHM							CFQSNYLPLTF;CQQYSGYPLITF	TGCTTCCAGAGTAACTATCTTCCTCTCACGTTC;TGCCAGCAGTACAGTGGTTACCCACTCATCACGTTC	IGKV1-99;IGKV4-57-1	;	IGKJ5;IGKJ5	IGKC;IGKC
clonotype1413	clonotype1413_consensus_2;clonotype1413_consensus_1	1	0.000259605	CAKGRNYYGSRYWYFDVW	TGTGCCAAAGGGCGGAATTACTACGGTAGTAGGTACTGGTACTTCGATGTCTGG	IGHV2-3	IGHD1-1	IGHJ1	IGHM							CQQSNEDPLTF	TGTCAGCAAAGTAATGAGGATCCGCTCACGTTC	IGKV3-5		IGKJ5	IGKC
clonotype1530	clonotype1530_consensus_1;clonotype1530_consensus_2	1	0.000259605	CAKRGYYGSSYWYFDVW	TGTGCCAAAAGGGGTTACTACGGTAGTAGCTACTGGTACTTCGATGTCTGG	IGHV2-3	IGHD1-1	IGHJ1	IGHM							CQQGQSYPFTF	TGTCAACAGGGTCAAAGTTATCCATTCACGTTC	IGKV15-103		IGKJ4	IGKC
clonotype668	clonotype668_consensus_1;clonotype668_consensus_2	1	0.000259605	CAKPELGRGFAYW	TGTGCCAAACCGGAACTGGGACGGGGGTTTGCTTACTGG	IGHV2-3		IGHJ3								CQNVLSTPRTF	TGTCAAAATGTGTTAAGTACTCCTCGGACGTTC	IGKV12-89		IGKJ1	IGKC
clonotype934	clonotype934_consensus_2;clonotype934_consensus_1	1	0.000259605	CAKPELGRGFAYW	TGTGCCAAACCGGAACTGGGACGGGGGTTTGCTTACTGG	IGHV2-3		IGHJ3	IGHM							CVQGTHFPWTF	TGCGTGCAAGGTACACATTTTCCGTGGACGTTC	IGKV1-133		IGKJ1	IGKC
clonotype864	clonotype864_consensus_1;clonotype864_consensus_2	1	0.000259605	CAKPELGRGFAYW	TGTGCCAAACCGGAACTGGGACGGGGGTTTGCTTACTGG	IGHV2-3		IGHJ3	IGHM							CHQYLSSYTF	TGTCATCAATACCTCTCCTCGTACACGTTC	IGKV8-27		IGKJ2	IGKC
clonotype1598	clonotype1598_consensus_2;clonotype1598_consensus_1	1	0.000259605	CAKGYYDYDGAWFAYW	TGTGCCAAAGGCTACTATGATTACGACGGGGCCTGGTTTGCTTACTGG	IGHV2-3		IGHJ3	IGHM							CQQSNSWPYTF	TGTCAACAAAGTAATAGCTGGCCGTACACGTTC	IGKV5-48		IGKJ2	IGKC
clonotype1637	clonotype1637_consensus_2;clonotype1637_consensus_1	1	0.000259605	CAKPEGYGYSWFAYW	TGTGCCAAACCGGAGGGCTATGGTTACTCCTGGTTTGCTTACTGG	IGHV2-3		IGHJ3	IGHM	CALWYSNHWVF	TGTGCTCTATGGTACAGCAACCATTGGGTGTTC	IGLV1		IGLJ1	IGLC1
clonotype1639	clonotype1639_consensus_1;clonotype1639_consensus_2	1	0.000259605	CAYYGSSSAWFAYW	TGTGCCTACTACGGTAGTAGCTCGGCCTGGTTTGCTTACTGG	IGHV2-3		IGHJ3	IGHM							CQQDYSSPLTF	TGTCAGCAGGATTATAGCTCTCCGCTCACGTTC	IGKV6-32		IGKJ5	IGKC
clonotype1213	clonotype1213_consensus_1;clonotype1213_consensus_2	1	0.000259605	CAKLDGYYQLDYW	TGTGCCAAACTTGATGGTTACTACCAATTGGACTACTGG	IGHV2-3		IGHJ4	IGHM							CQQWSSYPWTF	TGTCAACAGTGGAGTAGTTACCCGTGGACGTTC	IGKV4-53		IGKJ1	IGKC
clonotype1338	clonotype1338_consensus_2;clonotype1338_consensus_1	1	0.000259605	CAKYYSNYYAMDYW	TGTGCCAAATACTATAGTAACTACTATGCTATGGACTACTGG	IGHV2-3		IGHJ4	IGHM							CQNVLSTPWTF	TGTCAAAATGTGTTAAGTACTCCGTGGACGTTC	IGKV12-89		IGKJ1	IGKC
clonotype1647	clonotype1647_consensus_2;clonotype1647_consensus_1	1	0.000259605	CAKRGWDHYYAMDYW	TGTGCCAAACGGGGCTGGGACCATTACTATGCTATGGACTACTGG	IGHV2-3		IGHJ4	IGHM							CQQHYSTPYTF	TGTCAGCAACATTATAGTACTCCGTACACGTTC	IGKV6-17		IGKJ2	IGKC
clonotype1374	clonotype1374_consensus_2;clonotype1374_consensus_1	1	0.000259605	CAVYYYGSSRYFDVW	TGTGCGGTTTATTACTACGGTAGTAGCCGATACTTCGATGTCTGG	IGHV2-4	IGHD1-1	IGHJ1	IGHM							CQQHYSTPLTF	TGTCAGCAACATTATAGTACTCCGCTCACGTTC	IGKV6-17		IGKJ5	IGKC
clonotype828	clonotype828_consensus_2;clonotype828_consensus_1	1	0.000259605	CAKSSNYVWFAYW	TGTGCCAAATCTAGTAACTACGTCTGGTTTGCTTACTGG	IGHV2-4		IGHJ3	IGHM							CQQHYSTPLTF	TGTCAGCAACATTATAGCACTCCGCTCACGTTC	IGKV8-24		IGKJ5	IGKC
clonotype885	clonotype885_consensus_2;clonotype885_consensus_1	1	0.000259605	CAKESYYGSSSYWYFDVW	TGTGCCAAAGAGAGTTACTACGGTAGTAGCTCCTACTGGTACTTCGATGTCTGG	IGHV2-5		IGHJ1	IGHM	CGVGDTIKEQFVYVF	TGTGGTGTGGGTGATACAATTAAGGAACAATTTGTGTATGTTTTC	IGLV3		IGLJ2	IGLC2
clonotype688	clonotype688_consensus_2;clonotype688_consensus_1	1	0.000259605	CATIYDGFAYW	TGTGCCACCATTTACGACGGGTTTGCTTACTGG	IGHV2-5		IGHJ3	IGHM							CFQGSHVPWTF	TGCTTTCAAGGTTCACATGTTCCGTGGACGTTC	IGKV1-117		IGKJ1	IGKC
clonotype1209	clonotype1209_consensus_1;clonotype1209_consensus_2	1	0.000259605	CAKGDYSNFYAMDYW	TGTGCCAAAGGGGACTATAGTAACTTCTATGCTATGGACTACTGG	IGHV2-5		IGHJ4	IGHM							CQQGQSYPYTF	TGTCAACAGGGTCAAAGTTATCCGTACACGTTC	IGKV15-103		IGKJ2	IGKC
clonotype808	clonotype808_consensus_2;clonotype808_consensus_1	1	0.000259605	CAKYDYDYYAMDYW	TGTGCCAAATACGATTACGATTACTATGCTATGGACTACTGG	IGHV2-5		IGHJ4	IGHM							CQQYSSYPYTF	TGCCAGCAATATAGCAGCTATCCGTACACGTTC	IGKV6-13		IGKJ2	IGKC
clonotype1446	clonotype1446_consensus_1;clonotype1446_consensus_2	1	0.000259605	CARHYGSSYWYFDVW	TGTGCCAGACACTACGGTAGTAGCTACTGGTACTTCGATGTCTGG	IGHV2-6		IGHJ1	IGHM							CQQWSSYPLTF	TGTCAACAGTGGAGTAGTTACCCGCTCACGTTC	IGKV4-53		IGKJ5	IGKC
clonotype1230	clonotype1230_consensus_1;clonotype1230_consensus_2	1	0.000259605	CARHYGSSYWYFDVW	TGTGCCAGACACTACGGTAGTAGCTACTGGTACTTCGATGTCTGG	IGHV2-6		IGHJ1	IGHM							CQQWSSYPLTF	TGTCAACAGTGGAGTAGTTACCCACTCACGTTC	IGKV4-53		IGKJ5	IGKC
clonotype805	clonotype805_consensus_2;clonotype805_consensus_3;clonotype805_consensus_1	1	0.000259605	CARHYYGSSYWYFDVW	TGTGCCAGACATTACTACGGTAGTAGCTACTGGTACTTCGATGTCTGG	IGHV2-6	IGHD1-1	IGHJ1	IGHM							CQHHYGTPYTF;CQQWSSYPLTF	TGTCAACATCATTATGGTACTCCGTACACGTTC;TGTCAACAGTGGAGTAGTTACCCACTCACGTTC	IGKV12-44;IGKV4-53	;	IGKJ2;IGKJ5	IGKC;IGKC
clonotype632	clonotype632_consensus_2;clonotype632_consensus_1;clonotype632_consensus_3	1	0.000259605	CARHPPYYSNYVGNAMDYW	TGTGCCAGACATCCCCCTTACTATAGTAACTACGTGGGAAATGCTATGGACTACTGG	IGHV2-6		IGHJ4	IGHM							CQQWSSYPLTF;CQQYHSYPRTF	TGTCAACAGTGGAGTAGTTACCCACTCACGTTC;TGCCAGCAATATCATAGTTACCCACGGACGTTC	IGKV4-53;IGKV4-54	;	IGKJ2;IGKJ1	IGKC;IGKC
clonotype1423	clonotype1423_consensus_1;clonotype1423_consensus_2	1	0.000259605	CARHDYAMDYW	TGTGCCAGACATGATTATGCTATGGACTACTGG	IGHV2-6		IGHJ4	IGHM							CQHHYGTPWTF	TGTCAACATCATTATGGTACTCCGTGGACGTTC	IGKV12-44		IGKJ1	IGKC
clonotype721	clonotype721_consensus_3;clonotype721_consensus_1;clonotype721_consensus_4;clonotype721_consensus_2	1	0.000259605	CARHPPYYSNYVGNAMDYW;CAIIYYDYDDPFDYW	TGTGCCAGACATCCCCCTTACTATAGTAACTACGTGGGAAATGCTATGGACTACTGG;TGTGCCATCATCTACTATGATTACGACGACCCCTTTGACTACTGG	IGHV2-6;IGHV2-9-1	;	IGHJ4;IGHJ2	IGHM;IGHM							CQQWSSYPLTF;CQQYNSYPLTF	TGTCAACAGTGGAGTAGTTACCCACTGACGTTC;TGTCAGCAATATAACAGCTATCCTCTCACGTTC	IGKV4-53;IGKV6-15	;	IGKJ1;IGKJ4	IGKC;IGKC
clonotype580	clonotype580_consensus_1;clonotype580_consensus_2	1	0.000259605	CARHDYAMDYW	TGTGCCAGACATGATTACGCTATGGACTACTGG	IGHV2-6		IGHJ4	IGHM							CQHHYGTPWTF	TGTCAACATCATTATGGTACTCCGTGGACGTTC	IGKV12-44		IGKJ1	IGKC
clonotype1148	clonotype1148_consensus_1;clonotype1148_consensus_2	1	0.000259605	CATDSSGYRFAYW	TGTGCCACAGACAGCTCAGGCTACAGATTTGCTTACTGG	IGHV2-9		IGHJ3	IGHM							CMQHLEYPSF	TGTATGCAACATCTAGAATATCCTTCGTTC	IGKV2-137		IGKJ5	IGKC
clonotype1608	clonotype1608_consensus_2;clonotype1608_consensus_1	1	0.000259605	CAKRDSNYAMDYW	TGTGCCAAAAGGGATAGTAACTATGCTATGGACTACTGG	IGHV2-9		IGHJ4	IGHM							CQQWSSYPLTF	TGTCAACAGTGGAGTAGTTACCCACTCACGTTC	IGKV4-53		IGKJ5	IGKC
clonotype854	clonotype854_consensus_1;clonotype854_consensus_2	1	0.000259605	CAKRGGNYEDYAMDYW	TGTGCCAAACGAGGTGGTAACTACGAGGACTATGCTATGGACTACTGG	IGHV2-9		IGHJ4	IGHM							CQQHNEYPLTF	TGTCAACAGCATAATGAATACCCGCTCACGTTC	IGKV16-104		IGKJ5	IGKC
clonotype916	clonotype916_consensus_2;clonotype916_consensus_1	1	0.000259605	CARKDGSSHWYFDVW	TGTGCCAGAAAGGACGGTAGTAGCCACTGGTACTTCGATGTCTGG	IGHV2-9-1		IGHJ1	IGHM							CQQWSSYPLTF	TGTCAACAGTGGAGTAGTTACCCACTCACGTTC	IGKV4-53		IGKJ5	IGKC
clonotype1186	clonotype1186_consensus_3;clonotype1186_consensus_2;clonotype1186_consensus_1;clonotype1186_consensus_4	1	0.000259605	CARNSHYYGSSFYFDYW;CARDYYGSSWYFDVW	TGTGCCAGAAATTCCCATTACTACGGTAGTAGCTTTTACTTTGACTACTGG;TGTGCAAGAGATTACTACGGTAGTAGCTGGTACTTCGATGTCTGG	IGHV2-9-1;IGHV7-1	;	IGHJ2;IGHJ1	IGHA;IGHA							CQQGNTLPWTF;CQNDHSYPLTF	TGCCAACAGGGTAATACGCTTCCGTGGACGTTC;TGTCAGAATGATCATAGTTATCCGCTCACGTTC	IGKV10-96;IGKV8-28	;	IGKJ1;IGKJ5	IGKC;IGKC
clonotype1463	clonotype1463_consensus_1;clonotype1463_consensus_3;clonotype1463_consensus_2	1	0.000259605	CARGGNSYAMDYW	TGTGCCAGAGGGGGTAACTCTTATGCTATGGACTACTGG	IGHV2-9-1		IGHJ4	IGHM							CQHSWEIPPTF;CHQRSSYPWTF	TGTCAGCACAGTTGGGAGATTCCTCCGACGTTC;TGCCATCAGCGGAGTAGTTACCCATGGACGTTC	IGKV3-7;IGKV4-70	;	IGKJ1;IGKJ1	IGKC;IGKC
clonotype1021	clonotype1021_consensus_1;clonotype1021_consensus_2	1	0.000259605	CARDDGNYFYWYFDVW	TGTGCAAGAGATGATGGTAACTACTTCTACTGGTACTTCGATGTCTGG	IGHV3-1		IGHJ1	IGHG1							CQQGNTLPRTF	TGCCAACAGGGTAATACGCTTCCTCGGACGTTC	IGKV10-96		IGKJ1	IGKC
clonotype676	clonotype676_consensus_1;clonotype676_consensus_2	1	0.000259605	CAREDGNYPYWYFDVW	TGTGCAAGAGAGGATGGTAACTACCCTTACTGGTACTTCGATGTCTGG	IGHV3-1		IGHJ1	IGHG1							CQQWSSNPPTF	TGCCAGCAGTGGAGTAGTAACCCACCCACGTTC	IGKV4-72		IGKJ5	IGKC
clonotype1085	clonotype1085_consensus_1;clonotype1085_consensus_2	1	0.000259605	CTRGGYFDVW	TGTACAAGAGGGGGGTACTTCGATGTCTGG	IGHV3-1		IGHJ1	IGHG2B							CHQWSSYRTF	TGCCATCAGTGGAGTAGTTATCGGACGTTC	IGKV4-80		IGKJ1	IGKC
clonotype1125	clonotype1125_consensus_4;clonotype1125_consensus_1;clonotype1125_consensus_3;clonotype1125_consensus_2	1	0.000259605	CARGGYFDVW;CAIGAYW	TGTGCAAGAGGGGGGTACTTCGATGTCTGG;TGTGCAATAGGGGCTTACTGG	IGHV3-1;IGHV4-1	;	IGHJ1;IGHJ3	IGHG2B;IGHG1							CWQGTHFPYTF;CHQWSSYRTF	TGCTGGCAAGGTACACATTTTCCGTACACGTTC;TGCCATCAGTGGAGTAGTTATCGGACGTTC	IGKV1-135;IGKV4-80	;	IGKJ2;IGKJ1	IGKC;IGKC
clonotype665	clonotype665_consensus_2;clonotype665_consensus_1	1	0.000259605	CARGGYFDVW	TGTGCAAGAGGGGGGTACTTCGATGTCTGG	IGHV3-1		IGHJ1	IGHG2C							CHQWSNYRTF	TGCCATCAGTGGAGTAATTATCGGACGTTC	IGKV4-80		IGKJ1	IGKC
clonotype1381	clonotype1381_consensus_2;clonotype1381_consensus_1	1	0.000259605	CARGGYFDVW	TGTGCAAGAGGGGGGTACTTCGATGTCTGG	IGHV3-1		IGHJ1	IGHG2C							CHQWSRYRTF	TGCCATCAGTGGAGTCGTTATCGGACGTTC	IGKV4-80		IGKJ1	IGKC
clonotype795	clonotype795_consensus_2;clonotype795_consensus_1	1	0.000259605	CARAYGNYVDFDVW	TGTGCAAGAGCTTATGGTAACTACGTGGACTTCGATGTCTGG	IGHV3-1		IGHJ1	IGHM							CQNVLSTPYTF	TGTCAAAATGTGTTAAGTACTCCGTACACGTTC	IGKV12-89		IGKJ2	IGKC
clonotype1660	clonotype1660_consensus_1;clonotype1660_consensus_2	1	0.000259605	CARGGGYGGVDYW	TGTGCAAGGGGCGGTGGTTACGGGGGGGTTGACTACTGG	IGHV3-1		IGHJ2	IGHG1							CQQGSSIPRITF	TGCCAGCAGGGTAGTAGTATACCACGCATCACGTTC	IGKV4-91		IGKJ5	IGKC
clonotype802	clonotype802_consensus_4;clonotype802_consensus_2;clonotype802_consensus_1;clonotype802_consensus_3	1	0.000259605	CARDSNYEGLIAYW;CTRGDYGSWYFDVW	TGTGCAAGAGATAGTAACTACGAAGGTTTAATTGCTTACTGG;TGTACAAGAGGGGACTATGGTAGCTGGTACTTCGATGTCTGG	IGHV3-1;IGHV5-9-1	;	IGHJ3;IGHJ1	IGHG1;IGHG1							CQHFWGTPLTF;CQQYWSTPFTF	TGTCAACATTTTTGGGGTACTCCGCTCACGTTC;TGTCAACAGTATTGGAGTACTCCATTCACGTTC	IGKV12-46;IGKV13-84	;	IGKJ5;IGKJ4	IGKC;IGKC
clonotype1615	clonotype1615_consensus_2;clonotype1615_consensus_1	1	0.000259605	CARDSNYEGLIAYW	TGTGCAAGAGATAGTAACTACGAAGGTTTAATTGCTTACTGG	IGHV3-1		IGHJ3	IGHG1							CQQYWSTPFTF	TGTCAACAGTATTGGAGTACTCCATTCACGTTC	IGKV13-84		IGKJ4	IGKC
clonotype671	clonotype671_consensus_2;clonotype671_consensus_1;clonotype671_consensus_3	1	0.000259605	CARGYAMDYW	TGTGCAAGAGGTTATGCTATGGACTACTGG	IGHV3-1		IGHJ4	IGHG2B							CQQWSSYPFTF;CQQYSRYPLTF	TGTCAACAGTGGAGTAGTTACCCATTCACGTTC;TGTCAACAATATAGCAGGTACCCTCTCACGTTC	IGKV4-53;IGKV6-23	;	IGKJ4;IGKJ5	IGKC;IGKC
clonotype1278	clonotype1278_consensus_3;clonotype1278_consensus_1;clonotype1278_consensus_2	1	0.000259605	CARGYAMDHW	TGTGCAAGAGGTTATGCTATGGACCACTGG	IGHV3-1		IGHJ4	IGHG2B							CQQWSSYPFTF;CQQYSRYPLTF	TGTCAACAGTGGAGTAGTTACCCATTCACGTTC;TGTCAGCAATATAGTAGGTATCCTCTCACGTTC	IGKV4-53;IGKV6-23	;	IGKJ4;IGKJ5	IGKC;IGKC
clonotype797	clonotype797_consensus_1;clonotype797_consensus_2	1	0.000259605	CARGYAMDYW	TGTGCAAGAGGTTATGCTATGGACTACTGG	IGHV3-1		IGHJ4	IGHG2B							CQQYSRYPLTF	TGTCAGCAATATAGCAGGTACCCTCTCACGTTC	IGKV6-23		IGKJ5	IGKC
clonotype554	clonotype554_consensus_1;clonotype554_consensus_3;clonotype554_consensus_2	1	0.000259605	CARGYAMDYW	TGTGCAAGAGGTTATGCTATGGACTACTGG	IGHV3-1		IGHJ4	IGHG2B							CQQWSSYPFTF;CQQYSRYPLTF	TGTCAACAATGGAGTAGTTACCCATTCACGTTC;TGTCAGCAATATAGCAGGTACCCTCTCACGTTC	IGKV4-53;IGKV6-23	;	IGKJ4;IGKJ5	IGKC;IGKC
clonotype1232	clonotype1232_consensus_2;clonotype1232_consensus_1	1	0.000259605	CARGYAMDHW	TGTGCAAGAGGTTATGCTATGGACCACTGG	IGHV3-1		IGHJ4	IGHG2B							CQQYSRYPLTF	TGTCAGCAATATAGTAGGTATCCTCTCACGTTC	IGKV6-23		IGKJ5	IGKC
clonotype804	clonotype804_consensus_2;clonotype804_consensus_1	1	0.000259605	CARGYAMDYW	TGTGCAAGAGGTTATGCTATGGACTACTGG	IGHV3-1		IGHJ4	IGHG2B							CQQYSKYPLTF	TGTCAGCAATATAGCAAGTATCCTCTCACGTTC	IGKV6-23		IGKJ5	IGKC
clonotype1622	clonotype1622_consensus_1;clonotype1622_consensus_2	1	0.000259605	CARDYYGSWYFDVW	TGTGCGAGAGATTACTACGGTAGTTGGTACTTCGATGTCTGG	IGHV3-3		IGHJ1	IGHM							CFQGSHVPLTF	TGCTTTCAAGGTTCACATGTTCCGCTCACGTTC	IGKV1-117		IGKJ5	IGKC
clonotype1368	clonotype1368_consensus_1;clonotype1368_consensus_2	1	0.000259605	CASSNYGYWYFDVW	TGTGCAAGTAGTAACTACGGCTACTGGTACTTCGATGTCTGG	IGHV3-4		IGHJ1	IGHG1							CQQHNEYPFTF	TGTCAACAGCATAATGAATACCCATTCACGTTC	IGKV16-104		IGKJ4	IGKC
clonotype1624	clonotype1624_consensus_3;clonotype1624_consensus_1;clonotype1624_consensus_2	1	0.000259605	CARDLGYGYFDFW	TGTGCAAGAGATCTTGGTTACGGCTACTTTGACTTCTGG	IGHV3-4		IGHJ2	IGHG1							CKQAYDVPWTF;CQHHYGTPPTF	TGTAAACAGGCTTATGACGTTCCGTGGACGTTC;TGTCAACATCATTATGGTACTCCTCCGACGTTC	IGKV12-38;IGKV12-44	;	IGKJ1;IGKJ1	IGKC;IGKC
clonotype604	clonotype604_consensus_2;clonotype604_consensus_1;clonotype604_consensus_3	1	0.000259605	CARDLGYGYFDYW	TGTGCAAGAGATCTTGGTTACGGCTACTTTGACTACTGG	IGHV3-4		IGHJ2	IGHG1							CKQAYDVPWTF;CQHHYGSPPTF	TGTAAACAGGCTTATGACGTTCCGTGGACGTTC;TGTCAACATCATTATGGTTCTCCTCCGACGTTC	IGKV12-38;IGKV12-44	;	IGKJ1;IGKJ1	IGKC;IGKC
clonotype630	clonotype630_consensus_2;clonotype630_consensus_1;clonotype630_consensus_3	1	0.000259605	CGRDLGYGYFDYW	TGTGGAAGAGATCTTGGTTACGGCTACTTTGACTACTGG	IGHV3-4		IGHJ2	IGHG1							CKQAYDVPWTF;CQHHYGTPPTF	TGTAAACAGGCTTATGACGTTCCGTGGACGTTC;TGTCAACATCATTATGGTACTCCTCCGACGTTC	IGKV12-38;IGKV12-44	;	IGKJ1;IGKJ1	IGKC;IGKC
clonotype1235	clonotype1235_consensus_2;clonotype1235_consensus_1	1	0.000259605	CARGFAYW	TGTGCAAGGGGGTTTGCTTACTGG	IGHV3-4		IGHJ3	IGHM	CALWYSNHFIF	TGTGCTCTATGGTACAGCAACCATTTTATTTTC	IGLV1		IGLJ3	IGLC3
clonotype1384	clonotype1384_consensus_2;clonotype1384_consensus_1	1	0.000259605	CATGYAMDYW	TGTGCAACTGGGTATGCTATGGACTACTGG	IGHV3-4		IGHJ4	IGHM							CQQWSSNPFTF	TGCCAGCAGTGGAGTAGTAACCCATTCACGTTC	IGKV4-59		IGKJ4	IGKC
clonotype1497	clonotype1497_consensus_1;clonotype1497_consensus_2	1	0.000259605	CARVMDYGSTFDYW	TGTGCACGAGTCATGGACTACGGTAGTACCTTTGACTACTGG	IGHV3-5		IGHJ2	IGHA							CSQSTHVWTF	TGCTCTCAAAGTACACATGTGTGGACGTTC	IGKV1-110		IGKJ1	IGKC
clonotype524	clonotype524_consensus_2;clonotype524_consensus_1	1	0.000259605	CARGIYYYGSGPFFDYW	TGTGCACGAGGTATTTATTACTACGGTAGTGGTCCGTTCTTTGACTACTGG	IGHV3-5		IGHJ2	IGHA							CQQGNTLPWTF	TGCCAACAGGGTAATACGCTTCCGTGGACGTTC	IGKV10-96		IGKJ1	IGKC
clonotype504	clonotype504_consensus_2;clonotype504_consensus_1	1	0.000259605	CARGVYYYGSGPYFDYW	TGTGCACGAGGGGTTTATTACTACGGTAGTGGTCCGTACTTTGACTACTGG	IGHV3-5		IGHJ2	IGHA							CQQGKTLPWTF	TGCCAACAGGGTAAAACGCTTCCGTGGACGTTC	IGKV10-96		IGKJ1	IGKC
clonotype1301	clonotype1301_consensus_1;clonotype1301_consensus_2	1	0.000259605	CASSGSFFW	TGTGCAAGCAGCGGTAGTTTTTTCTGG	IGHV3-6		IGHJ1	IGHG2B							CGQSYSYPLTF	TGTGGACAGAGTTACAGCTATCCGCTCACGTTC	IGKV6-20		IGKJ5	IGKC
clonotype602	clonotype602_consensus_3;clonotype602_consensus_2;clonotype602_consensus_1	1	0.000259605	CARVGYYSNYDGHFDVW	TGTGCAAGAGTGGGCTACTATAGTAACTACGATGGGCACTTCGATGTCTGG	IGHV3-6		IGHJ1	IGHG2B							CLQSDNLPYTF;CQQSNEDPWTF	TGTTTGCAAAGTGATAACTTGCCGTACACGTTC;TGTCAGCAAAGTAATGAGGATCCGTGGACGTTC	IGKV17-121;IGKV3-4	;	IGKJ2;IGKJ1	IGKC;IGKC
clonotype1357	clonotype1357_consensus_2;clonotype1357_consensus_1	1	0.000259605	CAKTVVDWYFDVW	TGTGCAAAAACGGTAGTGGACTGGTACTTCGATGTCTGG	IGHV3-6		IGHJ1	IGHG2B							CQHFWSTTWTF	TGTCAACATTTTTGGAGTACTACGTGGACGTTC	IGKV12-41		IGKJ1	IGKC
clonotype930	clonotype930_consensus_4;clonotype930_consensus_1;clonotype930_consensus_3;clonotype930_consensus_2	1	0.000259605	CARVGYYSNYDGHFDVW;CAIGAYW	TGTGCAAGAGTGGGCTACTATAGTAACTACGATGGGCACTTCGATGTCTGG;TGTGCAATAGGGGCTTACTGG	IGHV3-6;IGHV4-1	;	IGHJ1;IGHJ3	IGHG2C;IGHG1							CWQGTHFPYTF;CLQSDNLPYTF	TGCTGGCAAGGTACACATTTTCCGTACACGTTC;TGTTTGCAAAGTGATAACTTGCCGTACACGTTC	IGKV1-135;IGKV17-121	;	IGKJ2;IGKJ2	IGKC;IGKC
clonotype1555	clonotype1555_consensus_4;clonotype1555_consensus_3;clonotype1555_consensus_2;clonotype1555_consensus_1	1	0.000259605	CARVGYYSNYDGHFDVW;CARTTVVAYYFDYW	TGTGCAAGAGTGGGCTACTATAGTAACTACGATGGGCACTTCGATGTCTGG;TGTGCAAGAACTACGGTAGTAGCTTACTACTTTGACTACTGG	IGHV3-6;IGHV9-3	;	IGHJ1;IGHJ2	IGHG2C;IGHG1							CLQSDNLPYTF;CQQYSSYPTF	TGTTTGCAAAGTGATAACTTGCCGTACACGTTC;TGTCAGCAATATAGCAGCTATCCCACGTTC	IGKV17-121;IGKV6-23	;	IGKJ2;IGKJ2	IGKC;IGKC
clonotype871	clonotype871_consensus_1;clonotype871_consensus_2	1	0.000259605	CARMGGSSYSWYFDVW	TGTGCAAGAATGGGCGGTAGTAGCTACTCTTGGTACTTCGATGTCTGG	IGHV3-6		IGHJ1	IGHM							CQQWSSYPPTF	TGCCAGCAGTGGAGTAGTTACCCACCCACGTTC	IGKV4-55		IGKJ1	IGKC
clonotype1638	clonotype1638_consensus_1;clonotype1638_consensus_2	1	0.000259605	CARDRGDGSDWYFDVW	TGTGCAAGAGATCGGGGGGACGGTAGTGACTGGTACTTCGATGTCTGG	IGHV3-6		IGHJ1	IGHM							CQQYSSYPLTF	TGTCAGCAATATAGCAGCTATCCTCTCACGTTC	IGKV6-23		IGKJ5	IGKC
clonotype705	clonotype705_consensus_2;clonotype705_consensus_1	1	0.000259605	CARGTTDYWYFDVW	TGTGCAAGGGGTACTACGGACTACTGGTACTTCGATGTCTGG	IGHV3-6		IGHJ1	IGHM							CQQHNEYPYTF	TGTCAACAGCATAATGAATACCCGTACACGTTC	IGKV16-104		IGKJ2	IGKC
clonotype747	clonotype747_consensus_2;clonotype747_consensus_1	1	0.000259605	CARDHGGYFDVW	TGTGCAAGAGATCACGGGGGGTACTTCGATGTCTGG	IGHV3-6		IGHJ1	IGHM							CFQGSHVPFTF	TGCTTTCAAGGTTCACATGTTCCATTCACGTTC	IGKV1-117		IGKJ4	IGKC
clonotype505	clonotype505_consensus_1;clonotype505_consensus_2	1	0.000259605	CASGDGNFLYWYFDVW	TGTGCAAGCGGAGATGGTAACTTCCTCTACTGGTACTTCGATGTCTGG	IGHV3-6		IGHJ1	IGHM							CLQYDNLWTF	TGTCTACAGTATGATAATCTGTGGACGTTC	IGKV19-93		IGKJ1	IGKC
clonotype1533	clonotype1533_consensus_1;clonotype1533_consensus_2	1	0.000259605	CARDPFYYYGSSYWYFDVW	TGTGCAAGAGATCCCTTTTATTACTACGGTAGTAGCTACTGGTACTTCGATGTCTGG	IGHV3-6	IGHD1-1	IGHJ1	IGHM							CQQHYSTPFTF	TGTCAGCAACATTATAGTACTCCATTCACGTTC	IGKV6-17		IGKJ4	IGKC
clonotype1312	clonotype1312_consensus_1;clonotype1312_consensus_2	1	0.000259605	CAREGARYFDYW	TGTGCAAGAGAAGGCGCGAGGTACTTTGACTACTGG	IGHV3-6		IGHJ2	IGHM	CALWYSNHWVF	TGTGCTCTATGGTACAGCAACCATTGGGTGTTC	IGLV1		IGLJ1	IGLC1
clonotype1083	clonotype1083_consensus_2;clonotype1083_consensus_1	1	0.000259605	CARDPYYYGSSYLDYW	TGTGCAAGAGATCCATATTACTACGGTAGTAGCTACCTTGACTACTGG	IGHV3-6	IGHD1-1	IGHJ2	IGHM							CQQYWSTPRTF	TGTCAACAGTATTGGAGTACTCCTCGGACGTTC	IGKV13-84		IGKJ1	IGKC
clonotype815	clonotype815_consensus_3;clonotype815_consensus_2;clonotype815_consensus_1	1	0.000259605	CANYDGYGRAWFAYW;CARYLPVPGFAYW	TGTGCGAACTATGATGGTTACGGGAGAGCCTGGTTTGCTTACTGG;TGTGCAAGATATCTCCCAGTACCGGGGTTTGCTTACTGG	IGHV3-6;IGHV7-3	;	IGHJ3;IGHJ3	IGHG1;IGHA	CALWYSNQFIF	TGTGCTCTATGGTACAGCAACCAGTTTATTTTC	IGLV1		IGLJ3	IGLC3
clonotype1006	clonotype1006_consensus_2;clonotype1006_consensus_1	1	0.000259605	CADYDGYGRAWFAYW	TGTGCGGATTATGATGGTTACGGGAGAGCCTGGTTTGCTTACTGG	IGHV3-6		IGHJ3	IGHG1							CQQFTSSPWTF	TGCCAGCAGTTTACTAGTTCCCCATGGACGTTC	IGKV4-50		IGKJ1	IGKC
clonotype603	clonotype603_consensus_1;clonotype603_consensus_2	1	0.000259605	CARAPYGKGTWFAYW	TGTGCAAGAGCCCCTTACGGTAAAGGAACCTGGTTTGCTTACTGG	IGHV3-6		IGHJ3	IGHG1							CQQYSKLPFTF	TGTCAGCAGTATAGTAAGCTTCCATTCACGTTC	IGKV10-94		IGKJ4	IGKC
clonotype1439	clonotype1439_consensus_2;clonotype1439_consensus_1	1	0.000259605	CAGYDGYGRAWFPYW	TGTGCGGGGTATGATGGTTACGGGAGAGCCTGGTTTCCTTACTGG	IGHV3-6		IGHJ3	IGHG1							CQQFTSSPWTF	TGCCAGCAGTTTACTAGTTCCCCATGGACGTTC	IGKV4-50		IGKJ1	IGKC
clonotype966	clonotype966_consensus_1;clonotype966_consensus_2	1	0.000259605	CADYDGYGRAWFAYW	TGTGCGGACTATGATGGTTACGGGAGAGCCTGGTTTGCTTACTGG	IGHV3-6		IGHJ3	IGHG1							CQQFTGSPWTF	TGCCAGCAGTTTACTGGTTCCCCATGGACGTTC	IGKV4-50		IGKJ1	IGKC
clonotype1542	clonotype1542_consensus_2;clonotype1542_consensus_1	1	0.000259605	CAREGNLAWFAYW	TGTGCAAGAGAAGGTAACCTTGCCTGGTTTGCTTACTGG	IGHV3-6		IGHJ3	IGHM							CQQYSKLPYTF	TGTCAGCAGTATAGTAAGCTTCCGTACACGTTC	IGKV10-94		IGKJ2	IGKC
clonotype529	clonotype529_consensus_2;clonotype529_consensus_1	1	0.000259605	CARDSDSNYVAWFAYW	TGTGCAAGAGATTCGGATAGTAACTACGTCGCCTGGTTTGCTTACTGG	IGHV3-6		IGHJ3	IGHM							CQQYNSYPYTF	TGTCAGCAATATAACAGCTATCCGTACACGTTC	IGKV6-15		IGKJ2	IGKC
clonotype616	clonotype616_consensus_1;clonotype616_consensus_2	1	0.000259605	CASDWFAYW	TGTGCAAGCGACTGGTTTGCTTACTGG	IGHV3-6		IGHJ3	IGHM							CQQYSSYHTF	TGTCAGCAATATAGCAGCTATCACACGTTC	IGKV6-23		IGKJ2	IGKC
clonotype755	clonotype755_consensus_4;clonotype755_consensus_1;clonotype755_consensus_3;clonotype755_consensus_2	1	0.000259605	CARDRDYYGSSPFAYW;CTLYGYAMDYW	TGTGCAAGAGATCGAGATTACTACGGTAGTAGCCCCTTTGCTTACTGG;TGTACCCTCTACGGCTATGCTATGGACTACTGG	IGHV3-6;IGHV6-6	;	IGHJ3;IGHJ4	IGHM;IGHG1							CQHSWEIPLTF;CQQDYSSLMYTF	TGTCAGCACAGTTGGGAGATTCCGCTCACGTTC;TGTCAGCAGGATTATAGCTCTCTCATGTACACGTTC	IGKV3-7;IGKV6-32	;	IGKJ5;IGKJ2	IGKC;IGKC
clonotype702	clonotype702_consensus_1;clonotype702_consensus_2	1	0.000259605	CAPITTVVPFAYW	TGTGCCCCTATTACTACGGTAGTCCCGTTTGCTTACTGG	IGHV3-6		IGHJ3	IGHM							CHQYLSSMYTF	TGTCATCAATACCTCTCCTCCATGTACACGTTC	IGKV8-27		IGKJ2	IGKC
clonotype1238	clonotype1238_consensus_2;clonotype1238_consensus_3;clonotype1238_consensus_1;clonotype1238_consensus_4	1	0.000259605	CASDWFAYW;CTRGDYGSWYFDVW	TGTGCAAGCGACTGGTTTGCTTACTGG;TGTACAAGAGGGGACTATGGTAGCTGGTACTTCGATGTCTGG	IGHV3-6;IGHV5-9-1	;	IGHJ3;IGHJ1	IGHM;IGHG2C							CQHFWGTPLTF;CQQYSSYHTF	TGTCAACATTTTTGGGGTACTCCGCTCACGTTC;TGTCAGCAATATAGCAGCTATCACACGTTC	IGKV12-46;IGKV6-23	;	IGKJ5;IGKJ2	IGKC;IGKC
clonotype1588	clonotype1588_consensus_2;clonotype1588_consensus_1	1	0.000259605	CARGGSGNAMDYW	TGTGCAAGAGGGGGCTCAGGGAATGCAATGGACTACTGG	IGHV3-6		IGHJ4	IGHG1							CQQHYSTPFTF	TGTCAGCAACATTATAGCACTCCATTCACGTTC	IGKV6-25		IGKJ4	IGKC
clonotype1205	clonotype1205_consensus_1;clonotype1205_consensus_2	1	0.000259605	CARLGRDYAMDYW	TGTGCAAGACTGGGACGGGACTATGCTATGGACTACTGG	IGHV3-6		IGHJ4	IGHG1							CQQRTNYPLTF	TGCCAGCAAAGGACTAATTACCCGCTCACGTTC	IGKV4-57		IGKJ5	IGKC
clonotype1568	clonotype1568_consensus_2;clonotype1568_consensus_1	1	0.000259605	CARGGSGNAMDYW	TGTGCAAGAGGGGGCTCAGGGAATGCTATGGACTACTGG	IGHV3-6		IGHJ4	IGHG1							CQQHYNTPFTF	TGTCAGCAACATTATAACACTCCATTCACGTTC	IGKV6-25		IGKJ4	IGKC
clonotype1261	clonotype1261_consensus_2;clonotype1261_consensus_1	1	0.000259605	CARGGSGNAMDYW	TGTGCAAGAGGGGGCTCAGGAAATGCTATGGACTACTGG	IGHV3-6		IGHJ4	IGHG2B							CQQHYSSPFTF	TGTCAGCAACATTATAGCTCTCCATTCACGTTC	IGKV6-25		IGKJ4	IGKC
clonotype1214	clonotype1214_consensus_2;clonotype1214_consensus_1	1	0.000259605	CARGGSGNAMDYW	TGTGCAAGAGGGGGCTCAGGGAATGCTATGGACTACTGG	IGHV3-6		IGHJ4	IGHG2B							CQQHFTTPFTF	TGTCAGCAACATTTTACCACTCCATTCACTTTC	IGKV6-25		IGKJ4	IGKC
clonotype1014	clonotype1014_consensus_1;clonotype1014_consensus_2	1	0.000259605	CAREGSYAMDYW	TGTGCAAGAGAGGGTTCCTATGCTATGGACTACTGG	IGHV3-6		IGHJ4	IGHM	CALWYSNHWVF	TGTGCTCTATGGTACAGCAACCATTGGGTGTTC	IGLV1		IGLJ1	IGLC1
clonotype711	clonotype711_consensus_2;clonotype711_consensus_1	1	0.000259605	CARRDGNYWYFDVW	TGTGCAAGACGGGATGGTAACTACTGGTACTTCGATGTCTGG	IGHV4-1		IGHJ1	IGHA							CLQRNAFPLTF	TGTCTACAGCGTAATGCGTTTCCGCTCACGTTC	IGKV9-123		IGKJ5	IGKC
clonotype523	clonotype523_consensus_1;clonotype523_consensus_3;clonotype523_consensus_2	1	0.000259605	CAIGSVW;CARYLPVPGFAYW	TGTGCAATTGGGTCTGTCTGG;TGTGCAAGATATCTCCCAGTACCGGGGTTTGCTTACTGG	IGHV4-1;IGHV7-3	;	IGHJ1;IGHJ3	IGHG1;IGHA	CALWYSNQFIF	TGTGCTCTATGGTACAGCAACCAGTTTATTTTC	IGLV1		IGLJ3	IGLC3
clonotype1447	clonotype1447_consensus_1;clonotype1447_consensus_3;clonotype1447_consensus_2	1	0.000259605	CAIGSVW	TGTGCAATTGGGTCTGTCTGG	IGHV4-1		IGHJ1	IGHG1							CSQSTHVPPYTF;CWQGTHFPYTF	TGCTCTCAAAGTACACATGTTCCTCCGTACACGTTC;TGCTGGCAAGGTACACATTTTCCGTACACGTTC	IGKV1-110;IGKV1-135	;	IGKJ2;IGKJ2	IGKC;IGKC
clonotype1010	clonotype1010_consensus_1;clonotype1010_consensus_3;clonotype1010_consensus_2	1	0.000259605	CAIGSVW;CAIGAYW	TGTGCAATTGGGTCTGTCTGG;TGTGCAATTGGGGCTTACTGG	IGHV4-1;IGHV4-1	;	IGHJ1;IGHJ3	IGHG2C;IGHG2B							CWQGTHFPYTF	TGCTGGCAAGGTACACATTTTCCGTACACGTTC	IGKV1-135		IGKJ2	IGKC
clonotype697	clonotype697_consensus_1;clonotype697_consensus_2	1	0.000259605	CASRGLLGWYFDVW	TGTGCAAGTCGGGGACTGCTGGGCTGGTACTTCGATGTCTGG	IGHV4-1		IGHJ1	IGHM							CLQRNAFPLTF	TGTCTACAACGTAATGCGTTTCCGCTCACGTTC	IGKV9-123		IGKJ5	IGKC
clonotype1185	clonotype1185_consensus_1;clonotype1185_consensus_2	1	0.000259605	CASRGLLGWYFDVW	TGTGCAAGTCGGGGACTACTGGGCTGGTACTTCGATGTCTGG	IGHV4-1		IGHJ1	IGHM							CLQRNVFPLTF	TGTCTACAGCGTAATGTGTTTCCGCTCACGTTC	IGKV9-123		IGKJ5	IGKC
clonotype714	clonotype714_consensus_2;clonotype714_consensus_1	1	0.000259605	CARLGYYGFFDYW	TGTGCAAGACTGGGGTACTACGGTTTCTTTGACTACTGG	IGHV4-1		IGHJ2	IGHM							CQQWNYPLITF	TGCCAGCAGTGGAATTATCCTCTTATCACGTTC	IGKV4-86		IGKJ5	IGKC
clonotype706	clonotype706_consensus_1;clonotype706_consensus_2	1	0.000259605	CARLGYYGFFAYW	TGTGCAAGACTGGGGTACTACGGTTTCTTTGCCTACTGG	IGHV4-1		IGHJ2	IGHM							CQQWNYPLITF	TGTCAGCAGTGGAATTATCCTCTTATCACGTTC	IGKV4-86		IGKJ5	IGKC
clonotype1049	clonotype1049_consensus_3;clonotype1049_consensus_1;clonotype1049_consensus_2	1	0.000259605	CALGAYW	TGTGCACTAGGGGCTTACTGG	IGHV4-1		IGHJ3	IGHG1							CWQGTHFPWTF;CWQGTHFPYTF	TGCTGGCAAGGTACACATTTTCCGTGGACGTTC;TGCTGGCAAGGTACACATTTTCCGTACACGTTC	IGKV1-135;IGKV1-135	;	IGKJ1;IGKJ2	IGKC;IGKC
clonotype879	clonotype879_consensus_2;clonotype879_consensus_1	1	0.000259605	CALGAYW	TGTGCATTAGGGGCTTACTGG	IGHV4-1		IGHJ3	IGHG1							CWQGTHFPYTF	TGCTGGCAAGGTACACATTTTCCGTACACGTTC	IGKV1-135		IGKJ2	IGKC
clonotype757	clonotype757_consensus_3;clonotype757_consensus_1;clonotype757_consensus_2	1	0.000259605	CTIGAYW	TGTACAATAGGGGCTTACTGG	IGHV4-1		IGHJ3	IGHG1							CWQGTHFPWTF;CWQGTHFPYTF	TGCTGGCAAGGTACACATTTTCCGTGGACGTTC;TGCTGGCAAGGTACACATTTTCCGTACACGTTC	IGKV1-135;IGKV1-135	;	IGKJ1;IGKJ2	IGKC;IGKC
clonotype1426	clonotype1426_consensus_1;clonotype1426_consensus_2;clonotype1426_consensus_3	1	0.000259605	CAIGAYW	TGTGCAATAGGGGCTTACTGG	IGHV4-1		IGHJ3	IGHG1							CWQGTHFPYTF;CWQGTHFPYTF	TGCTGGCAAGGTACACATTTTCCGTACACGTTC;TGTTGGCAAGGTACACATTTTCCGTACACGTTC	IGKV1-135;IGKV1-135	;	IGKJ2;IGKJ2	IGKC;IGKC
clonotype730	clonotype730_consensus_2;clonotype730_consensus_1;clonotype730_consensus_3	1	0.000259605	CAIGAYW	TGTGCAATAGGGGCTTACTGG	IGHV4-1		IGHJ3	IGHG1							CWQGTHFPRTF;CWQGTHFPYTF	TGCTGGCAAGGTACACATTTTCCTCGGACGTTC;TGCTGGCAAGGTACACATTTTCCGTACACGTTC	IGKV1-135;IGKV1-135	;	IGKJ1;IGKJ2	IGKC;IGKC
clonotype746	clonotype746_consensus_1;clonotype746_consensus_2	1	0.000259605	CAVGAYW	TGTGCAGTAGGGGCTTACTGG	IGHV4-1		IGHJ3	IGHG1							CWQGTHFPYTF	TGCTGGCAAGGTACACATTTTCCGTACACGTTC	IGKV1-135		IGKJ2	IGKC
clonotype1276	clonotype1276_consensus_1;clonotype1276_consensus_2	1	0.000259605	CARHMDYSFAYW	TGTGCAAGACATATGGACTATAGTTTTGCTTACTGG	IGHV4-1		IGHJ3	IGHM	CALWYSNHFIF	TGTGCTCTATGGTACAGCAACCATTTCATTTTC	IGLV1		IGLJ3	IGLC3
clonotype1590	clonotype1590_consensus_2;clonotype1590_consensus_1	1	0.000259605	CVGVATDAYW	TGTGTTGGAGTAGCTACGGATGCTTACTGG	IGHV4-1		IGHJ3	IGHM							CLQYASYPRTF	TGTCTACAATATGCTAGTTATCCTCGGACGTTC	IGKV9-124		IGKJ1	IGKC
clonotype1076	clonotype1076_consensus_2;clonotype1076_consensus_1	1	0.000259605	CARHSNYFDYW	TGTGCAAGACATAGTAACTATTTTGACTACTGG	IGHV5-12		IGHJ2	IGHA							CQQDYSSPTF	TGTCAGCAGGATTATAGCTCTCCCACGTTC	IGKV6-32		IGKJ4	IGKC
clonotype1156	clonotype1156_consensus_1;clonotype1156_consensus_2	1	0.000259605	CVRGLGGDYFDYW	TGTGTAAGAGGGCTCGGAGGGGACTACTTTGACTACTGG	IGHV5-12		IGHJ2	IGHG1							CSQSTHVPYTF	TGCTCTCAAAGTACACATGTTCCGTACACGTTC	IGKV1-110		IGKJ2	IGKC
clonotype1119	clonotype1119_consensus_1;clonotype1119_consensus_2	1	0.000259605	CARGLGGDYFDYW	TGTGCAAGAGGGCTCGGAGGGGACTACTTTGACTACTGG	IGHV5-12		IGHJ2	IGHG1							CSQSTHVPYTF	TGCTCTCAAAGTACACATGTTCCGTACACATTC	IGKV1-110		IGKJ2	IGKC
clonotype1589	clonotype1589_consensus_2;clonotype1589_consensus_1	1	0.000259605	CARLGYGSSYYYAMDYW	TGTGCAAGACTGGGGTACGGTAGTAGCTATTACTATGCTATGGACTACTGG	IGHV5-12		IGHJ4	IGHM							CQQYWSTPTF	TGTCAACAGTATTGGAGTACTCCGACGTTC	IGKV13-84		IGKJ1	IGKC
clonotype545	clonotype545_consensus_2;clonotype545_consensus_1	1	0.000259605	CARHSAMDYW	TGTGCAAGACATTCGGCTATGGACTACTGG	IGHV5-12		IGHJ4	IGHM							CLQYASSPPTF	TGTCTACAATATGCTAGTTCTCCTCCGACGTTC	IGKV9-120		IGKJ1	IGKC
clonotype818	clonotype818_consensus_2;clonotype818_consensus_1	1	0.000259605	CARGDYDAGFFAYW	TGTGCAAGAGGTGATTACGACGCGGGGTTTTTTGCTTACTGG	IGHV5-15		IGHJ3	IGHG3							CQQYWSTPYTF	TGTCAACAGTATTGGAGTACTCCGTACACGTTC	IGKV13-85		IGKJ2	IGKC
clonotype1106	clonotype1106_consensus_1;clonotype1106_consensus_2	1	0.000259605	CAREDGSSHWYFDVW	TGTGCAAGAGAAGACGGTAGTAGCCACTGGTACTTCGATGTCTGG	IGHV5-16		IGHJ1	IGHG1							CQHNWEIPLTF	TGTCAGCACAATTGGGAGATTCCGCTCACGTTT	IGKV3-7		IGKJ5	IGKC
clonotype1646	clonotype1646_consensus_2;clonotype1646_consensus_1	1	0.000259605	CARIAFYWYFDVW	TGTGCAAGGATAGCTTTCTACTGGTACTTCGATGTCTGG	IGHV5-16		IGHJ1	IGHG1							CQQWSSNPYTF	TGCCAGCAGTGGAGTAGTAACCCGTACACGTTC	IGKV4-68		IGKJ2	IGKC
clonotype707	clonotype707_consensus_1;clonotype707_consensus_2;clonotype707_consensus_3	1	0.000259605	CAREDGSSHWYFDVW	TGTGCAAGAGAAGACGGTAGTAGCCACTGGTACTTCGATGTCTGG	IGHV5-16		IGHJ1	IGHG1							CQHNWEIPLTF;CQHSWEIPLTF	TGTCAGCACAATTGGGAGATTCCGCTCACGTTC;TGTCAGCACAGTTGGGAGATTCCGCTCACGTTC	IGKV3-7;IGKV3-7	;	IGKJ5;IGKJ5	IGKC;IGKC
clonotype1203	clonotype1203_consensus_2;clonotype1203_consensus_1	1	0.000259605	CVRENYPWYFDVW	TGTGTAAGAGAAAACTACCCGTGGTACTTCGATGTCTGG	IGHV5-16		IGHJ1	IGHG1							CKQSYNLYTF	TGCAAGCAATCTTATAATCTGTACACGTTC	IGKV8-21		IGKJ2	IGKC
clonotype1355	clonotype1355_consensus_4;clonotype1355_consensus_3;clonotype1355_consensus_1;clonotype1355_consensus_2	1	0.000259605	CARENYPWSFDVW;CTRGDYGSWYFNVW	TGTGCAAGAGAAAACTACCCGTGGTCCTTCGATGTCTGG;TGTACAAGAGGGGACTATGGTAGCTGGTACTTCAATGTCTGG	IGHV5-16;IGHV5-9-1	;	IGHJ1;IGHJ1	IGHG1;IGHG2B							CQHFWGTPLTF;CKQSYNLYTF	TGTCAACATTTTTGGGGTACTCCGCTCACGTTC;TGCAAGCAATCTTATAATCTGTACACGTTC	IGKV12-46;IGKV8-21	;	IGKJ5;IGKJ2	IGKC;IGKC
clonotype578	clonotype578_consensus_1;clonotype578_consensus_2	1	0.000259605	CVRENYPWYFDVW	TGTGTAAGAGAAAACTACCCGTGGTATTTCGATGTCTGG	IGHV5-16		IGHJ1	IGHG2B							CKQSYNLYTF	TGCAAGCAATCTTATAATCTGTACACGTTC	IGKV8-21		IGKJ2	IGKC
clonotype741	clonotype741_consensus_1;clonotype741_consensus_2	1	0.000259605	CARDLWGYGHWYFDVW	TGTGCAAGAGATCTGTGGGGCTACGGTCACTGGTATTTCGATGTCTGG	IGHV5-16		IGHJ1	IGHG2B							CFQGSHVPLTF	TGCTTTCAAGGTTCACATGTTCCGCTCACGTTC	IGKV1-117		IGKJ5	IGKC
clonotype553	clonotype553_consensus_2;clonotype553_consensus_1	1	0.000259605	CARENYPWYFDVW	TGTGCAAGAGAAAACTACCCGTGGTACTTCGATGTCTGG	IGHV5-16		IGHJ1	IGHG2B							CWQSYNLYTF	TGCTGGCAATCTTATAATCTATACACGTTC	IGKV8-21		IGKJ2	IGKC
clonotype651	clonotype651_consensus_1;clonotype651_consensus_2	1	0.000259605	CARENYPWYFDVW	TGTGCAAGAGAAAACTACCCGTGGTACTTCGATGTCTGG	IGHV5-16		IGHJ1	IGHG2B							CWQSYNLYTF	TGCTGGCAATCTTATAATCTGTACACGTTC	IGKV8-21		IGKJ2	IGKC
clonotype1325	clonotype1325_consensus_2;clonotype1325_consensus_1	1	0.000259605	CARESYPWYFDVW	TGTGCAAGAGAAAGCTACCCGTGGTACTTCGATGTCTGG	IGHV5-16		IGHJ1	IGHG2B							CKQSYNLYTF	TGCAAGCAATCTTATAATCTGTACACGTTC	IGKV8-21		IGKJ2	IGKC
clonotype827	clonotype827_consensus_3;clonotype827_consensus_2;clonotype827_consensus_1	1	0.000259605	CARDLWGYGHWYFDVW	TGTGCAAGAGATCTGTGGGGCTACGGTCACTGGTACTTCGATGTCTGG	IGHV5-16		IGHJ1	IGHG2B							CFQGSHVPLTF;CSQSTHVPPLTF	TGCTTTCAAGGTTCACATGTTCCGCTCACGTTC;TGCTCTCAAAGTACACATGTTCCTCCGCTCACGTTC	IGKV1-117;IGKV1-117	;	IGKJ5;IGKJ5	IGKC;IGKC
clonotype692	clonotype692_consensus_1;clonotype692_consensus_2	1	0.000259605	CARENYPWYFDVW	TGTGCGAGAGAAAACTACCCATGGTACTTCGATGTCTGG	IGHV5-16		IGHJ1	IGHG2B							CWQSYNLYTF	TGCTGGCAATCTTATAATCTGTACACGTTC	IGKV8-21		IGKJ2	IGKC
clonotype497	clonotype497_consensus_2;clonotype497_consensus_1	1	0.000259605	CARENYPWYFDVW	TGTGCAAGAGAAAACTATCCGTGGTACTTCGATGTCTGG	IGHV5-16		IGHJ1	IGHG2C							CKQSYNLYTF	TGCAAGCAATCTTATAATCTATACACGTTC	IGKV8-21		IGKJ2	IGKC
clonotype614	clonotype614_consensus_1;clonotype614_consensus_2	1	0.000259605	CARRDGNYWYFDVW	TGTGCAAGGAGGGATGGTAACTACTGGTACTTCGATGTCTGG	IGHV5-16		IGHJ1	IGHM							CGQSYSYPYTF	TGTGGACAGAGTTACAGCTATCCGTACACGTTC	IGKV6-20		IGKJ2	IGKC
clonotype693	clonotype693_consensus_3;clonotype693_consensus_1;clonotype693_consensus_2	1	0.000259605	CVREDYYGLDYW	TGTGTAAGAGAGGATTACTACGGTCTTGACTACTGG	IGHV5-16		IGHJ2	IGHG1							CVQGTHFPWTF;CWQGTHFPWTF	TGCGTGCAAGGTACACATTTTCCGTGGACGTTC;TGCTGGCAAGGTACACATTTTCCGTGGACGTTC	IGKV1-133;IGKV1-135	;	IGKJ1;IGKJ1	IGKC;IGKC
clonotype516	clonotype516_consensus_2;clonotype516_consensus_1	1	0.000259605	CAREDYYGLDYW	TGTGCAAGAGAGGATTACTACGGTCTTGACTACTGG	IGHV5-16		IGHJ2	IGHG1							CVQGTHFPWTF	TGCGTGCAAGGTACACATTTTCCGTGGACGTTC	IGKV1-133		IGKJ1	IGKC
clonotype1434	clonotype1434_consensus_3;clonotype1434_consensus_1;clonotype1434_consensus_2	1	0.000259605	CAREDYYGLDCW	TGTGCTAGAGAGGATTACTACGGTCTTGACTGCTGG	IGHV5-16		IGHJ2	IGHG1							CVQGTHFPWTF;CWQGTHFPWTF	TGCGTGCAAGGTACACATTTTCCGTGGACGTTC;TGCTGGCAAGGTACACATTTTCCGTGGACGTTC	IGKV1-133;IGKV1-135	;	IGKJ1;IGKJ1	IGKC;IGKC
clonotype608	clonotype608_consensus_1;clonotype608_consensus_2	1	0.000259605	CARDPGSSFDYW	TGTGCAAGAGATCCTGGGAGTAGCTTTGACTACTGG	IGHV5-16		IGHJ2	IGHM	CGVGDTIKEQFVYVF	TGTGGTGTGGGTGATACAATTAAGGAACAATTTGTGTATGTTTTC	IGLV3		IGLJ2	IGLC2
clonotype1245	clonotype1245_consensus_1;clonotype1245_consensus_2	1	0.000259605	CARDHYGSSYYFDYW	TGTGCAAGAGATCACTACGGTAGTAGCTACTACTTTGACTACTGG	IGHV5-16	IGHD1-1	IGHJ2	IGHM							CQQSNSWPTTF	TGTCAACAAAGTAATAGCTGGCCAACCACGTTC	IGKV5-48		IGKJ5	IGKC
clonotype650	clonotype650_consensus_1;clonotype650_consensus_2	1	0.000259605	CAREDYYGSSWFAYW	TGTGCAAGAGAGGATTACTACGGTAGTTCCTGGTTTGCTTACTGG	IGHV5-16		IGHJ3	IGHG1							CFQGNRYPYTF	TGTTTTCAGGGAAATAGGTACCCGTACACGTTC	IGKV4-63		IGKJ2	IGKC
clonotype1023	clonotype1023_consensus_1;clonotype1023_consensus_2	1	0.000259605	CAREDYYGSSWFAYW	TGTGCAAGAGAGGATTACTACGGTAGTTCCTGGTTTGCTTACTGG	IGHV5-16		IGHJ3	IGHG1							CFQGSGYPYTF	TGTTTTCAGGGGAGTGGGTATCCGTACACGTTC	IGKV4-63		IGKJ2	IGKC
clonotype664	clonotype664_consensus_1;clonotype664_consensus_2	1	0.000259605	CAREDYFGSSWFAYW	TGTGCAAGAGAGGATTACTTCGGTAGTTCCTGGTTTGCTTACTGG	IGHV5-16		IGHJ3	IGHG2B							CFQGSGYPYTF	TGTTTTCAGGGGAGTGGGTACCCGTACACGTTC	IGKV4-63		IGKJ2	IGKC
clonotype1385	clonotype1385_consensus_1;clonotype1385_consensus_2	1	0.000259605	CAREYYGSWAYW	TGTGCAAGAGAATACTACGGTAGTTGGGCTTACTGG	IGHV5-16		IGHJ3	IGHM							CQQHYSTPWTF	TGTCAGCAACATTATAGCACTCCGTGGACGTTC	IGKV8-24		IGKJ1	IGKC
clonotype1462	clonotype1462_consensus_2;clonotype1462_consensus_1	1	0.000259605	CARPITTVVPVW	TGTGCAAGGCCGATTACTACGGTAGTCCCCGTCTGG	IGHV5-17		IGHJ1	IGHM							CLQYDEFPLTF	TGTCTACAGTATGATGAGTTTCCTCTCACGTTC	IGKV14-111		IGKJ4	IGKC
clonotype1584	clonotype1584_consensus_2;clonotype1584_consensus_1	1	0.000259605	CARPDGNYVYWYFDVW	TGTGCAAGGCCGGATGGTAACTACGTTTACTGGTACTTCGATGTCTGG	IGHV5-17		IGHJ1	IGHM							CAQNLELPPTF	TGTGCTCAAAATCTAGAACTTCCTCCGACGTTC	IGKV2-109		IGKJ1	IGKC
clonotype699	clonotype699_consensus_2;clonotype699_consensus_1	1	0.000259605	CAKHGYFDVW	TGTGCAAAACACGGGTACTTCGATGTCTGG	IGHV5-17		IGHJ1	IGHM							CLQYDEFPFTF	TGTCTACAGTATGATGAGTTTCCTTTCACGTTC	IGKV14-111		IGKJ4	IGKC
clonotype1361	clonotype1361_consensus_3;clonotype1361_consensus_4;clonotype1361_consensus_1;clonotype1361_consensus_2	1	0.000259605	CAKHGYFDVW;CARRLPGQGYAMDYW	TGTGCAAAACACGGGTACTTCGATGTCTGG;TGTGCAAGACGCCTCCCGGGACAGGGCTATGCTATGGACTACTGG	IGHV5-17;IGHV5-9	;	IGHJ1;IGHJ4	IGHM;IGHA							CLQYDEFPFTF;CLQSGTMPLTF	TGTCTACAGTATGATGAGTTTCCTTTCACGTTC;TGTTTGCAAAGTGGTACCATGCCGCTCACGTTC	IGKV14-111;IGKV17-127	;	IGKJ4;IGKJ5	IGKC;IGKC
clonotype625	clonotype625_consensus_1;clonotype625_consensus_2	1	0.000259605	CARYWDWYFDVW	TGTGCAAGGTACTGGGACTGGTACTTCGATGTCTGG	IGHV5-17		IGHJ1	IGHM	CALWYSTHYVF	TGTGCTCTATGGTACAGCACCCATTATGTTTTC	IGLV2		IGLJ2	IGLC2
clonotype1664	clonotype1664_consensus_2;clonotype1664_consensus_1	1	0.000259605	CARGGTTVVKGYFDVW	TGTGCAAGGGGGGGTACTACGGTAGTAAAGGGGTACTTCGATGTCTGG	IGHV5-17		IGHJ1	IGHM	CALWYSNHFIF	TGTGCTCTATGGTACAGCAACCATTTTATTTTC	IGLV1		IGLJ3	IGLC3
clonotype1583	clonotype1583_consensus_1;clonotype1583_consensus_2	1	0.000259605	CARSGYHWYFDVW	TGTGCAAGGTCTGGTTACCACTGGTACTTCGATGTCTGG	IGHV5-17		IGHJ1	IGHM							CSQSTHVPPYTF	TGCTCTCAAAGTACACATGTTCCTCCGTACACGTTC	IGKV1-110		IGKJ2	IGKC
clonotype829	clonotype829_consensus_2;clonotype829_consensus_1	1	0.000259605	CARGPPYYYGLDYW	TGTGCAAGGGGGCCCCCTTATTACTACGGTCTGGACTACTGG	IGHV5-17		IGHJ2	IGHA	CSLYYSNHWVF	TGTTCTCTATATTACAGCAACCATTGGGTGTTC	IGLV1		IGLJ1	IGLC1
clonotype1558	clonotype1558_consensus_2;clonotype1558_consensus_1	1	0.000259605	CARRLDYW	TGTGCAAGGAGGCTTGACTACTGG	IGHV5-17		IGHJ2	IGHG1							CSQSTHVPYTF	TGCTCTCAAAGTACACATGTTCCGTACACGTTC	IGKV1-110		IGKJ2	IGKC
clonotype647	clonotype647_consensus_1;clonotype647_consensus_2	1	0.000259605	CARPGTTVVASSYYFDYW	TGTGCAAGGCCGGGTACTACGGTAGTAGCCAGTTCTTACTACTTTGACTACTGG	IGHV5-17		IGHJ2	IGHM							CQQWSSNPWTF	TGCCAGCAGTGGAGTAGTAACCCCTGGACGTTC	IGKV4-68		IGKJ1	IGKC
clonotype1346	clonotype1346_consensus_2;clonotype1346_consensus_1	1	0.000259605	CARPRDGYYFDYW	TGTGCAAGGCCGAGGGATGGTTACTACTTTGACTACTGG	IGHV5-17		IGHJ2	IGHM							CQHSWEIPWTF	TGTCAGCACAGTTGGGAGATTCCGTGGACGTTC	IGKV3-7		IGKJ1	IGKC
clonotype1284	clonotype1284_consensus_2;clonotype1284_consensus_1	1	0.000259605	CARSPGSSHKW	TGTGCAAGGTCTCCCGGTAGTAGCCATAAGTGG	IGHV5-17		IGHJ2	IGHM							CLQYDEFPYTF	TGTCTACAGTATGATGAGTTTCCGTACACGTTC	IGKV14-111		IGKJ2	IGKC
clonotype876	clonotype876_consensus_1;clonotype876_consensus_2	1	0.000259605	CARYYSNFDYW	TGTGCAAGGTACTATAGTAACTTTGACTACTGG	IGHV5-17		IGHJ2	IGHM							CFQGSHVPFTF	TGCTTTCAAGGTTCACATGTTCCATTCACGTTC	IGKV1-117		IGKJ4	IGKC
clonotype704	clonotype704_consensus_1;clonotype704_consensus_2	1	0.000259605	CARTVGSYFDYW	TGTGCAAGGACGGTAGGGTCTTACTTTGACTACTGG	IGHV5-17		IGHJ2	IGHM							CLQYDNLWTF	TGTCTACAGTATGATAATCTTTGGACGTTC	IGKV19-93		IGKJ1	IGKC
clonotype923	clonotype923_consensus_1;clonotype923_consensus_2	1	0.000259605	CARPTGTEYFDYW	TGTGCAAGGCCAACTGGGACGGAGTACTTTGACTACTGG	IGHV5-17		IGHJ2	IGHM							CQQYYSYPWTF	TGTCAGCAATATTATAGCTATCCGTGGACGTTC	IGKV8-30		IGKJ1	IGKC
clonotype1472	clonotype1472_consensus_1;clonotype1472_consensus_2	1	0.000259605	CARGTGKGLDYW	TGTGCAAGGGGGACTGGGAAGGGCCTTGACTACTGG	IGHV5-17		IGHJ2	IGHM							CQQWSSYPFTF	TGTCAACAGTGGAGTAGTTACCCATTCACGTTC	IGKV4-53		IGKJ4	IGKC
clonotype585	clonotype585_consensus_2;clonotype585_consensus_1	1	0.000259605	CARNPFAYW	TGTGCAAGGAACCCGTTTGCTTACTGG	IGHV5-17		IGHJ3	IGHM							CQQWSSYPFTF	TGCCAGCAGTGGAGTAGTTACCCATTCACGTTC	IGKV4-55		IGKJ4	IGKC
clonotype573	clonotype573_consensus_1;clonotype573_consensus_2	1	0.000259605	CARGGYPFAYW	TGTGCAAGGGGGGGGTATCCCTTTGCTTACTGG	IGHV5-17		IGHJ3	IGHM							CLQYDEFPPTF	TGTCTACAGTATGATGAGTTTCCTCCTACGTTC	IGKV14-111		IGKJ5	IGKC
clonotype618	clonotype618_consensus_1;clonotype618_consensus_2	1	0.000259605	CARNPFAYW	TGTGCAAGGAACCCGTTTGCTTACTGG	IGHV5-17		IGHJ3	IGHM							CLQSDNMPFTF	TGTTTGCAAAGTGATAACATGCCATTCACGTTC	IGKV17-127		IGKJ4	IGKC
clonotype944	clonotype944_consensus_2;clonotype944_consensus_1	1	0.000259605	CARNPFAYW	TGTGCAAGGAACCCGTTTGCTTACTGG	IGHV5-17		IGHJ3	IGHM							CLQHGESPTF	TGTCTACAGCATGGTGAGAGCCCGACGTTC	IGKV14-126		IGKJ1	IGKC
clonotype1068	clonotype1068_consensus_2;clonotype1068_consensus_1	1	0.000259605	CARNPFAYW	TGTGCAAGGAACCCGTTTGCTTACTGG	IGHV5-17		IGHJ3	IGHM							CQQWSGYPYTF	TGCCAGCAGTGGAGTGGTTACCCGTACACGTTC	IGKV4-51		IGKJ2	IGKC
clonotype1172	clonotype1172_consensus_1;clonotype1172_consensus_2	1	0.000259605	CARNGKGGFAYW	TGTGCAAGGAATGGGAAGGGGGGGTTTGCTTACTGG	IGHV5-17		IGHJ3	IGHM							CLQYDNLWTF	TGTCTACAGTATGATAATCTGTGGACGTTC	IGKV19-93		IGKJ1	IGKC
clonotype595	clonotype595_consensus_1;clonotype595_consensus_2	1	0.000259605	CATDSAYW	TGTGCAACGGATTCGGCTTACTGG	IGHV5-17		IGHJ3	IGHM							CQQYNSYPLTF	TGTCAGCAATATAACAGCTATCCTCTCACGTTC	IGKV6-15		IGKJ4	IGKC
clonotype1373	clonotype1373_consensus_1;clonotype1373_consensus_4;clonotype1373_consensus_3;clonotype1373_consensus_2	1	0.000259605	CARTPPFAYW;CVRISYSNYVWYFDYW	TGTGCAAGGACTCCACCTTTTGCTTACTGG;TGTGTAAGAATATCCTATAGTAACTACGTTTGGTACTTTGACTACTGG	IGHV5-17;IGHV9-1	;	IGHJ3;IGHJ2	IGHM;IGHG1							CQQANTLPYTF;CLQYDEFPYTF	TGCCAACAGGCTAATACGCTTCCGTACACGTTC;TGTCTACAGTATGATGAGTTTCCTTACACGTTC	IGKV10-96;IGKV14-111	;	IGKJ2;IGKJ2	IGKC;IGKC
clonotype1025	clonotype1025_consensus_1;clonotype1025_consensus_2	1	0.000259605	CARLYDGYHYYAMDYW	TGTGCAAGGCTCTATGATGGTTACCATTACTATGCTATGGACTACTGG	IGHV5-17		IGHJ4	IGHA	CALWYSNHLVF	TGTGCTCTATGGTACAGCAACCATTTGGTGTTC	IGLV1		IGLJ1	IGLC1
clonotype1173	clonotype1173_consensus_1;clonotype1173_consensus_2	1	0.000259605	CAKDDYYVMDYW	TGTGCAAAGGATGATTACTATGTTATGGACTACTGG	IGHV5-17		IGHJ4	IGHA							CSQSTHVPWTF	TGCTCTCAAAGTACACATGTTCCGTGGACGTTC	IGKV1-110		IGKJ1	IGKC
clonotype1016	clonotype1016_consensus_2;clonotype1016_consensus_1	1	0.000259605	CARLYDGYHYYPMDSW	TGTGCAAGGCTCTATGATGGTTACCATTACTATCCTATGGACTCCTGG	IGHV5-17		IGHJ4	IGHA	CALWYSNHLVF	TGTGCTCTATGGTACAGCAACCATTTGGTGTTC	IGLV1		IGLJ1	IGLC1
clonotype1058	clonotype1058_consensus_1;clonotype1058_consensus_2	1	0.000259605	CARRGGSSLYYAMDYW	TGTGCAAGGAGGGGCGGTAGTAGCCTTTACTATGCTATGGACTACTGG	IGHV5-17		IGHJ4	IGHM							CQQHNEYPLTF	TGTCAACAGCATAATGAATACCCGCTCACGTTC	IGKV16-104		IGKJ5	IGKC
clonotype925	clonotype925_consensus_2;clonotype925_consensus_1	1	0.000259605	CARHGNYGGDYW	TGTGCAAGGCATGGTAACTACGGGGGGGACTACTGG	IGHV5-17		IGHJ4	IGHM	CALWYSNHLVF	TGTGCTCTATGGTACAGCAACCATTTGGTGTTC	IGLV1		IGLJ1	IGLC1
clonotype1603	clonotype1603_consensus_2;clonotype1603_consensus_1	1	0.000259605	CARRDYDYAMDYW	TGTGCAAGGAGGGATTACGACTATGCTATGGACTACTGG	IGHV5-17		IGHJ4	IGHM							CQQSNSWPLTF	TGTCAACAGAGTAACAGCTGGCCTCTCACGTTC	IGKV5-43		IGKJ5	IGKC
clonotype1153	clonotype1153_consensus_2;clonotype1153_consensus_1	1	0.000259605	CARPAGGYAMDYW	TGTGCAAGGCCGGCAGGAGGGTATGCTATGGACTACTGG	IGHV5-17		IGHJ4	IGHM							CQHSWEIPWTF	TGTCAGCACAGTTGGGAGATTCCGTGGACGTTC	IGKV3-7		IGKJ1	IGKC
clonotype1220	clonotype1220_consensus_1	1	0.000259605	CARDDGYNWYFDVW	TGTGCAAGGGATGATGGTTACAACTGGTACTTCGATGTCTGG	IGHV5-4		IGHJ1	IGHD
clonotype1445	clonotype1445_consensus_1;clonotype1445_consensus_2	1	0.000259605	CARGGYGTGFGYFDVW	TGTGCAAGAGGGGGCTACGGTACAGGTTTCGGATACTTCGATGTCTGG	IGHV5-4		IGHJ1	IGHM							CQQSNNWPRTF	TGTCAACAAAGTAATAACTGGCCAAGGACGTTC	IGKV5-48		IGKJ1	IGKC
clonotype1633	clonotype1633_consensus_2;clonotype1633_consensus_1	1	0.000259605	CARGGNYLDYW	TGTGCAAGAGGAGGTAACTACCTTGACTACTGG	IGHV5-4		IGHJ2	IGHM							CFQGSHVPWTF	TGCTTTCAAGGTTCACATGTTCCGTGGACGTTC	IGKV1-117		IGKJ1	IGKC
clonotype600	clonotype600_consensus_2;clonotype600_consensus_1	1	0.000259605	CARDQGLLPHYFDYW	TGTGCAAGAGATCAGGGCCTTCTACCTCACTACTTTGACTACTGG	IGHV5-4		IGHJ2	IGHM							CQQHYSTPPTF	TGTCAGCAACATTATAGCACTCCTCCCACGTTC	IGKV8-24		IGKJ5	IGKC
clonotype866	clonotype866_consensus_2;clonotype866_consensus_1	1	0.000259605	CARGGIYFDYW	TGTGCAAGAGGGGGTATCTACTTTGACTACTGG	IGHV5-4		IGHJ2	IGHM							CQQWSSYPLTF	TGTCAACAGTGGAGTAGTTACCCACTCACGTTC	IGKV4-53		IGKJ4	IGKC
clonotype1508	clonotype1508_consensus_1;clonotype1508_consensus_2	1	0.000259605	CVREDYAGGMDYW	TGTGTAAGAGAAGACTATGCGGGGGGTATGGACTACTGG	IGHV5-4		IGHJ4	IGHG1							CLQYDDFPYTF	TGTCTACAGTATGATGACTTTCCGTACACGTTC	IGKV14-111		IGKJ2	IGKC
clonotype901	clonotype901_consensus_1;clonotype901_consensus_2	1	0.000259605	CARDGYSKRDAMDYW	TGTGCAAGAGACGGGTATAGTAAAAGGGATGCTATGGACTACTGG	IGHV5-4		IGHJ4	IGHM							CQQHNEYPLTF	TGTCAACAGCATAATGAATACCCGCTCACGTTC	IGKV16-104		IGKJ5	IGKC
clonotype809	clonotype809_consensus_2;clonotype809_consensus_1	1	0.000259605	CARDAMDYW	TGTGCAAGAGATGCTATGGACTACTGG	IGHV5-4		IGHJ4	IGHM	CALWYSNRWVF	TGTGCTCTATGGTACAGCAACCGCTGGGTGTTC	IGLV1		IGLJ1	IGLC1
clonotype713	clonotype713_consensus_2;clonotype713_consensus_1	1	0.000259605	CARQGPVYYYGSGYFDVW	TGTGCAAGACAAGGCCCGGTTTATTACTACGGTAGTGGGTACTTCGATGTCTGG	IGHV5-6		IGHJ1	IGHG1							CSQSTHVPWTF	TGCTCTCAAAGTACACATGTTCCGTGGACGTTC	IGKV1-110		IGKJ1	IGKC
clonotype1254	clonotype1254_consensus_2;clonotype1254_consensus_1	1	0.000259605	CARHHDSYWYFDVW	TGTGCAAGACATCATGATAGCTACTGGTACTTCGATGTCTGG	IGHV5-6		IGHJ1	IGHM							CQQSNSWPYTF	TGTCAACAAAGTAATAGCTGGCCATACACGTTC	IGKV5-48		IGKJ2	IGKC
clonotype1362	clonotype1362_consensus_1;clonotype1362_consensus_2	1	0.000259605	CASITTEGYW	TGTGCAAGTATTACTACGGAGGGCTACTGG	IGHV5-6		IGHJ2	IGHM	CALWYSNHWVF	TGTGCTCTATGGTACAGCAACCATTGGGTGTTC	IGLV1		IGLJ1	IGLC1
clonotype531	clonotype531_consensus_1;clonotype531_consensus_2;clonotype531_consensus_3	1	0.000259605	CARQRNSFYYYGSSLDYW	TGTGCAAGACAAAGGAATTCCTTTTATTACTACGGTAGTAGCCTTGACTACTGG	IGHV5-6	IGHD1-1	IGHJ2	IGHG1							CSQSTHVPLTF;CQQYYSYPRTF	TGCTCTCAAAGTACACATGTTCCGCTCACGTTC;TGTCAGCAATATTATAGCTATCCTCGGACGTTC	IGKV1-110;IGKV8-30	;	IGKJ5;IGKJ1	IGKC;IGKC
clonotype1026	clonotype1026_consensus_1;clonotype1026_consensus_2	1	0.000259605	CARDYPFFAYW	TGTGCAAGAGATTACCCCTTTTTTGCTTACTGG	IGHV5-6		IGHJ3	IGHA							CQQSNSWPQLTF	TGTCAACAGAGTAACAGCTGGCCTCAGCTCACGTTC	IGKV5-43		IGKJ5	IGKC
clonotype1086	clonotype1086_consensus_1;clonotype1086_consensus_2	1	0.000259605	CARDYPFFSYW	TGTGCAAGAGATTACCCCTTTTTTTCTTACTGG	IGHV5-6		IGHJ3	IGHA							CQQSNSWPQLTF	TGTCAACAGAGTAACAGCTGGCCTCAGCTCACGTTC	IGKV5-43		IGKJ5	IGKC
clonotype856	clonotype856_consensus_1;clonotype856_consensus_2	1	0.000259605	CASFYYGYSRFAYW	TGTGCAAGTTTCTACTATGGTTACTCCAGGTTTGCTTACTGG	IGHV5-6		IGHJ3	IGHM	CGVGDTIKEQFVYVF	TGTGGTGTGGGTGATACAATTAAGGAACAATTTGTGTATGTTTTC	IGLV3		IGLJ2	IGLC2
clonotype1401	clonotype1401_consensus_1;clonotype1401_consensus_2	1	0.000259605	CARQDYSKDYYAMDYW	TGTGCAAGACAGGACTATAGTAAGGATTACTATGCTATGGACTACTGG	IGHV5-6		IGHJ4	IGHG1							CHQYHRSPFTF	TGCCACCAGTATCATCGTTCCCCATTCACGTTC	IGKV4-74		IGKJ4	IGKC
clonotype1406	clonotype1406_consensus_2;clonotype1406_consensus_1	1	0.000259605	CARRGYSNYVDAMDYW	TGTGCAAGAAGGGGCTATAGTAACTACGTGGATGCTATGGACTACTGG	IGHV5-6		IGHJ4	IGHM							CLQSDNMPLTF	TGTTTGCAAAGTGATAACATGCCGCTCACGTTC	IGKV17-127		IGKJ5	IGKC
clonotype1239	clonotype1239_consensus_1;clonotype1239_consensus_2	1	0.000259605	CARQYYYGSILYYAMDYW	TGTGCAAGACAGTATTACTACGGTAGTATCCTTTACTATGCTATGGACTACTGG	IGHV5-9		IGHJ4	IGHM							CQQYSGYPLTF	TGCCAGCAGTACAGTGGTTACCCACTCACGTTC	IGKV4-57-1		IGKJ5	IGKC
clonotype1223	clonotype1223_consensus_1;clonotype1223_consensus_2	1	0.000259605	CTRGDYGSFYFDVW	TGTACAAGAGGGGACTATGGTAGCTTCTACTTCGATGTCTGG	IGHV5-9-1		IGHJ1	IGHA							CQHFWGTPLTF	TGTCAACATTTTTGGGGTACTCCGCTCACGTTC	IGKV12-46		IGKJ5	IGKC
clonotype1078	clonotype1078_consensus_2;clonotype1078_consensus_3;clonotype1078_consensus_1;clonotype1078_consensus_4	1	0.000259605	CTRGDYGSWYFDVW;CARDSNWYFDVW	TGTACAAGAGGGGACTATGGTAGCTGGTACTTCGATGTCTGG;TGTGCAAGAGACAGTAACTGGTACTTCGATGTCTGG	IGHV5-9-1;IGHV9-3	;	IGHJ1;IGHJ1	IGHG1;IGHM	CALWYSTHYVF	TGTGCTCTATGGTACAGCACCCATTATGTTTTC	IGLV2		IGLJ2	IGLC2	CQHFWGTPLTF	TGTCAACATTTTTGGGGTACTCCGCTCACGTTC	IGKV12-46		IGKJ5	IGKC
clonotype1648	clonotype1648_consensus_2;clonotype1648_consensus_1	1	0.000259605	CTRGDYGSWYFNVW	TGTACAAGAGGGGACTATGGTAGCTGGTACTTCAATGTCTGG	IGHV5-9-1		IGHJ1	IGHG2B							CQHFWGTPLTF	TGTCAACATTTTTGGGGTACTCCGCTCACGTTC	IGKV12-46		IGKJ5	IGKC
clonotype1300	clonotype1300_consensus_2;clonotype1300_consensus_1	1	0.000259605	CTRGDYGSWYFDVW	TGTACACGAGGGGACTATGGTAGCTGGTACTTCGATGTCTGG	IGHV5-9-1		IGHJ1	IGHG2C							CQHFWGTPLTF	TGTCAACATTTTTGGGGTACTCCGCTCACGTTC	IGKV12-46		IGKJ5	IGKC
clonotype836	clonotype836_consensus_2;clonotype836_consensus_1	1	0.000259605	CTREGGLLFDYW	TGTACAAGAGAGGGTGGGCTTCTCTTTGACTACTGG	IGHV5-9-1		IGHJ2	IGHG2B							CAQNLELPRTF	TGTGCTCAAAATCTAGAACTTCCTCGGACGTTC	IGKV2-109		IGKJ1	IGKC
clonotype1110	clonotype1110_consensus_1;clonotype1110_consensus_2	1	0.000259605	CTKERDGFDYW	TGTACAAAAGAGAGGGACGGCTTTGACTACTGG	IGHV5-9-1		IGHJ2	IGHM							CSQSTHVPPFTF	TGCTCTCAAAGTACACATGTTCCTCCATTCACGTTC	IGKV1-110		IGKJ4	IGKC
clonotype1204	clonotype1204_consensus_1;clonotype1204_consensus_2	1	0.000259605	CTRVLHAMDYW	TGTACAAGGGTCCTCCATGCTATGGACTACTGG	IGHV5-9-1		IGHJ4	IGHG2C							CLQSDNMPFTF	TGTTTGCAAAGTGATAACATGCCATTCACGTTC	IGKV17-127		IGKJ4	IGKC
clonotype567	clonotype567_consensus_2;clonotype567_consensus_1	1	0.000259605	CTRLLPMDYW	TGTACAAGGTTACTTCCTATGGACTACTGG	IGHV5-9-1		IGHJ4	IGHM							CQQSNSWPLTF	TGTCAACAGAGTAACAGCTGGCCTCTCACGTTC	IGKV5-43		IGKJ5	IGKC
clonotype1347	clonotype1347_consensus_2;clonotype1347_consensus_1	1	0.000259605	CQNWDGYAMDYW	TGTCAAAACTGGGACGGGTATGCTATGGACTACTGG	IGHV5-9-1		IGHJ4	IGHM							CLQYASYPRTF	TGTCTACAATATGCTAGTTATCCTCGGACGTTC	IGKV9-124		IGKJ1	IGKC
clonotype539	clonotype539_consensus_2;clonotype539_consensus_1	1	0.000259605	CADIPTYVW	TGCGCAGACATTCCTACTTATGTCTGG	IGHV6-3		IGHJ1	IGHA	CALWYSTHFVF	TGTGCTCTGTGGTACAGCACCCATTTTGTTTTC	IGLV2		IGLJ2	IGLC2
clonotype1074	clonotype1074_consensus_2;clonotype1074_consensus_1	1	0.000259605	CTGFITDVW	TGCACAGGATTTATTACCGATGTCTGG	IGHV6-3		IGHJ1	IGHG1							CLQYDNLWTF	TGTCTACAGTATGATAATCTGTGGACGTTC	IGKV19-93		IGKJ1	IGKC
clonotype1670	clonotype1670_consensus_1;clonotype1670_consensus_2;clonotype1670_consensus_3	1	0.000259605	CTDYGYEGWYFDVW	TGCACAGACTATGGTTACGAAGGGTGGTACTTCGATGTCTGG	IGHV6-3		IGHJ1	IGHG2B							CLQSDNLPYTF;CQQYYSYPYTF	TGTTTGCAAAGTGATAACTTGCCGTACACGTTC;TGTCAGCAATATTATAGCTATCCGTACACGTTC	IGKV17-121;IGKV8-30	;	IGKJ2;IGKJ2	IGKC;IGKC
clonotype1471	clonotype1471_consensus_2;clonotype1471_consensus_1	1	0.000259605	CTATTVVTDSEGYWYFDVW	TGCACAGCTACTACGGTAGTAACTGACTCTGAAGGTTACTGGTACTTCGATGTCTGG	IGHV6-3		IGHJ1	IGHM							CQHFWGTTWTF	TGTCAACATTTTTGGGGTACTACGTGGACGTTC	IGKV12-46		IGKJ1	IGKC
clonotype657	clonotype657_consensus_1;clonotype657_consensus_2	1	0.000259605	CPGSLYWYFDVW	TGCCCCGGTAGCCTCTACTGGTACTTCGATGTCTGG	IGHV6-3		IGHJ1	IGHM							CQQSNSWPLTF	TGTCAACAAAGTAATAGCTGGCCACTCACGTTC	IGKV5-48		IGKJ5	IGKC
clonotype899	clonotype899_consensus_1;clonotype899_consensus_2	1	0.000259605	CTGYYGSTDFDFW	TGCACAGGTTACTACGGTAGTACCGACTTTGACTTCTGG	IGHV6-3		IGHJ2	IGHA	CALWYSNHWVF	TGTGCTCTATGGTACAGCAACCATTGGGTGTTC	IGLV1		IGLJ1	IGLC1
clonotype1344	clonotype1344_consensus_1;clonotype1344_consensus_2	1	0.000259605	CTDPGTGYW	TGCACAGATCCTGGGACAGGCTACTGG	IGHV6-3		IGHJ2	IGHA							CMQHLEYPYTF	TGTATGCAACATCTAGAATATCCTTACACGTTC	IGKV2-137		IGKJ2	IGKC
clonotype1643	clonotype1643_consensus_2;clonotype1643_consensus_1	1	0.000259605	CTDLGQGYW	TGCACAGATCTGGGACAGGGCTACTGG	IGHV6-3		IGHJ2	IGHA							CMQHLEYPCTF	TGTATGCAACATCTAGAATATCCGTGCACGTTC	IGKV2-137		IGKJ2	IGKC
clonotype1195	clonotype1195_consensus_2;clonotype1195_consensus_1;clonotype1195_consensus_3	1	0.000259605	CTGDGYYW	TGCACAGGCGATGGTTACTACTGG	IGHV6-3		IGHJ2	IGHM							CQHFWGTPYTF;CQHFWGTPTF	TGTCAACATTTTTGGGGTACTCCGTACACGTTC;TGTCAACATTTTTGGGGTACTCCCACGTTC	IGKV12-46;IGKV12-46	;	IGKJ2;IGKJ4	IGKC;IGKC
clonotype1519	clonotype1519_consensus_1;clonotype1519_consensus_2	1	0.000259605	CTTYDYVNW	TGCACAACCTATGATTACGTAAACTGG	IGHV6-3		IGHJ2	IGHM							CVQGTHFPFTF	TGCGTGCAAGGTACACATTTTCCATTCACGTTC	IGKV1-133		IGKJ4	IGKC
clonotype862	clonotype862_consensus_1;clonotype862_consensus_2	1	0.000259605	CKPSTVDGYW	TGCAAGCCTTCTACGGTAGATGGCTACTGG	IGHV6-3		IGHJ2	IGHM							CFQGSHVPLTF	TGCTTTCAAGGTTCACATGTTCCGCTCACGTTC	IGKV1-117		IGKJ5	IGKC
clonotype869	clonotype869_consensus_2;clonotype869_consensus_1	1	0.000259605	CTGGKSYFDYW	TGCACAGGGGGGAAGAGCTACTTTGACTACTGG	IGHV6-3		IGHJ2	IGHM							CQQSNSWPLTF	TGTCAACAAAGTAATAGCTGGCCGCTCACGTTC	IGKV5-48		IGKJ5	IGKC
clonotype995	clonotype995_consensus_2;clonotype995_consensus_1;clonotype995_consensus_3	1	0.000259605	CTDDNDGRFYW	TGCACAGATGATAACGACGGCAGGTTCTACTGG	IGHV6-3		IGHJ2	IGHM							CSQVTHVPWTF;CQQNNSWPHTF	TGCTCTCAAGTTACACATGTTCCGTGGACGTTC;TGTCAACAGAATAACAGCTGGCCTCACACGTTC	IGKV1-110;IGKV5-45	;	IGKJ1;IGKJ5	IGKC;IGKC
clonotype1655	clonotype1655_consensus_3;clonotype1655_consensus_2;clonotype1655_consensus_1	1	0.000259605	CTSTLDYW	TGCACCTCTACTCTTGACTACTGG	IGHV6-3		IGHJ2	IGHM							CSQSTHVPWTF;CSQSTHVPPTF	TGCTCTCAAAGTACACATGTTCCGTGGACGTTC;TGCTCTCAAAGTACACATGTTCCTCCGACGTTC	IGKV1-110;IGKV1-110	;	IGKJ1;IGKJ1	IGKC;IGKC
clonotype674	clonotype674_consensus_2;clonotype674_consensus_1	1	0.000259605	CTGLSLDYW	TGCACAGGGTTATCCCTTGACTACTGG	IGHV6-3		IGHJ2	IGHM							CSQSTHVPFTF	TGCTCTCAAAGTACACATGTTCCATTCACGTTC	IGKV1-110		IGKJ4	IGKC
clonotype678	clonotype678_consensus_2;clonotype678_consensus_1;clonotype678_consensus_3	1	0.000259605	CTRGGYDEDFDYW	TGCACTAGGGGGGGTTACGACGAGGACTTTGACTACTGG	IGHV6-3		IGHJ2	IGHM	CALWYSNHWVF	TGTGCTCTATGGTACAGCAACCATTGGGTGTTC	IGLV1		IGLJ1	IGLC1	CQQHLHIPFTF	TGTCAGCAGCATTTACACATTCCATTCACGTTC	IGKV8-16		IGKJ4	IGKC
clonotype783	clonotype783_consensus_1;clonotype783_consensus_2	1	0.000259605	CTGHDGYPYFDYW	TGCACAGGCCATGATGGTTACCCCTACTTTGACTACTGG	IGHV6-3		IGHJ2	IGHM							CQQYYSYPFTF	TGTCAGCAATATTATAGCTATCCATTCACGTTC	IGKV8-30		IGKJ4	IGKC
clonotype1517	clonotype1517_consensus_1;clonotype1517_consensus_2	1	0.000259605	CTGQGTTVEGYFDYW	TGCACAGGCCAGGGTACTACGGTAGAAGGGTACTTTGACTACTGG	IGHV6-3		IGHJ2	IGHM							CQHSWEIPLTF	TGTCAGCACAGTTGGGAGATTCCTCTCACGTTC	IGKV3-7		IGKJ5	IGKC
clonotype842	clonotype842_consensus_1;clonotype842_consensus_2;clonotype842_consensus_3	1	0.000259605	CTGDWQSGYW	TGCACAGGCGACTGGCAATCCGGCTACTGG	IGHV6-3		IGHJ2	IGHM							CQHFWGTPTF;CQHFWGTPFTF	TGTCAACATTTTTGGGGTACTCCCACGTTC;TGTCAACATTTTTGGGGTACTCCATTCACGTTC	IGKV12-46;IGKV12-46	;	IGKJ4;IGKJ4	IGKC;IGKC
clonotype556	clonotype556_consensus_1;clonotype556_consensus_2	1	0.000259605	CTGLYYYGDYW	TGCACAGGCCTTTATTACTACGGGGACTACTGG	IGHV6-3		IGHJ2	IGHM							CAQNLELPWTF	TGTGCTCAAAATCTAGAACTTCCGTGGACGTTC	IGKV2-109		IGKJ1	IGKC
clonotype1045	clonotype1045_consensus_2;clonotype1045_consensus_1	1	0.000259605	CTGGGLTVDYW	TGCACAGGCGGGGGGCTAACTGTTGACTACTGG	IGHV6-3		IGHJ2	IGHM							CQQHYSTPLTF	TGTCAGCAACATTATAGCACTCCGCTCACGTTC	IGKV8-24		IGKJ5	IGKC
clonotype1657	clonotype1657_consensus_1;clonotype1657_consensus_2	1	0.000259605	CTDDNDGRFYW	TGCACAGATGATAACGACGGAAGGTTCTACTGG	IGHV6-3		IGHJ2	IGHM							CSQSTYVPWTF	TGCTCTCAAAGTACATATGTTCCGTGGACGTTC	IGKV1-110		IGKJ1	IGKC
clonotype683	clonotype683_consensus_2;clonotype683_consensus_1	1	0.000259605	CTATTVVATGDYW	TGCACAGCTACTACGGTAGTAGCTACCGGGGACTACTGG	IGHV6-3		IGHJ2	IGHM							CQQHYSTPYTF	TGTCAGCAACATTATAGTACTCCGTACACGTTC	IGKV6-17		IGKJ2	IGKC
clonotype1142	clonotype1142_consensus_2;clonotype1142_consensus_1	1	0.000259605	CTGGGYYDYW	TGCACAGGCGGGGGGTACTACGACTACTGG	IGHV6-3		IGHJ2	IGHM							CSQSTHVPLTF	TGCTCTCAAAGTACACATGTTCCGCTCACGTTC	IGKV1-110		IGKJ5	IGKC
clonotype1544	clonotype1544_consensus_1;clonotype1544_consensus_2	1	0.000259605	CTDPTWIDYW	TGCACAGACCCTACGTGGATTGACTACTGG	IGHV6-3		IGHJ2	IGHM							CMQHLEYPFTF	TGTATGCAACATCTAGAATATCCTTTCACGTTC	IGKV2-137		IGKJ5	IGKC
clonotype701	clonotype701_consensus_2;clonotype701_consensus_1;clonotype701_consensus_3	1	0.000259605	CTDPPWSAYW	TGCACAGACCCCCCCTGGTCTGCTTACTGG	IGHV6-3		IGHJ3	IGHM							CLQHLEYPYTF;CMQHLEYPYTF	TGTTTGCAACATCTAGAATATCCGTACACGTTC;TGTATGCAACATCTAGAATATCCGTACACGTTC	IGKV2-137;IGKV2-137	;	IGKJ2;IGKJ2	IGKC;IGKC
clonotype1654	clonotype1654_consensus_2;clonotype1654_consensus_1	1	0.000259605	CTGEWLLPFAYW	TGCACAGGAGAATGGTTACTACCTTTTGCTTACTGG	IGHV6-3		IGHJ3	IGHM	CALWYSTHYVF	TGTGCTCTATGGTACAGCACCCATTATGTTTTC	IGLV2		IGLJ2	IGLC2
clonotype1421	clonotype1421_consensus_4;clonotype1421_consensus_3;clonotype1421_consensus_2;clonotype1421_consensus_1	1	0.000259605	CTDYYGSSLSWFAYW;CVRWGTGYALDYW	TGCACAGATTACTACGGTAGTAGCCTCTCCTGGTTTGCTTACTGG;TGTGTAAGATGGGGAACTGGGTATGCTCTGGACTACTGG	IGHV6-3;IGHV9-1	;	IGHJ3;IGHJ4	IGHM;IGHG1							CSQSTHVPDTF;CLQYDEFPYTF	TGCTCTCAAAGTACACATGTTCCGGACACGTTC;TGTCTACAGTATGATGAGTTTCCGTACACGTTC	IGKV1-110;IGKV14-111	;	IGKJ2;IGKJ2	IGKC;IGKC
clonotype932	clonotype932_consensus_2;clonotype932_consensus_3;clonotype932_consensus_1	1	0.000259605	CTDPPWFAYW	TGCACAGACCCCCCCTGGTTTGCTTACTGG	IGHV6-3		IGHJ3	IGHM							CMQHLEFPYTF;CQQFTSSPSI	TGTATGCAACATCTAGAATTTCCGTACACGTTC;TGCCAGCAGTTTACTAGTTCCCCATCCATC	IGKV2-137;IGKV4-50	;	IGKJ2;IGKJ5	IGKC;IGKC
clonotype933	clonotype933_consensus_2;clonotype933_consensus_1	1	0.000259605	CTAWDQFAYW	TGCACAGCCTGGGACCAGTTTGCTTACTGG	IGHV6-3		IGHJ3	IGHM							CQQHYSTPYTF	TGTCAGCAACATTATAGTACTCCGTACACGTTC	IGKV6-17		IGKJ2	IGKC
clonotype1038	clonotype1038_consensus_2;clonotype1038_consensus_1	1	0.000259605	CTAQATGFAYW	TGCACAGCTCAGGCTACGGGGTTTGCTTACTGG	IGHV6-3		IGHJ3	IGHM							CFQGSHVPYTF	TGCTTTCAAGGTTCACATGTTCCTTACACGTTC	IGKV1-117		IGKJ2	IGKC
clonotype639	clonotype639_consensus_1;clonotype639_consensus_2	1	0.000259605	CTTGTSYW	TGCACAACTGGGACGTCTTACTGG	IGHV6-3		IGHJ3	IGHM							CVQYAQFPYTF	TGTGTACAGTATGCTCAGTTTCCGTACACGTTC	IGKV14-100		IGKJ2	IGKC
clonotype510	clonotype510_consensus_1;clonotype510_consensus_2	1	0.000259605	CTDPPWFAYW	TGTACAGATCCACCCTGGTTTGCTTACTGG	IGHV6-3		IGHJ3	IGHM							CMQHLEYPYTF	TGTATGCAACATCTAGAATATCCGTACACGTTC	IGKV2-137		IGKJ2	IGKC
clonotype1187	clonotype1187_consensus_1;clonotype1187_consensus_2	1	0.000259605	CTGEVTYW	TGCACAGGCGAGGTAACTTACTGG	IGHV6-3		IGHJ3	IGHM							CQHHYGTPWTF	TGTCAACATCATTATGGTACTCCGTGGACGTTC	IGKV12-44		IGKJ1	IGKC
clonotype1625	clonotype1625_consensus_2;clonotype1625_consensus_3;clonotype1625_consensus_1	1	0.000259605	CTGDGYYAMDYW	TGCACAGGCGACGGGTACTATGCTATGGACTACTGG	IGHV6-3		IGHJ4	IGHM							CQHFWGTPWTF;CQHFWGTPRTF	TGTCAACATTTTTGGGGTACTCCGTGGACGTTC;TGTCAACATTTTTGGGGTACTCCTCGGACGTTC	IGKV12-46;IGKV12-46	;	IGKJ1;IGKJ1	IGKC;IGKC
clonotype1370	clonotype1370_consensus_1;clonotype1370_consensus_2	1	0.000259605	CTGFSMDYW	TGCACAGGCTTTTCTATGGACTACTGG	IGHV6-3		IGHJ4	IGHM							CSQSTHVPWTF	TGCTCTCAAAGTACACATGTTCCGTGGACGTTC	IGKV1-110		IGKJ1	IGKC
clonotype1134	clonotype1134_consensus_1;clonotype1134_consensus_2	1	0.000259605	CTEGGMDYW	TGCACAGAGGGGGGGATGGACTACTGG	IGHV6-3		IGHJ4	IGHM							CLQYDEFPYTF	TGTCTACAGTATGATGAGTTTCCGTACACGTTC	IGKV14-111		IGKJ2	IGKC
clonotype1581	clonotype1581_consensus_2;clonotype1581_consensus_1	1	0.000259605	CTGYSNSVGAMDYW	TGCACAGGCTATAGTAACTCCGTGGGAGCTATGGACTACTGG	IGHV6-3		IGHJ4	IGHM							CMQHLEYPFTF	TGTATGCAACATCTAGAATATCCTTTCACGTTC	IGKV2-137		IGKJ2	IGKC
clonotype1170	clonotype1170_consensus_1;clonotype1170_consensus_2	1	0.000259605	CTPAMDYW	TGCACCCCGGCTATGGACTACTGG	IGHV6-3		IGHJ4	IGHM	CGVGDTIKEQFVYVF	TGTGGTGTGGGTGATACAATTAAGGAACAATTTGTGTATGTTTTC	IGLV3		IGLJ2	IGLC2
clonotype765	clonotype765_consensus_2;clonotype765_consensus_1	1	0.000259605	CTGLSMDYW	TGCACAGGACTTTCTATGGACTACTGG	IGHV6-3		IGHJ4	IGHM							CSQSTHVPFTF	TGCTCTCAAAGTACACATGTTCCATTCACGTTC	IGKV1-110		IGKJ4	IGKC
clonotype1244	clonotype1244_consensus_2;clonotype1244_consensus_1	1	0.000259605	CTGYYSNYYAMDYW	TGCACAGGCTACTATAGTAACTACTATGCTATGGACTACTGG	IGHV6-3		IGHJ4	IGHM							CQNGHSFPYTF	TGTCAAAATGGTCACAGCTTTCCGTACACGTTC	IGKV5-39		IGKJ2	IGKC
clonotype1292	clonotype1292_consensus_1;clonotype1292_consensus_2;clonotype1292_consensus_3	1	0.000259605	CTDPTVVAPYAMDYW	TGCACAGACCCTACGGTAGTAGCTCCCTATGCTATGGACTACTGG	IGHV6-3		IGHJ4	IGHM							CWQGTHFPWTF;CWQGTHFPYTF	TGCTGGCAAGGTACACATTTTCCGTGGACGTTC;TGCTGGCAAGGTACACATTTTCCGTACACGTTC	IGKV1-135;IGKV1-135	;	IGKJ1;IGKJ2	IGKC;IGKC
clonotype663	clonotype663_consensus_2;clonotype663_consensus_1	1	0.000259605	CTGFSMDYW	TGCACAGGCTTCTCTATGGACTACTGG	IGHV6-3		IGHJ4	IGHM							CSQSTHVPWTF	TGCTCTCAAAGTACACATGTTCCGTGGACGTTC	IGKV1-110		IGKJ1	IGKC
clonotype957	clonotype957_consensus_2;clonotype957_consensus_1	1	0.000259605	CTYYYGSGYWYFDVW	TGTACCTATTACTACGGTAGTGGGTACTGGTACTTCGATGTCTGG	IGHV6-6		IGHJ1	IGHG2C							CFQSNYLPYTF	TGCTTCCAGAGTAACTATCTTCCGTACACGTTC	IGKV1-99		IGKJ2	IGKC
clonotype877	clonotype877_consensus_1;clonotype877_consensus_2	1	0.000259605	CTRGTGYFDVW	TGTACCAGAGGGACGGGGTACTTCGATGTCTGG	IGHV6-6		IGHJ1	IGHM							CQQHYSTPWTF	TGTCAGCAACATTATAGCACTCCGTGGACGTTC	IGKV8-24		IGKJ1	IGKC
clonotype515	clonotype515_consensus_2;clonotype515_consensus_1	1	0.000259605	CTRTGTDWYFDVW	TGTACCAGAACTGGGACCGACTGGTACTTCGATGTCTGG	IGHV6-6		IGHJ1	IGHM							CQQYYSYRTF	TGTCAGCAATATTATAGCTATCGGACGTTC	IGKV8-30		IGKJ1	IGKC
clonotype915	clonotype915_consensus_3;clonotype915_consensus_2;clonotype915_consensus_1	1	0.000259605	CTGGNYPLFDYW	TGTACGGGAGGTAACTACCCTCTCTTTGACTACTGG	IGHV6-6		IGHJ2	IGHA							CWQGTHFPWTF;CQQYSKLPYTF	TGCTGGCAAGGTACACATTTTCCGTGGACGTTC;TGTCAGCAGTATAGTAAGCTTCCGTACACGTTC	IGKV1-135;IGKV10-94	;	IGKJ1;IGKJ2	IGKC;IGKC
clonotype499	clonotype499_consensus_2;clonotype499_consensus_1	1	0.000259605	CIRTPLLLRSFDFW	TGTATCAGGACCCCTCTATTACTACGGTCCTTTGACTTCTGG	IGHV6-6		IGHJ2	IGHG1							CQQGNTLPWTF	TGCCAACAGGGTAATACGCTTCCGTGGACGTTC	IGKV10-96		IGKJ1	IGKC
clonotype1524	clonotype1524_consensus_2;clonotype1524_consensus_1	1	0.000259605	CTRTPLLLRYFDFW	TGTACCAGGACCCCTCTATTACTACGATACTTTGACTTCTGG	IGHV6-6		IGHJ2	IGHG1							CQQGNTLPWTF	TGCCAACAGGGTAATACGCTTCCGTGGACGTTC	IGKV10-96		IGKJ1	IGKC
clonotype1450	clonotype1450_consensus_2;clonotype1450_consensus_1	1	0.000259605	CTRRGATADYW	TGTACCAGGAGAGGGGCTACGGCCGACTACTGG	IGHV6-6		IGHJ2	IGHM							CHQYLSSWTF	TGTCATCAATACCTCTCCTCGTGGACGTTC	IGKV8-27		IGKJ1	IGKC
clonotype1088	clonotype1088_consensus_1;clonotype1088_consensus_2	1	0.000259605	CTRRIVACDYW	TGTACCAGGAGGATAGTAGCGTGTGACTACTGG	IGHV6-6		IGHJ2	IGHM							CHQYLSSWTF	TGTCATCAATACCTCTCCTCGTGGACGTTC	IGKV8-27		IGKJ1	IGKC
clonotype1151	clonotype1151_consensus_2;clonotype1151_consensus_1	1	0.000259605	CTRRYYSNYVDYW	TGTACCAGGCGCTACTATAGTAACTACGTGGACTACTGG	IGHV6-6		IGHJ2	IGHM							CFQGSHVPFTF	TGCTTTCAAGGTTCACATGTTCCATTCACGTTC	IGKV1-117		IGKJ4	IGKC
clonotype943	clonotype943_consensus_2;clonotype943_consensus_1	1	0.000259605	CTRRILTTADYW	TGTACCAGGAGGATTCTTACTACGGCTGACTACTGG	IGHV6-6		IGHJ2	IGHM							CHQYLSSWTF	TGTCATCAATACCTCTCCTCGTGGACGTTC	IGKV8-27		IGKJ1	IGKC
clonotype1309	clonotype1309_consensus_1;clonotype1309_consensus_2	1	0.000259605	CTRYYYGSLFDYW	TGTACCAGATATTACTACGGTAGTCTCTTTGACTACTGG	IGHV6-6		IGHJ2	IGHM							CSQSTHVPYTF	TGCTCTCAAAGTACACATGTTCCGTACACGTTC	IGKV1-110		IGKJ2	IGKC
clonotype845	clonotype845_consensus_2;clonotype845_consensus_1	1	0.000259605	CTPTGTGYW	TGTACCCCAACTGGGACGGGCTACTGG	IGHV6-6		IGHJ2	IGHM							CQHHYGTPRTF	TGTCAACATCATTATGGTACTCCTCGGACGTTC	IGKV12-44		IGKJ1	IGKC
clonotype1674	clonotype1674_consensus_1;clonotype1674_consensus_2	1	0.000259605	CTRRDTRGLDYW	TGTACCAGGAGGGATACTAGGGGTCTTGACTACTGG	IGHV6-6		IGHJ2	IGHM							CQQYYSYPYTF	TGTCAGCAATATTATAGCTATCCGTACACGTTC	IGKV8-30		IGKJ2	IGKC
clonotype763	clonotype763_consensus_1;clonotype763_consensus_2;clonotype763_consensus_3	1	0.000259605	CTRRGVDYW	TGTACCAGGCGCGGCGTTGACTACTGG	IGHV6-6		IGHJ2	IGHM	CALWYSNHGVF	TGTGCTCTATGGTACAGCAACCATGGAGTGTTC	IGLV1		IGLJ1	IGLC1	CSQSTHVPPLTF	TGCTCTCAAAGTACACATGTTCCTCCGCTCACGTTC	IGKV1-110		IGKJ5	IGKC
clonotype1579	clonotype1579_consensus_1;clonotype1579_consensus_2	1	0.000259605	CTRTPLFDYW	TGTACCAGGACCCCCCTTTTTGACTACTGG	IGHV6-6		IGHJ2	IGHM	CALWYSNHWVF	TGTGCTCTATGGTACAGCAACCATTGGGTGTTC	IGLV1		IGLJ1	IGLC1
clonotype1427	clonotype1427_consensus_2;clonotype1427_consensus_1	1	0.000259605	CTVGDYSNSLFAYW	TGTACCGTCGGGGACTATAGTAACTCCTTGTTTGCTTACTGG	IGHV6-6		IGHJ3	IGHG1							CQQFWSTPYTF	TGTCAACAGTTTTGGAGTACTCCGTACACGTTC	IGKV13-85		IGKJ2	IGKC
clonotype837	clonotype837_consensus_1;clonotype837_consensus_2	1	0.000259605	CSIYYANYGGFAYW	TGTAGCATCTACTATGCCAACTACGGGGGGTTTGCTTACTGG	IGHV6-6		IGHJ3	IGHG1							CQQDYSSPYTF	TGTCAGCAGGATTATAGTTCTCCGTACACGTTC	IGKV6-32		IGKJ2	IGKC
clonotype1101	clonotype1101_consensus_3;clonotype1101_consensus_2;clonotype1101_consensus_1	1	0.000259605	CTRGGSWFAYW	TGTACCAGAGGAGGTTCCTGGTTTGCTTACTGG	IGHV6-6		IGHJ3	IGHM	CALWYSTHYVF	TGTGCTCTATGGTACAGCACCCATTATGTTTTC	IGLV2		IGLJ2	IGLC2	CQQSNSWPYTF	TGTCAACAGAGTAACAGCTGGCCGTACACGTTC	IGKV5-43		IGKJ2	IGKC
clonotype1397	clonotype1397_consensus_2;clonotype1397_consensus_1	1	0.000259605	CTPGYSWFAYW	TGTACCCCCGGTTACTCCTGGTTTGCTTACTGG	IGHV6-6		IGHJ3	IGHM							CQQHYSTPWTF	TGTCAGCAACATTATAGCACTCCGTGGACGTTC	IGKV8-24		IGKJ1	IGKC
clonotype612	clonotype612_consensus_2;clonotype612_consensus_1	1	0.000259605	CTPHGYDGFAYW	TGTACCCCCCATGGTTACGACGGGTTTGCTTACTGG	IGHV6-6		IGHJ3	IGHM							CQQRSSYPPTF	TGCCAGCAAAGGAGTAGTTACCCACCCACGTTC	IGKV4-57		IGKJ5	IGKC
clonotype857	clonotype857_consensus_2;clonotype857_consensus_1	1	0.000259605	CTGGSSFAYW	TGTACAGGCGGTAGTAGCTTTGCTTACTGG	IGHV6-6		IGHJ3	IGHM							CQQRSSYPFTF	TGCCAGCAAAGGAGTAGTTACCCATTCACGTTC	IGKV4-57		IGKJ4	IGKC
clonotype1392	clonotype1392_consensus_2;clonotype1392_consensus_1	1	0.000259605	CTPNWDGFAYW	TGTACCCCCAACTGGGACGGGTTTGCTTACTGG	IGHV6-6		IGHJ3	IGHM							CSQSTHVPWTF	TGCTCTCAAAGTACACATGTTCCGTGGACGTTC	IGKV1-110		IGKJ1	IGKC
clonotype1123	clonotype1123_consensus_4;clonotype1123_consensus_3;clonotype1123_consensus_2;clonotype1123_consensus_1	1	0.000259605	CTYYDYARFAYW;CARTDGNYVSYAMDYW	TGTACCTACTATGATTACGCTCGGTTTGCTTACTGG;TGTGCTCGAACGGATGGTAACTACGTGAGCTATGCTATGGACTACTGG	IGHV6-6;IGHV8-12	;	IGHJ3;IGHJ4	IGHM;IGHM							CFQGSHVPYTF;CQHFWGTPRTF	TGCTTTCAAGGTTCACATGTTCCGTACACGTTC;TGTCAACATTTTTGGGGTACTCCTCGGACGTTC	IGKV1-117;IGKV12-46	;	IGKJ2;IGKJ1	IGKC;IGKC
clonotype1376	clonotype1376_consensus_1;clonotype1376_consensus_2	1	0.000259605	CTLSITTAVVVRGFAYW	TGTACCCTCAGTATTACTACGGCAGTAGTCGTACGGGGGTTTGCTTACTGG	IGHV6-6		IGHJ3	IGHM							CQHFWSTPYTF	TGTCAACATTTTTGGAGTACTCCGTACACGTTC	IGKV12-41		IGKJ2	IGKC
clonotype843	clonotype843_consensus_3;clonotype843_consensus_1;clonotype843_consensus_2	1	0.000259605	CTYYDYARFAYW	TGTACCTACTATGATTACGCTCGGTTTGCTTACTGG	IGHV6-6		IGHJ3	IGHM							CQHFWGTPRTF;CQHFWGTPTF	TGTCAACATTTTTGGGGTACTCCTCGGACGTTC;TGTCAACATTTTTGGGGTACTCCCACGTTC	IGKV12-46;IGKV12-46	;	IGKJ1;IGKJ4	IGKC;IGKC
clonotype611	clonotype611_consensus_2;clonotype611_consensus_1	1	0.000259605	CAGGYDVGYW	TGTGCGGGGGGTTACGACGTGGGATACTGG	IGHV6-6		IGHJ3	IGHM							CMQHLEYPLTF	TGTATGCAACATCTAGAATATCCTTTGACGTTC	IGKV2-137		IGKJ1	IGKC
clonotype997	clonotype997_consensus_1;clonotype997_consensus_2	1	0.000259605	CTPLWDVMDYW	TGTACCCCTCTCTGGGATGTTATGGACTATTGG	IGHV6-6		IGHJ4	IGHE							CQQRSSYPPTF	TGCCAGCAAAGGAGTAGTTACCCACCTACGTTC	IGKV4-57		IGKJ5	IGKC
clonotype1066	clonotype1066_consensus_1;clonotype1066_consensus_4;clonotype1066_consensus_3;clonotype1066_consensus_2	1	0.000259605	CTLYGYAMDYW;CARYYYGSSYFDYW	TGTACCCTCTACGGCTATGCTATGGACTACTGG;TGTGCTCGATATTACTACGGTAGTAGCTACTTTGACTACTGG	IGHV6-6;IGHV8-8	;IGHD1-1	IGHJ4;IGHJ2	IGHG1;IGHM							CSQSTHVPLTF;CQHSWEIPLTF	TGCTCTCAAAGTACACATGTTCCGCTCACGTTC;TGTCAGCACAGTTGGGAGATTCCGCTCACGTTC	IGKV1-110;IGKV3-7	;	IGKJ5;IGKJ5	IGKC;IGKC
clonotype1441	clonotype1441_consensus_1;clonotype1441_consensus_2	1	0.000259605	CTPLWDVMDYW	TGTACCCCTCTCTGGGATGTTATGGACTACTGG	IGHV6-6		IGHJ4	IGHG1							CQQRSSYPPTF	TGCCAGCAAAGGAGTAGTTACCCACCTACGTTC	IGKV4-57		IGKJ5	IGKC
clonotype816	clonotype816_consensus_1;clonotype816_consensus_2	1	0.000259605	CTRTPLLFYAMDYW	TGTACCAGGACCCCATTACTTTTCTATGCTATGGACTACTGG	IGHV6-6		IGHJ4	IGHG1							CQQGNTLPYTF	TGCCAACAGGGTAATACGCTTCCGTACACGTTC	IGKV10-96		IGKJ2	IGKC
clonotype1102	clonotype1102_consensus_1;clonotype1102_consensus_2	1	0.000259605	CTLYGYALDYW	TGTACCCTCTACGGCTATGCTTTGGACTACTGG	IGHV6-6		IGHJ4	IGHG1							CQHTWEIPLTF	TGTCAGCACACTTGGGAGATTCCGCTCACGTTC	IGKV3-7		IGKJ5	IGKC
clonotype1280	clonotype1280_consensus_1;clonotype1280_consensus_2	1	0.000259605	CTRKLSLGDYW	TGTACCAGGAAGCTCAGCCTAGGGGACTACTGG	IGHV6-6		IGHJ4	IGHG1							CLQHWNYPLTF	TGTCTACAACATTGGAATTATCCGCTCACGTTC	IGKV6-14		IGKJ5	IGKC
clonotype1251	clonotype1251_consensus_1;clonotype1251_consensus_2	1	0.000259605	CHHWDYW	TGTCACCACTGGGACTACTGG	IGHV6-6		IGHJ4	IGHM							CAQNLELPTF	TGTGCTCAAAATCTAGAACTTCCGACGTTC	IGKV2-109		IGKJ1	IGKC
clonotype1129	clonotype1129_consensus_1;clonotype1129_consensus_2	1	0.000259605	CTGSSGYVPMDYW	TGTACGGGGAGCTCAGGCTACGTCCCTATGGACTACTGG	IGHV6-6		IGHJ4	IGHM	CALWYSTHYVF	TGTGCTCTATGGTACAGCACCCATTATGTTTTC	IGLV2		IGLJ2	IGLC2
clonotype1630	clonotype1630_consensus_1;clonotype1630_consensus_2	1	0.000259605	CTRKTKGYAMDYW	TGTACCAGGAAAACTAAGGGATATGCTATGGACTACTGG	IGHV6-6		IGHJ4	IGHM	CGVGDTIKEQFVYVF	TGTGGTGTGGGTGATACAATTAAGGAACAATTTGTGTATGTTTTC	IGLV3		IGLJ2	IGLC2
clonotype936	clonotype936_consensus_3;clonotype936_consensus_2;clonotype936_consensus_1	1	0.000259605	CTPWAMDYW	TGTACCCCTTGGGCTATGGACTACTGG	IGHV6-6		IGHJ4	IGHM							CWQGTHFPWTF;CQQSNSWPLTF	TGCTGGCAAGGTACACATTTTCCGTGGACGTTC;TGTCAACAGAGTAACAGCTGGCCGCTCACGTTC	IGKV1-135;IGKV5-45	;	IGKJ1;IGKJ5	IGKC;IGKC
clonotype1667	clonotype1667_consensus_2;clonotype1667_consensus_1	1	0.000259605	CTRRSNQEAMDYW	TGTACCAGGCGAAGTAACCAAGAGGCTATGGACTACTGG	IGHV6-6		IGHJ4	IGHM							CAQLLELPFTF	TGTGCTCAACTGCTAGAACTCCCATTCACGTTC	IGKV2-109		IGKJ4	IGKC
clonotype584	clonotype584_consensus_2;clonotype584_consensus_1	1	0.000259605	CTRYGQGLRHYAMDYW	TGTACCAGGTACGGTCAAGGGCTCAGGCACTATGCTATGGACTACTGG	IGHV6-6		IGHJ4	IGHM							CQQHNEYPYTF	TGTCAACAGCATAATGAATACCCGTACACGTTC	IGKV16-104		IGKJ2	IGKC
clonotype501	clonotype501_consensus_2;clonotype501_consensus_1;clonotype501_consensus_3	1	0.000259605	CTRKTKGYAMDYW	TGTACCAGGAAAACTAAGGGATATGCTATGGACTACTGG	IGHV6-6		IGHJ4	IGHM	CGVGDTIKEQFVYVF	TGTGGTGTGGGTGATACAATTAAGGAACAATTTGTGTATGTTTTC	IGLV3		IGLJ2	IGLC2	CQQLYSTPLTF	TGTCAACAACTTTACAGTACTCCTCTCACGTTC	IGKV12-98		IGKJ5	IGKC
clonotype1105	clonotype1105_consensus_1;clonotype1105_consensus_2	1	0.000259605	CARDGGHVW	TGTGCAAGAGATGGAGGGCATGTCTGG	IGHV7-1		IGHJ1	IGHM							CMQHLEYPFTF	TGTATGCAACATCTAGAATATCCTTTCACGTTC	IGKV2-137		IGKJ4	IGKC
clonotype1514	clonotype1514_consensus_2;clonotype1514_consensus_1	1	0.000259605	CARDNWDWYFDVW	TGTGCAAGAGATAACTGGGACTGGTACTTCGATGTCTGG	IGHV7-1		IGHJ1	IGHM							CQQGQSYPWTF	TGTCAACAGGGTCAAAGTTATCCGTGGACGTTC	IGKV15-103		IGKJ1	IGKC
clonotype1236	clonotype1236_consensus_2;clonotype1236_consensus_1	1	0.000259605	CARDADYGYHGGWYFDVW	TGTGCAAGAGATGCGGACTACGGTTACCACGGCGGCTGGTACTTCGATGTCTGG	IGHV7-1		IGHJ1	IGHM							CQQLVEYPLTF	TGTCAACAACTTGTAGAGTATCCGCTCACGTTC	IGKV2-112		IGKJ5	IGKC
clonotype720	clonotype720_consensus_1;clonotype720_consensus_2	1	0.000259605	CARDDGYWYFDVW	TGTGCAAGAGATGATGGTTACTGGTACTTCGATGTCTGG	IGHV7-1		IGHJ1	IGHM							CQQGQSYPFTF	TGTCAACAGGGTCAAAGTTATCCATTCACGTTC	IGKV15-103		IGKJ4	IGKC
clonotype617	clonotype617_consensus_1;clonotype617_consensus_2	1	0.000259605	CARDAGYGSSFDYW	TGTGCAAGAGATGCGGGATACGGTAGTAGCTTTGACTACTGG	IGHV7-1		IGHJ2	IGHM							CQQGQSYPRTF	TGTCAACAGGGTCAAAGTTATCCTCGGACGTTC	IGKV15-103		IGKJ1	IGKC
clonotype738	clonotype738_consensus_1;clonotype738_consensus_2	1	0.000259605	CARDEGLTRW	TGTGCAAGAGATGAAGGGTTAACTCGTTGG	IGHV7-1		IGHJ3	IGHM							CMQHLEYPFTF	TGTATGCAACATCTAGAATATCCTTTCACGTTC	IGKV2-137		IGKJ5	IGKC
clonotype1098	clonotype1098_consensus_1;clonotype1098_consensus_2	1	0.000259605	CARDTAYW	TGTGCAAGAGATACCGCTTACTGG	IGHV7-1		IGHJ3	IGHM							CMQHLEYPYTF	TGTATGCAACATCTAGAATATCCGTACACGTTC	IGKV2-137		IGKJ2	IGKC
clonotype1287	clonotype1287_consensus_1;clonotype1287_consensus_2	1	0.000259605	CARDLWAAYW	TGTGCAAGAGATCTATGGGCTGCTTACTGG	IGHV7-1		IGHJ3	IGHM							CMQHLEYPLTF	TGTATGCAACATCTAGAATATCCGCTCACGTTC	IGKV2-137		IGKJ5	IGKC
clonotype1650	clonotype1650_consensus_1;clonotype1650_consensus_2	1	0.000259605	CARDEWFAYW	TGTGCAAGAGATGAGTGGTTTGCTTACTGG	IGHV7-1		IGHJ3	IGHM							CMQHLEYPLTF	TGTATGCAACATCTAGAATATCCGCTCACGTTC	IGKV2-137		IGKJ5	IGKC
clonotype1115	clonotype1115_consensus_1;clonotype1115_consensus_2	1	0.000259605	CARGPLLNYW	TGTGCAAGAGGCCCCTTACTCAACTACTGG	IGHV7-1		IGHJ4	IGHM							CMQHLEYPFTF	TGTATGCAACATCTAGAATATCCTTTCACGTTC	IGKV2-137		IGKJ4	IGKC
clonotype1454	clonotype1454_consensus_1;clonotype1454_consensus_3;clonotype1454_consensus_2	1	0.000259605	CARSSLTAQATDWYFDVW	TGTGCAAGATCATCTCTGACAGCTCAGGCTACGGACTGGTACTTCGATGTCTGG	IGHV7-3		IGHJ1	IGHA							CQHFWGTPWTF;CQHFWGTPTF	TGTCAACATTTTTGGGGTACTCCGTGGACGTTC;TGTCAACATTTTTGGGGTACTCCCACGTTC	IGKV12-46;IGKV12-46	;	IGKJ1;IGKJ4	IGKC;IGKC
clonotype1071	clonotype1071_consensus_1;clonotype1071_consensus_2	1	0.000259605	CARDYNIDIYWYFDVW	TGTGCAAGAGATTATAACATTGATATTTACTGGTATTTCGATGTCTGG	IGHV7-3		IGHJ1	IGHM							CQNVLITPWTF	TGTCAAAATGTGTTAATTACTCCGTGGACGTTC	IGKV12-89		IGKJ1	IGKC
clonotype1573	clonotype1573_consensus_1;clonotype1573_consensus_2	1	0.000259605	CARLMVTFDYW	TGTGCAAGGCTTATGGTTACCTTTGACTACTGG	IGHV7-3		IGHJ2	IGHA							CQHSWDIPYTF	TGTCAGCACAGTTGGGACATTCCGTACACGTTC	IGKV3-7		IGKJ2	IGKC
clonotype867	clonotype867_consensus_1;clonotype867_consensus_2	1	0.000259605	CASLNWYYFDYW	TGTGCAAGTCTTAACTGGTACTACTTTGACTACTGG	IGHV7-3		IGHJ2	IGHM							CQQHYSTPLTF	TGTCAGCAACATTATAGCACTCCGCTCACGTTC	IGKV8-24		IGKJ5	IGKC
clonotype1642	clonotype1642_consensus_2;clonotype1642_consensus_1	1	0.000259605	CASGGSSFFDYW	TGTGCAAGCGGGGGTAGTAGCTTTTTTGACTACTGG	IGHV7-3		IGHJ2	IGHM							CSQSTHVPLTF	TGCTCTCAAAGTACACATGTTCCGCTCACGTTC	IGKV1-110		IGKJ5	IGKC
clonotype1620	clonotype1620_consensus_1;clonotype1620_consensus_2	1	0.000259605	CARYSPYEGFAYW	TGTGCAAGATATAGCCCGTATGAGGGGTTTGCTTACTGG	IGHV7-3		IGHJ3	IGHA	CALWYSNQFIF	TGTGCTCTATGGTACAGCAACCAGTTTATTTTC	IGLV1		IGLJ3	IGLC3
clonotype1398	clonotype1398_consensus_2;clonotype1398_consensus_1	1	0.000259605	CASSLYGSSPFAYW	TGTGCAAGTTCTCTCTACGGTAGTAGCCCGTTTGCTTACTGG	IGHV7-3		IGHJ3	IGHM	CALWYSTHYVF	TGTGCTCTATGGTACAGCACCCATTATGTTTTC	IGLV2		IGLJ2	IGLC2
clonotype1408	clonotype1408_consensus_2;clonotype1408_consensus_1	1	0.000259605	CARYLNYYGSSPYYAMDYW	TGTGCAAGATACCTCAATTACTACGGTAGTAGCCCCTACTATGCTATGGACTACTGG	IGHV7-3		IGHJ4	IGHA	CALWYSNHFIF	TGTGCTCTATGGTACAGCAACCATTTTATTTTC	IGLV1		IGLJ3	IGLC3
clonotype1063	clonotype1063_consensus_2;clonotype1063_consensus_1;clonotype1063_consensus_3	1	0.000259605	CARYDSLPHYYAMDYW	TGTGCAAGATATGACTCTCTGCCCCATTACTATGCTATGGACTACTGG	IGHV7-3		IGHJ4	IGHM							CFQGSHVPFTF;CQQWSSNQLTF	TGCTTTCAAGGTTCACATGTTCCATTCACGTTC;TGCCAGCAGTGGAGTAGTAACCAGCTCACGTTC	IGKV1-117;IGKV4-72	;	IGKJ4;IGKJ5	IGKC;IGKC
clonotype631	clonotype631_consensus_1;clonotype631_consensus_2	1	0.000259605	CARYSGSGVLKAMDYW	TGTGCAAGATATTCCGGTAGTGGGGTCTTAAAGGCTATGGACTACTGG	IGHV7-3		IGHJ4	IGHM							CQHFWGTPWTF	TGTCAACATTTTTGGGGTACTCCGTGGACGTTC	IGKV12-46		IGKJ1	IGKC
clonotype1032	clonotype1032_consensus_1;clonotype1032_consensus_2	1	0.000259605	CVKAPSGDGDYW	TGTGTAAAAGCTCCCTCGGGGGACGGGGACTACTGG	IGHV7-4		IGHJ2	IGHM							CSQSTHVPLTF	TGCTCTCAAAGTACACATGTTCCGCTCACGTTC	IGKV1-110		IGKJ5	IGKC
clonotype898	clonotype898_consensus_2;clonotype898_consensus_1	1	0.000259605	CARRFGDWYLDVW	TGTGCTCGAAGATTTGGCGACTGGTACCTCGATGTCTGG	IGHV8-12		IGHJ1	IGHM							CFQGSHVTWTF	TGCTTTCAAGGTTCACATGTTACGTGGACGTTC	IGKV1-117		IGKJ1	IGKC
clonotype1256	clonotype1256_consensus_2;clonotype1256_consensus_1	1	0.000259605	CARRFGDWYFDVW	TGTGCTCGAAGATTTGGCGACTGGTACTTCGATGTCTGG	IGHV8-12		IGHJ1	IGHM							CFQGSHVTWTF	TGCTTTCAAGGTTCACATGTTACGTGGACGTTC	IGKV1-117		IGKJ1	IGKC
clonotype1681	clonotype1681_consensus_2;clonotype1681_consensus_1	1	0.000259605	CTRRFGDWYFDVW	TGTACTCGAAGATTTGGCGACTGGTACTTCGATGTCTGG	IGHV8-12		IGHJ1	IGHM							CFQGSHVTWTF	TGCTTTCAAGGTTCACATGTTACGTGGACGTTC	IGKV1-117		IGKJ1	IGKC
clonotype853	clonotype853_consensus_1;clonotype853_consensus_2	1	0.000259605	CARRHYGSSYEYFDVW	TGTGCTCGAAGACACTACGGTAGTAGCTACGAATACTTCGATGTCTGG	IGHV8-12		IGHJ1	IGHM	CALWYSTHWVF	TGTGCTCTATGGTACAGCACCCATTGGGTGTTC	IGLV2		IGLJ1	IGLC1
clonotype1550	clonotype1550_consensus_1;clonotype1550_consensus_3;clonotype1550_consensus_2	1	0.000259605	CARRHYGSSYEYFDVW	TGTGCTCGAAGACACTACGGTAGTAGCTACGAGTACTTCGATGTCTGG	IGHV8-12		IGHJ1	IGHM	CALWYSNHWVF;CALWYSTHF	TGTGCTCTATGGTACAGCAACCATTGGGTGTTC;TGTGCTCTATGGTACAGCACCCATTTC	IGLV1;IGLV2	;	IGLJ1;IGLJ2	IGLC1;IGLC2
clonotype1349	clonotype1349_consensus_2;clonotype1349_consensus_1	1	0.000259605	CARRDHTTLVGGFDYW	TGTGCTCGAAGAGACCATACTACGTTAGTAGGGGGTTTTGACTACTGG	IGHV8-12		IGHJ2	IGHG1							CQQFTSSPWTF	TGCCAGCAGTTTACTAGTTCCCCGTGGACGTTC	IGKV4-50		IGKJ1	IGKC
clonotype1052	clonotype1052_consensus_1;clonotype1052_consensus_2	1	0.000259605	CARSLLYPGNYFDYW	TGTGCTCGAAGCCTACTATACCCCGGGAACTACTTTGACTACTGG	IGHV8-12		IGHJ2	IGHM							CLQYASSPFTF	TGTCTACAATATGCTAGTTCTCCATTCACGTTC	IGKV9-120		IGKJ4	IGKC
clonotype1145	clonotype1145_consensus_1;clonotype1145_consensus_2	1	0.000259605	CARIGGGDVDDYW	TGTGCTCGAATAGGGGGGGGGGACGTGGATGACTACTGG	IGHV8-12		IGHJ2	IGHM							CQQWSSNPLTF	TGCCAGCAGTGGAGTAGTAACCCACTCACGTTC	IGKV4-59		IGKJ5	IGKC
clonotype781	clonotype781_consensus_1;clonotype781_consensus_2	1	0.000259605	CASRAVTTENYFDYW	TGTGCTTCCCGAGCGGTTACTACGGAGAACTACTTTGACTACTGG	IGHV8-12		IGHJ2	IGHM							CAQNLELPWTF	TGTGCTCAAAATCTAGAACTTCCGTGGACGTTC	IGKV2-109		IGKJ1	IGKC
clonotype1133	clonotype1133_consensus_1;clonotype1133_consensus_2	1	0.000259605	CARRVEPGSAWFAYW	TGTGCTCGAAGAGTCGAGCCCGGTTCCGCCTGGTTTGCTTACTGG	IGHV8-12		IGHJ3	IGHM	CALWYSNHWVF	TGTGCTCTATGGTACAGCAACCATTGGGTGTTC	IGLV1		IGLJ1	IGLC1
clonotype1265	clonotype1265_consensus_1;clonotype1265_consensus_2	1	0.000259605	CARIGGYSWFAYW	TGTGCTCGAATTGGTGGTTACTCCTGGTTTGCTTACTGG	IGHV8-12		IGHJ3	IGHM							CQQHYSTPYTF	TGTCAGCAACATTATAGCACTCCGTACACGTTC	IGKV8-24		IGKJ2	IGKC
clonotype1250	clonotype1250_consensus_1;clonotype1250_consensus_2	1	0.000259605	CARREDDYDGAWFAYW	TGTGCTCGAAGAGAGGATGATTACGACGGAGCCTGGTTTGCTTACTGG	IGHV8-12		IGHJ3	IGHM	CALWYSTHYVF	TGTGCTCTATGGTACAGCACCCATTATGTTTTC	IGLV2		IGLJ2	IGLC2
clonotype965	clonotype965_consensus_2;clonotype965_consensus_1	1	0.000259605	CARRRTYYGAMDYW	TGTGCTCGAAGGAGGACCTACTATGGTGCTATGGACTACTGG	IGHV8-12		IGHJ4	IGHA							CLQHGESPTF	TGTCTACAACATGGTGAGAGCCCGACGTTC	IGKV14-126		IGKJ1	IGKC
clonotype1468	clonotype1468_consensus_2;clonotype1468_consensus_1	1	0.000259605	CARSGGKWSMDYW	TGTGCTCGAAGTGGGGGTAAATGGTCTATGGACTACTGG	IGHV8-12		IGHJ4	IGHM							CFQGSGYPLTF	TGTTTTCAGGGGAGTGGGTACCCACTCACGTTC	IGKV4-63		IGKJ5	IGKC
clonotype960	clonotype960_consensus_2;clonotype960_consensus_1	1	0.000259605	CARTDGNYVSYAMDYW	TGTGCTCGAACGGATGGTAACTACGTGAGCTATGCTATGGACTACTGG	IGHV8-12		IGHJ4	IGHM							CFQGSHVPYTF	TGCTTTCAAGGTTCACATGTTCCGTACACGTTC	IGKV1-117		IGKJ2	IGKC
clonotype587	clonotype587_consensus_1;clonotype587_consensus_2	1	0.000259605	CAQIGGNYWYFDVW	TGTGCTCAAATAGGTGGTAACTACTGGTACTTCGATGTCTGG	IGHV8-5		IGHJ1	IGHM	CALWYSTHFVF	TGTGCTCTATGGTACAGCACCCATTTTGTTTTC	IGLV2		IGLJ2	IGLC2
clonotype1033	clonotype1033_consensus_2;clonotype1033_consensus_1	1	0.000259605	CAQIEAVRWYFDVW	TGTGCTCAAATAGAAGCGGTAAGGTGGTACTTCGATGTCTGG	IGHV8-5		IGHJ1	IGHM	CALWYSNRWVF	TGTGCTCTATGGTACAGCAACCGCTGGGTGTTC	IGLV1		IGLJ1	IGLC1
clonotype912	clonotype912_consensus_1;clonotype912_consensus_2	1	0.000259605	CAQAFYGYFDYW	TGTGCTCAAGCCTTTTACGGCTACTTTGACTACTGG	IGHV8-5		IGHJ2	IGHA							CSQSTHVPYTF	TGCTCTCAAAGTACACATGTTCCGTACACGTTC	IGKV1-110		IGKJ2	IGKC
clonotype948	clonotype948_consensus_3;clonotype948_consensus_1;clonotype948_consensus_2	1	0.000259605	CARPYYSNYVYWYFDVW	TGTGCTCGACCCTACTATAGTAACTACGTATACTGGTACTTCGATGTCTGG	IGHV8-8		IGHJ1	IGHG1							CQQWSSNPIFTF;CQNGHSFRTF	TGCCAGCAGTGGAGTAGTAACCCAATATTCACGTTC;TGTCAAAATGGTCACAGCTTTCGGACGTTC	IGKV4-72;IGKV5-39	;	IGKJ4;IGKJ1	IGKC;IGKC
clonotype1677	clonotype1677_consensus_1;clonotype1677_consensus_2	1	0.000259605	CARIYYGNSYWYFDVW	TGTGCTCGAATCTACTATGGTAACTCCTACTGGTACTTCGATGTCTGG	IGHV8-8		IGHJ1	IGHM	CALWYSNHWVF	TGTGCTCTATGGTACAGCAACCATTGGGTGTTC	IGLV1		IGLJ1	IGLC1
clonotype1488	clonotype1488_consensus_1;clonotype1488_consensus_2	1	0.000259605	CARVYSNYWYFDVW	TGTGCTCGAGTCTATAGTAACTACTGGTACTTCGATGTCTGG	IGHV8-8		IGHJ1	IGHM	CALWYSNHFIF	TGTGCTCTATGGTACAGCAACCATTTTATTTTC	IGLV1		IGLJ3	IGLC3
clonotype1490	clonotype1490_consensus_1	1	0.000259605	CAGYDYDGDYW	TGTGCAGGGTATGATTACGACGGGGACTACTGG	IGHV8-8		IGHJ2	IGHD
clonotype951	clonotype951_consensus_3;clonotype951_consensus_1;clonotype951_consensus_2	1	0.000259605	CVRIEGNWENYFDYW	TGTGTTCGAATAGAGGGGAACTGGGAAAACTACTTTGACTACTGG	IGHV8-8		IGHJ2	IGHM							CSQSTHFPYTF;CSQSTHVPYTF	TGCTCTCAAAGTACACATTTTCCGTACACGTTC;TGCTCTCAAAGTACACATGTTCCGTACACGTTC	IGKV1-110;IGKV1-110	;	IGKJ2;IGKJ2	IGKC;IGKC
clonotype645	clonotype645_consensus_2;clonotype645_consensus_1	1	0.000259605	CARIGYGNYAFDYW	TGTGCTCGAATAGGTTATGGTAACTACGCCTTTGACTACTGG	IGHV8-8		IGHJ2	IGHM	CALWYSNHLVF	TGTGCTCTATGGTACAGCAACCATTTGGTGTTC	IGLV1		IGLJ1	IGLC1
clonotype579	clonotype579_consensus_1;clonotype579_consensus_2	1	0.000259605	CARYYYGSSYFDYW	TGTGCTCGATATTACTACGGTAGTAGCTACTTTGACTACTGG	IGHV8-8	IGHD1-1	IGHJ2	IGHM							CSQSTHVPLTF	TGCTCTCAAAGTACACATGTTCCGCTCACGTTC	IGKV1-110		IGKJ5	IGKC
clonotype971	clonotype971_consensus_2;clonotype971_consensus_1	1	0.000259605	CARIAYYKKAWFAYW	TGTGCTCGAATCGCCTACTATAAAAAGGCCTGGTTTGCTTACTGG	IGHV8-8		IGHJ3	IGHG1							CQQHYSTPFTF	TGTCAGCAACATTATAGCACTCCATTCACGTTC	IGKV8-24		IGKJ4	IGKC
clonotype1015	clonotype1015_consensus_1;clonotype1015_consensus_2;clonotype1015_consensus_3;clonotype1015_consensus_4	1	0.000259605	CARIAYYKKAWFAYW;CVRWGLSAYW	TGTGCTCGAATCGCCTACTATAAAAAGGCCTGGTTTGCTTACTGG;TGTGTAAGGTGGGGGCTGTCTGCTTACTGG	IGHV8-8;IGHV9-1	;	IGHJ3;IGHJ3	IGHG1;IGHG1							CQQDNEDPWTF;CQQHYSTPLTF	TGTCAGCAAGATAATGAGGATCCGTGGACGTTC;TGTCAGCAACATTATAGCACTCCGCTCACGTTC	IGKV3-10;IGKV8-24	;	IGKJ1;IGKJ5	IGKC;IGKC
clonotype1036	clonotype1036_consensus_2;clonotype1036_consensus_1	1	0.000259605	CARIAYYKKAWFAYW	TGTGCTCGAATCGCCTACTATAAAAAGGCCTGGTTTGCTTACTGG	IGHV8-8		IGHJ3	IGHG1							CQQHYSTPLTF	TGTCAGCAACATTATAGTACTCCGCTCACGTTC	IGKV8-24		IGKJ5	IGKC
clonotype511	clonotype511_consensus_1;clonotype511_consensus_2	1	0.000259605	CARIAYYKKAYFSYW	TGTGCTCGAATCGCCTACTATAAAAAGGCCTACTTTTCTTACTGG	IGHV8-8		IGHJ3	IGHG1							CQQHYNTPLTF	TGTCAGCAACATTATAACACTCCGCTCACGTTC	IGKV8-24		IGKJ5	IGKC
clonotype903	clonotype903_consensus_1;clonotype903_consensus_2	1	0.000259605	CARIAVGDYDGVAMDYW	TGTGCTCGAATAGCTGTGGGGGATTACGACGGGGTCGCTATGGACTACTGG	IGHV8-8		IGHJ4	IGHM							CQNDHSYPFTF	TGTCAGAATGATCATAGTTATCCATTCACGTTC	IGKV8-28		IGKJ4	IGKC
clonotype1140	clonotype1140_consensus_1;clonotype1140_consensus_2	1	0.000259605	CARSIYSNYLMDYW	TGTGCTCGATCTATCTATAGTAACTACCTTATGGACTACTGG	IGHV8-8		IGHJ4	IGHM	CALWYSNHFIF	TGTGCTCTATGGTACAGCAACCATTTTATTTTC	IGLV1		IGLJ3	IGLC3
clonotype1121	clonotype1121_consensus_2;clonotype1121_consensus_1	1	0.000259605	CARIKGSNYPYAMDYW	TGTGCTCGAATCAAAGGTAGTAACTACCCCTATGCTATGGACTACTGG	IGHV8-8		IGHJ4	IGHM	CALWYSNLWVF	TGTGCTCTATGGTACAGCAACCTTTGGGTGTTC	IGLV1		IGLJ1	IGLC1
clonotype754	clonotype754_consensus_2;clonotype754_consensus_1	1	0.000259605	CARIRYSNYAMDYW	TGTGCTCGAATCCGCTATAGTAACTATGCTATGGACTACTGG	IGHV8-8		IGHJ4	IGHM	CALWYSTHYVF	TGTGCTCTATGGTACAGCACCCATTATGTTTTC	IGLV2		IGLJ2	IGLC2
clonotype655	clonotype655_consensus_2;clonotype655_consensus_1	1	0.000259605	CVRGRLGDFDVW	TGTGTAAGAGGGCGACTGGGGGACTTCGATGTCTGG	IGHV9-1		IGHJ1	IGHG1							CQQSKEDPTF	TGTCAGCAAAGTAAAGAGGATCCGACGTTC	IGKV3-5		IGKJ1	IGKC
clonotype788	clonotype788_consensus_2;clonotype788_consensus_1	1	0.000259605	CVRGRLGDFDVW	TGTGTAAGAGGGCGACTGGGGGACTTCGATGTCTGG	IGHV9-1		IGHJ1	IGHG1							CQQSNEDPTF	TGTCAGCAAAGTAATGAGGATCCGACGTTC	IGKV3-5		IGKJ1	IGKC
clonotype1157	clonotype1157_consensus_1;clonotype1157_consensus_2	1	0.000259605	CVRISYSNYVWYFDYW	TGTGTAAGAATATCCTATAGTAACTACGTTTGGTACTTTGACTACTGG	IGHV9-1		IGHJ2	IGHA							CQQGNTLPYTF	TGCCAACAGGGTAATACGCTTCCGTACACGTTC	IGKV10-96		IGKJ2	IGKC
clonotype1218	clonotype1218_consensus_2;clonotype1218_consensus_1	1	0.000259605	CVRARLLLLDYW	TGTGTAAGAGCGAGGCTACTACTCCTCGACTACTGG	IGHV9-1		IGHJ2	IGHG1							CQQSNEDPLTF	TGTCAGCAAAGTAATGAGGATCCGCTCACGTTC	IGKV3-5		IGKJ5	IGKC
clonotype1342	clonotype1342_consensus_2;clonotype1342_consensus_1	1	0.000259605	CVRISYSNYVWYFDYW	TGTGTAAGAATATCCTATAGTAACTACGTTTGGTACTTTGACTACTGG	IGHV9-1		IGHJ2	IGHG1							CQQANTLPYTF	TGCCAACAGGCTAATACGCTTCCGTACACGTTC	IGKV10-96		IGKJ2	IGKC
clonotype1493	clonotype1493_consensus_2;clonotype1493_consensus_1	1	0.000259605	CVRSTYYFDYW	TGTGTGAGAAGTACGTACTACTTTGACTACTGG	IGHV9-1		IGHJ2	IGHG1							CSQSTHVTLTF	TGCTCTCAAAGTACACATGTTACGCTCACGTTC	IGKV1-110		IGKJ5	IGKC
clonotype967	clonotype967_consensus_2;clonotype967_consensus_1	1	0.000259605	CVRAGLLLLDYW	TGTGTGAGAGCGGGGCTACTTCTCCTCGACTACTGG	IGHV9-1		IGHJ2	IGHG1							CQQSNEDPLTF	TGTCAGCAAAGTAATGAGGATCCGCTCACGTTC	IGKV3-5		IGKJ5	IGKC
clonotype826	clonotype826_consensus_2;clonotype826_consensus_1	1	0.000259605	CVIWDYW	TGTGTAATCTGGGACTACTGG	IGHV9-1		IGHJ2	IGHM							CSQSTHVPFTF	TGCTCTCAAAGTACACATGTTCCATTCACGTTC	IGKV1-110		IGKJ4	IGKC
clonotype1039	clonotype1039_consensus_1;clonotype1039_consensus_2	1	0.000259605	CIRWGLFASW	TGTATAAGGTGGGGGCTGTTTGCTTCCTGG	IGHV9-1		IGHJ3	IGHG1							CQQDNEDPWTF	TGTCAGCAAGATAATGAGGATCCGTGGACGTTC	IGKV3-10		IGKJ1	IGKC
clonotype1483	clonotype1483_consensus_1;clonotype1483_consensus_2	1	0.000259605	CIRWGLSTSW	TGTATAAGATGGGGACTGTCTACTTCCTGG	IGHV9-1		IGHJ3	IGHG1							CQQDNEDPWTF	TGTCAGCAAGATAATGAGGATCCGTGGACGTTC	IGKV3-10		IGKJ1	IGKC
clonotype628	clonotype628_consensus_1;clonotype628_consensus_2	1	0.000259605	CVRWGLSTYW	TGTGTAAGGTGGGGGCTGTCTACTTACTGG	IGHV9-1		IGHJ3	IGHG1							CQQDNEDPWTF	TGTCAGCAAGATAATGAGGATCCGTGGACGTTC	IGKV3-10		IGKJ1	IGKC
clonotype1296	clonotype1296_consensus_2;clonotype1296_consensus_1	1	0.000259605	CLRGSNGAYW	TGTTTAAGGGGAAGTAACGGTGCTTACTGG	IGHV9-1		IGHJ3	IGHG2B							CQHFWGTPYTF	TGTCAACATTTTTGGGGTACTCCGTACACGTTC	IGKV12-46		IGKJ2	IGKC
clonotype1317	clonotype1317_consensus_2;clonotype1317_consensus_1	1	0.000259605	CVRGSGYALAYW	TGTGTAAGGGGCTCAGGCTACGCCTTGGCTTACTGG	IGHV9-1		IGHJ3	IGHM							CQQYNSYPYTF	TGTCAGCAATATAACAGCTATCCGTACACGTTC	IGKV6-15		IGKJ2	IGKC
clonotype1207	clonotype1207_consensus_1;clonotype1207_consensus_2	1	0.000259605	CVRGGSWFAYW	TGTGTAAGAGGGGGTTCCTGGTTTGCTTACTGG	IGHV9-1		IGHJ3	IGHM							CFQGSHVPYTF	TGCTTTCAAGGTTCACATGTTCCGTACACGTTC	IGKV1-117		IGKJ2	IGKC
clonotype492	clonotype492_consensus_3;clonotype492_consensus_2;clonotype492_consensus_1	1	0.000259605	CVRWGTGYTMDYW	TGTGTAAGATGGGGAACTGGTTATACTATGGACTACTGG	IGHV9-1		IGHJ4	IGHG1							CSQSTHVPYTF;CSQSTHVPDTF	TGCTCTCAAAGTACACATGTTCCGTACACGTTC;TGCTCTCAAAGTACACATGTTCCGGACACGTTC	IGKV1-110;IGKV1-110	;	IGKJ2;IGKJ2	IGKC;IGKC
clonotype1456	clonotype1456_consensus_1;clonotype1456_consensus_2;clonotype1456_consensus_3	1	0.000259605	CVRSTLVVDYW	TGTGTTAGATCTACTTTGGTAGTGGACTACTGG	IGHV9-1		IGHJ4	IGHG1							CSQSTYVPITF;CQQDYSSWTF	TGCTCTCAAAGTACATATGTTCCAATCACGTTC;TGTCAGCAGGATTATAGCTCTTGGACGTTC	IGKV1-110;IGKV6-32	;	IGKJ4;IGKJ1	IGKC;IGKC
clonotype1594	clonotype1594_consensus_2;clonotype1594_consensus_1	1	0.000259605	CVRSTLVVDYW	TGTGTAAGATCTACTTTGGTGGTGGACTACTGG	IGHV9-1		IGHJ4	IGHG1							CSQSTHVPITF	TGCTCTCAAAGTACACATGTTCCAATCACGTTC	IGKV1-110		IGKJ4	IGKC
clonotype1609	clonotype1609_consensus_1;clonotype1609_consensus_2	1	0.000259605	CVRWGTGYALDYW	TGTGTAAGATGGGGAACTGGGTATGCTCTGGACTACTGG	IGHV9-1		IGHJ4	IGHG1							CSQSTHVPDTF	TGCTCTCAAAGTACACATGTTCCGGACACGTTC	IGKV1-110		IGKJ2	IGKC
clonotype1580	clonotype1580_consensus_3;clonotype1580_consensus_2;clonotype1580_consensus_1	1	0.000259605	CVRSTLVVDYW	TGTGTAAGATCTACTTTGGTGGTGGACTACTGG	IGHV9-1		IGHJ4	IGHG1							CSQSTHVPYTF;CSQSTHVPLTF	TGCTCTCAAAGTACACATGTTCCGTACACGTTC;TGCTCTCAAAGTACACATGTTCCACTCACGTTC	IGKV1-110;IGKV1-110	;	IGKJ2;IGKJ4	IGKC;IGKC
clonotype1548	clonotype1548_consensus_2;clonotype1548_consensus_1	1	0.000259605	CATGHYGVSFDYW	TGTGCAACCGGACACTACGGTGTCTCCTTTGACTACTGG	IGHV9-2		IGHJ2	IGHG1							CLQYDEFPLTF	TGTCTACAGTATGATGAGTTTCCTCTCACGTTC	IGKV14-111		IGKJ5	IGKC
clonotype775	clonotype775_consensus_2;clonotype775_consensus_1	1	0.000259605	CARLRYGSSYGYFDVW	TGTGCAAGATTGAGATACGGTAGTAGCTACGGGTACTTCGATGTCTGG	IGHV9-3		IGHJ1	IGHA							CQQHYSTPWTF	TGTCAGCAACATTATAGTACTCCGTGGACGTTC	IGKV6-17		IGKJ1	IGKC
clonotype790	clonotype790_consensus_2;clonotype790_consensus_1	1	0.000259605	CARSPYDYDEGWYFDVW	TGTGCAAGATCCCCTTATGATTACGACGAGGGCTGGTACTTCGATGTCTGG	IGHV9-3		IGHJ1	IGHG2C							CQQHYSTPFTF	TGTCAGCAACATTATAGCACTCCATTCACGTTC	IGKV6-25		IGKJ4	IGKC
clonotype1040	clonotype1040_consensus_1;clonotype1040_consensus_2	1	0.000259605	CARDSNWYFDVW	TGTGCACGAGACAGTAACTGGTACTTCGATGTCTGG	IGHV9-3		IGHJ1	IGHM	CALWYSTHYVF	TGTGCTCTATGGTACAGCACCCATTATGTTTTC	IGLV2		IGLJ2	IGLC2
clonotype872	clonotype872_consensus_1;clonotype872_consensus_2	1	0.000259605	CVRDSNWHFDVW	TGTGTAAGAGATAGTAATTGGCACTTCGATGTCTGG	IGHV9-3		IGHJ1	IGHM	CALWYSNHWVF	TGTGCTCTATGGTACAGCAACCATTGGGTGTTC	IGLV1		IGLJ1	IGLC1
clonotype577	clonotype577_consensus_1;clonotype577_consensus_2	1	0.000259605	CAKSGGSSYDWYFDVW	TGTGCAAAATCGGGCGGTAGTAGCTACGACTGGTACTTCGATGTCTGG	IGHV9-3		IGHJ1	IGHM							CFQGSHVPLTF	TGCTTTCAAGGTTCACATGTTCCTCTCACGTTC	IGKV1-117		IGKJ5	IGKC
clonotype1529	clonotype1529_consensus_2;clonotype1529_consensus_1	1	0.000259605	CARRGGNYWYFDVW	TGTGCAAGAAGGGGGGGTAACTACTGGTACTTCGATGTCTGG	IGHV9-3		IGHJ1	IGHM							CQQYWSTPWTF	TGTCAACAGTATTGGAGTACTCCGTGGACGTTC	IGKV13-84		IGKJ1	IGKC
clonotype1174	clonotype1174_consensus_1;clonotype1174_consensus_2	1	0.000259605	CARDINWYFDIW	TGTGCAAGAGACATTAACTGGTACTTCGATATCTGG	IGHV9-3		IGHJ1	IGHM	CALWYNTHYVF	TGTGCTCTATGGTACAACACCCATTATGTTTTC	IGLV2		IGLJ2	IGLC2
clonotype1168	clonotype1168_consensus_2;clonotype1168_consensus_1	1	0.000259605	CARTTVVAYYFDYW	TGTGCAAGAACTACGGTAGTAGCTTACTACTTTGACTACTGG	IGHV9-3		IGHJ2	IGHG1							CQQYSTYPTF	TGTCAGCAATATAGCACCTATCCCACGTTC	IGKV6-23		IGKJ2	IGKC
clonotype1383	clonotype1383_consensus_2;clonotype1383_consensus_1	1	0.000259605	CVRTTVVAYYFDYW	TGTGTAAGAACTACGGTAGTAGCTTACTACTTTGACTACTGG	IGHV9-3		IGHJ2	IGHG1							CQQYSSYPTF	TGTCAGCAATATAGCAGCTATCCCACGTTC	IGKV6-23		IGKJ2	IGKC
clonotype696	clonotype696_consensus_1;clonotype696_consensus_2	1	0.000259605	CARTTVVAYCFDYW	TGTGCAAGAACTACGGTAGTAGCTTACTGCTTTGACTACTGG	IGHV9-3		IGHJ2	IGHG1							CQQYSSYPTF	TGTCAGCAATATAGCAGCTATCCCACGTTC	IGKV6-23		IGKJ2	IGKC
clonotype1673	clonotype1673_consensus_1;clonotype1673_consensus_2	1	0.000259605	CARRTVVATADYW	TGTGCAAGACGCACGGTAGTAGCTACGGCTGACTACTGG	IGHV9-3		IGHJ2	IGHM	CGVGDTIKEQFVYVF	TGTGGTGTGGGTGATACAATTAAGGAACAATTTGTGTATGTTTTC	IGLV3		IGLJ2	IGLC2
clonotype1653	clonotype1653_consensus_1;clonotype1653_consensus_2	1	0.000259605	CARSSPGGLDYW	TGTGCAAGATCCTCGCCTGGGGGCCTTGACTACTGG	IGHV9-3		IGHJ2	IGHM							CQQSNEDPYTF	TGTCAGCAAAGTAATGAGGATCCGTACACGTTC	IGKV3-5		IGKJ2	IGKC
clonotype1504	clonotype1504_consensus_1;clonotype1504_consensus_2	1	0.000259605	CARGIGSSNYW	TGTGCAAGGGGGATTGGTAGTAGCAACTACTGG	IGHV9-3		IGHJ2	IGHM	CGVGDTIKEQFVYVF	TGTGGTGTGGGTGATACAATTAAGGAACAATTTGTGTATGTTTTC	IGLV3		IGLJ2	IGLC2
clonotype1614	clonotype1614_consensus_1;clonotype1614_consensus_2	1	0.000259605	CARSEHYFDYW	TGTGCAAGATCCGAGCACTACTTTGACTACTGG	IGHV9-3		IGHJ2	IGHM	CALWYSNHWVF	TGTGCTCTATGGTACAGCAACCATTGGGTGTTC	IGLV1		IGLJ1	IGLC1
clonotype1369	clonotype1369_consensus_2;clonotype1369_consensus_1	1	0.000259605	CARGYGSSSQAWFAYW	TGTGCAAGAGGCTACGGTAGTAGCTCCCAGGCCTGGTTTGCTTACTGG	IGHV9-3		IGHJ3	IGHM	CALWYSNHFIF	TGTGCTCTATGGTACAGCAACCATTTTATTTTC	IGLV1		IGLJ3	IGLC3
clonotype1240	clonotype1240_consensus_1;clonotype1240_consensus_2	1	0.000259605	CARATGTWFAYW	TGTGCAAGAGCCACTGGGACCTGGTTTGCTTACTGG	IGHV9-3		IGHJ3	IGHM	CGVGDTIKEQFVYVF	TGTGGTGTGGGTGATACAATTAAGGAACAATTTGTGTATGTTTTC	IGLV3		IGLJ2	IGLC2
clonotype1591	clonotype1591_consensus_2;clonotype1591_consensus_1	1	0.000259605	CAREPKGMDYW	TGTGCAAGAGAACCCAAGGGGATGGACTACTGG	IGHV9-3		IGHJ4	IGHA							CQQWSSSPLTF	TGCCAGCAGTGGAGTAGTAGCCCACTCACGTTC	IGKV4-59		IGKJ5	IGKC
clonotype1562	clonotype1562_consensus_1;clonotype1562_consensus_2	1	0.000259605	CARWGVGYALDYW	TGTGCAAGATGGGGTGTGGGCTATGCTCTGGACTACTGG	IGHV9-3		IGHJ4	IGHA	CALWYTNQFIF	TGTGCTCTATGGTACACCAACCAGTTTATTTTC	IGLV1		IGLJ3	IGLC3
clonotype532	clonotype532_consensus_1;clonotype532_consensus_2	1	0.000259605	CARSHTSAMDYW	TGTGCAAGATCACACACGAGCGCTATGGACTACTGG	IGHV9-3		IGHJ4	IGHM							CQQSNEDPYTF	TGTCAGCAAAGTAATGAGGATCCGTACACGTTC	IGKV3-5		IGKJ2	IGKC
clonotype1592	clonotype1592_consensus_1;clonotype1592_consensus_2	1	0.000259605	CARLYYGNYYYAMDYW	TGTGCAAGACTCTACTATGGTAACTATTACTATGCTATGGACTACTGG	IGHV9-3		IGHJ4	IGHM							CLQGTHQPPTF	TGCTTACAAGGTACACATCAGCCTCCTACGTTC	IGKV1-88		IGKJ1	IGKC
clonotype914	clonotype914_consensus_2;clonotype914_consensus_1	1	0.000259605	CSIQGDYGGDYW	TGTTCGATCCAGGGGGATTACGGGGGGGACTACTGG	IGHV9-3		IGHJ4	IGHM							CHQRSSYPYTF	TGCCATCAGCGGAGTAGTTACCCGTACACGTTC	IGKV4-70		IGKJ2	IGKC
clonotype1372	clonotype1372_consensus_2;clonotype1372_consensus_1	1	0.000259605	CAREGPPYRDYAMDYW	TGTGCAAGAGAGGGACCTCCCTACCGGGACTATGCTATGGACTACTGG	IGHV9-3		IGHJ4	IGHM	CALWYSNHWVF	TGTGCTCTATGGTACAGCAACCATTGGGTGTTC	IGLV1		IGLJ1	IGLC1
clonotype735	clonotype735_consensus_2;clonotype735_consensus_1;clonotype735_consensus_3	1	0.000259605	CARGDYYGNYVGAMDYW	TGTGCAAGAGGAGACTACTATGGTAACTACGTTGGGGCTATGGACTACTGG	IGHV9-3		IGHJ4	IGHM							CFQGSHVPWTF;CFQGSHFPPTF	TGCTTTCAAGGTTCACATGTTCCGTGGACGTTC;TGCTTTCAAGGTTCACATTTTCCTCCGACGTTC	IGKV1-117;IGKV1-117	;	IGKJ1;IGKJ1	IGKC;IGKC
clonotype1089	clonotype1089_consensus_1;clonotype1089_consensus_2	1	0.000259605	CARTGFAYW	TGTGCGAGAACTGGGTTTGCTTACTGG	IGHV9-4		IGHJ3	IGHM							CQHFWGTPFTF	TGTCAACATTTTTGGGGTACTCCATTCACGTTC	IGKV12-46		IGKJ4	IGKC
clonotype1444	clonotype1444_consensus_2;clonotype1444_consensus_1	1	0.000259605	CARGDGNYVLWFAYW	TGTGCGAGAGGGGATGGTAACTACGTCCTCTGGTTTGCTTACTGG	IGHV9-4		IGHJ3	IGHM							CSQSTHVPPTF	TGCTCTCAAAGTACACATGTTCCTCCGACGTTC	IGKV1-110		IGKJ1	IGKC
clonotype576	clonotype576_consensus_1;clonotype576_consensus_2	1	0.000259605	CAREPYAMDYW	TGTGCGAGAGAACCCTATGCTATGGACTACTGG	IGHV9-4		IGHJ4	IGHM	CALWYSSHLVF	TGTGCTCTATGGTACAGCAGCCATTTGGTGTTC	IGLV1		IGLJ1	IGLC1
clonotype1418	clonotype1418_consensus_2;clonotype1418_consensus_1	1	0.000259605	CAREPYAMDYW	TGTGCGAGAGAACCGTATGCTATGGACTACTGG	IGHV9-4		IGHJ4	IGHM	CALWYSNHLVF	TGTGCTCTATGGTACAGCAACCATTTGGTGTTC	IGLV1		IGLJ1	IGLC1
clonotype937	clonotype937_consensus_1	1	0.000259605													CSQSTHVPPWTF	TGCTCTCAAAGTACACATGTTCCTCCGTGGACGTTC	IGKV1-110		IGKJ1	IGKC
clonotype1365	clonotype1365_consensus_2;clonotype1365_consensus_1	1	0.000259605													CSQSTHVPRTF;CSQSTHVPWTF	TGCTCTCAAAGTACACATGTTCCTCGGACGTTC;TGCTCTCAAAGTACACATGTTCCGTGGACGTTC	IGKV1-110;IGKV1-110	;	IGKJ1;IGKJ1	IGKC;IGKC
clonotype940	clonotype940_consensus_2;clonotype940_consensus_1	1	0.000259605													CSQSTHVWTF;CQNVLSTPYTF	TGCTCTCAAAGTACACATGTGTGGACGTTC;TGTCAAAATGTGTTAAGTACTCCGTACACGTTC	IGKV1-110;IGKV12-89	;	IGKJ1;IGKJ2	IGKC;IGKC
clonotype1224	clonotype1224_consensus_1	1	0.000259605													CSQSTHVPRTF	TGCTCTCAAAGTACACATGTTCCTCGGACGTTC	IGKV1-110		IGKJ1	IGKC
clonotype1319	clonotype1319_consensus_1	1	0.000259605													CSQSTHIPWTF	TGCTCTCAAAGTACACATATTCCGTGGACGTTC	IGKV1-110		IGKJ1	IGKC
clonotype1512	clonotype1512_consensus_1	1	0.000259605													CSQATHVPWTF	TGCTCTCAAGCTACACATGTTCCGTGGACGTTC	IGKV1-110		IGKJ1	IGKC
clonotype928	clonotype928_consensus_1	1	0.000259605													CSQSTHAPWTF	TGCTCTCAAAGTACACATGCTCCGTGGACGTTC	IGKV1-110		IGKJ1	IGKC
clonotype1258	clonotype1258_consensus_1	1	0.000259605													CSQSTHVPYTF	TGCTCTCAAAGTACACATGTTCCGTACACGTTC	IGKV1-110		IGKJ2	IGKC
clonotype1520	clonotype1520_consensus_1	1	0.000259605													CSQSTHVPYMF	TGCTCTCAAAGTACACATGTTCCGTATATGTTC	IGKV1-110		IGKJ2	IGKC
clonotype1161	clonotype1161_consensus_1	1	0.000259605													CSQSTHVPPYTF	TGCTCTCAAAGTACACATGTTCCTCCGTACACGTTC	IGKV1-110		IGKJ2	IGKC
clonotype956	clonotype956_consensus_1	1	0.000259605													CSQSTHIPFTF	TGCTCTCAAAGTACACATATTCCATTCACGTTC	IGKV1-110		IGKJ4	IGKC
clonotype1167	clonotype1167_consensus_1	1	0.000259605													CSQSTHVPLTF	TGCTCTCAAAGTACACATGTTCCGCTCACGTTC	IGKV1-110		IGKJ5	IGKC
clonotype703	clonotype703_consensus_1	1	0.000259605													CSQSTHVPPLTF	TGCTCTCAAAGTACACATGTTCCTCCGCTCACGTTC	IGKV1-110		IGKJ5	IGKC
clonotype660	clonotype660_consensus_1	1	0.000259605													CFQGSHVPRTF	TGCTTTCAAGGTTCACATGTTCCTCGGACGTTC	IGKV1-117		IGKJ1	IGKC
clonotype1486	clonotype1486_consensus_1	1	0.000259605													CFQGSHVPFTF	TGCTTTCAAGGTTCACATGTTCCATTCACGTTC	IGKV1-117		IGKJ4	IGKC
clonotype750	clonotype750_consensus_1;clonotype750_consensus_2	1	0.000259605													CFQGSHVFTF;CQNGHSFPLTF	TGCTTTCAAGGTTCACATGTATTCACGTTC;TGTCAAAATGGTCACAGCTTTCCGCTCACGTTC	IGKV1-117;IGKV5-39	;	IGKJ4;IGKJ5	IGKC;IGKC
clonotype1056	clonotype1056_consensus_2;clonotype1056_consensus_1	1	0.000259605													CQQSNSWPQLTF;CQQYSNLPWTF	TGTCAACAGAGTAACAGCTGGCCTCAGCTCACGTTC;TGTCAGCAGTATAGTAACCTTCCGTGGACGTTC	IGKV1-117;IGKV10-94	;	IGKJ5;IGKJ1	IGKC;IGKC
clonotype1255	clonotype1255_consensus_1	1	0.000259605													CLQVTHVPYTF	TGCCTCCAAGTTACACATGTCCCGTACACGTTC	IGKV1-122		IGKJ2	IGKC
clonotype1501	clonotype1501_consensus_1	1	0.000259605													CLQGTYYPQTF	TGCTTGCAAGGTACATATTATCCTCAGACGTTC	IGKV1-132		IGKJ1	IGKC
clonotype1242	clonotype1242_consensus_1;clonotype1242_consensus_2	1	0.000259605													CVQGTHLWTF;CQNGHSFPWTF	TGCGTGCAAGGTACACATTTGTGGACGTTC;TGTCAAAATGGTCACAGCTTTCCGTGGACGTTC	IGKV1-133;IGKV5-39	;	IGKJ1;IGKJ1	IGKC;IGKC
clonotype1087	clonotype1087_consensus_1	1	0.000259605													CVQGTHFPWTF	TGCGTGCAAGGTACACATTTTCCGTGGACGTTC	IGKV1-133		IGKJ1	IGKC
clonotype563	clonotype563_consensus_1	1	0.000259605													CVQGTHFPLTF	TGCGTGCAAGGTACACATTTTCCTCTCACGTTC	IGKV1-133		IGKJ5	IGKC
clonotype520	clonotype520_consensus_1	1	0.000259605													CWQGTHFLWTF	TGCTGGCAAGGTACACATTTTCTGTGGACGTTC	IGKV1-135		IGKJ1	IGKC
clonotype953	clonotype953_consensus_2;clonotype953_consensus_1	1	0.000259605													CWQGTHFPQTF;CWQGTHFPWTF	TGCTGGCAAGGTACACATTTTCCTCAGACGTTC;TGCTGGCAAGGTACACATTTTCCGTGGACGTTC	IGKV1-135;IGKV1-135	;	IGKJ1;IGKJ1	IGKC;IGKC
clonotype1438	clonotype1438_consensus_1	1	0.000259605													CWQGTHFPYTF	TGCTGGCAAGGTACACATTTTCCATACACGTTC	IGKV1-135		IGKJ2	IGKC
clonotype1676	clonotype1676_consensus_1	1	0.000259605													CWQGTHFPHTF	TGCTGGCAAGGTACACATTTTCCTCACACGTTC	IGKV1-135		IGKJ2	IGKC
clonotype892	clonotype892_consensus_2;clonotype892_consensus_1	1	0.000259605													CWQGTHFPHTF;CQQYYSYYTF	TGCTGGCAAGGTACACATTTTCCTCACACGTTC;TGTCAGCAATATTATAGCTATTACACGTTC	IGKV1-135;IGKV8-30	;	IGKJ4;IGKJ2	IGKC;IGKC
clonotype739	clonotype739_consensus_1	1	0.000259605													CFQSNYLPYTF	TGCTTCCAGAGTAACTATCTTCCGTACACGTTC	IGKV1-99		IGKJ2	IGKC
clonotype526	clonotype526_consensus_1	1	0.000259605													CFQSNYLPLTF	TGTTTCCAGAGTAACTATCTTCCTCTCACGTTC	IGKV1-99		IGKJ5	IGKC
clonotype1464	clonotype1464_consensus_1;clonotype1464_consensus_2	1	0.000259605													CQQYSKLPRTF;CQQYNSYPLTF	TGTCAGCAGTATAGTAAGCTTCCTCGGACGTTC;TGTCAGCAATATAACAGCTATCCTCTCACGTTC	IGKV10-94;IGKV6-15	;	IGKJ1;IGKJ5	IGKC;IGKC
clonotype1075	clonotype1075_consensus_1	1	0.000259605													CQQYSQLPWTF	TGTCAGCAGTATAGTCAGCTTCCGTGGACGTTC	IGKV10-94		IGKJ1	IGKC
clonotype1407	clonotype1407_consensus_1	1	0.000259605													CQQGNTLPPTF	TGCCAACAGGGTAATACGCTTCCTCCGACGTTC	IGKV10-96		IGKJ1	IGKC
clonotype1541	clonotype1541_consensus_1	1	0.000259605													CQQGNTLPPWTF	TGCCAACAGGGTAATACGCTTCCTCCGTGGACGTTC	IGKV10-96		IGKJ1	IGKC
clonotype752	clonotype752_consensus_1	1	0.000259605													CQQGNTLPPTF	TGCCAACAGGGTAATACGCTTCCTCCCACGTTC	IGKV10-96		IGKJ5	IGKC
clonotype565	clonotype565_consensus_1	1	0.000259605													CKQAYDVPWTF	TGTAAACAGGCTTATGACGTTCCGTGGACGTTC	IGKV12-38		IGKJ1	IGKC
clonotype958	clonotype958_consensus_1	1	0.000259605													CQHHYGTTWTF	TGTCAACATCATTATGGTACTACGTGGACGTTC	IGKV12-44		IGKJ1	IGKC
clonotype1391	clonotype1391_consensus_1	1	0.000259605													CQHHYGTPLTF	TGTCAACATCATTATGGTACTCCGCTCACGTTC	IGKV12-44		IGKJ5	IGKC
clonotype807	clonotype807_consensus_1;clonotype807_consensus_2	1	0.000259605													CQHFWGTTWTF;CQHFWGTPWTF	TGTCAACATTTTTGGGGTACTACGTGGACGTTC;TGTCAACATTTTTGGGGTACTCCGTGGACGTTC	IGKV12-46;IGKV12-46	;	IGKJ1;IGKJ1	IGKC;IGKC
clonotype1461	clonotype1461_consensus_1;clonotype1461_consensus_2	1	0.000259605													CQHFWGTPRTF;CQHFWGTPWTF	TGTCAACATTTTTGGGGTACTCCTCGGACGTTC;TGTCAACATTTTTGGGGTACTCCGTGGACGTTC	IGKV12-46;IGKV12-46	;	IGKJ1;IGKJ1	IGKC;IGKC
clonotype1671	clonotype1671_consensus_1	1	0.000259605													CQHFWGTSWTF	TGTCAACATTTTTGGGGTACTTCGTGGACGTTC	IGKV12-46		IGKJ1	IGKC
clonotype858	clonotype858_consensus_1;clonotype858_consensus_2	1	0.000259605													CQHFWGTPTF;CQHFWGTPFTF	TGTCAACATTTTTGGGGTACTCCCACGTTC;TGTCAACATTTTTGGGGTACTCCATTCACGTTC	IGKV12-46;IGKV12-46	;	IGKJ4;IGKJ4	IGKC;IGKC
clonotype1404	clonotype1404_consensus_1;clonotype1404_consensus_2	1	0.000259605													CQNVLSTPRTF;CQQSRKVPWTF	TGTCAAAATGTGTTAAGTACTCCTCGGACGTTC;TGTCAGCAAAGTAGGAAGGTTCCTTGGACGTTC	IGKV12-89;IGKV3-1	;	IGKJ1;IGKJ1	IGKC;IGKC
clonotype1499	clonotype1499_consensus_1;clonotype1499_consensus_2	1	0.000259605													CQNVLSTPRTF;CQQYSSYPLTF	TGTCAAAATGTGTTAAGTACTCCTCGGACGTTC;TGTCAGCAATATAGCAGCTATCCGCTCACGTTC	IGKV12-89;IGKV6-23	;	IGKJ1;IGKJ5	IGKC;IGKC
clonotype1201	clonotype1201_consensus_1;clonotype1201_consensus_2	1	0.000259605													CQNVLSTPWTF;CQQHLHIPRTF	TGTCAAAATGTGTTAAGTACTCCGTGGACGTTC;TGTCAGCAGCATTTACACATTCCTCGGACGTTC	IGKV12-89;IGKV8-16	;	IGKJ1;IGKJ1	IGKC;IGKC
clonotype902	clonotype902_consensus_1;clonotype902_consensus_2	1	0.000259605							CGVGDTIKEQFVYVF	TGTGGTGTGGGTGATACAATTAAGGAACAATTTGTGTATGTTTTC	IGLV3		IGLJ2	IGLC2	CQQLYSTPLTF	TGTCAACAACTTTACAGTACTCCTCTCACGTTC	IGKV12-98		IGKJ5	IGKC
clonotype1350	clonotype1350_consensus_1	1	0.000259605													CQQLYSTPLTF	TGTCAACAACTTTACAGTACTCCTCTCACGTTC	IGKV12-98		IGKJ5	IGKC
clonotype1190	clonotype1190_consensus_1	1	0.000259605													CQQYWSTPYTF	TGTCAACAGTATTGGAGTACTCCGTACACGTTC	IGKV13-84		IGKJ2	IGKC
clonotype964	clonotype964_consensus_1	1	0.000259605													CQQYWSTPLTF	TGTCAACAGTATTGGAGTACTCCGCTCACGTTC	IGKV13-84		IGKJ5	IGKC
clonotype1311	clonotype1311_consensus_1	1	0.000259605													CVQYAQFPWTF	TGTGTACAGTATGCTCAGTTTCCGTGGACGTTC	IGKV14-100		IGKJ1	IGKC
clonotype1515	clonotype1515_consensus_1	1	0.000259605													CVQYAQFPFTF	TGTGTACAGTATGCTCAGTTTCCATTCACGTTC	IGKV14-100		IGKJ4	IGKC
clonotype751	clonotype751_consensus_1	1	0.000259605													CLQYDEFRTF	TGTCTACAGTATGATGAGTTTCGGACGTTC	IGKV14-111		IGKJ1	IGKC
clonotype1328	clonotype1328_consensus_1	1	0.000259605													CLQYDEFPWTF	TGTCTACAATATGATGAGTTTCCGTGGACGTTC	IGKV14-111		IGKJ1	IGKC
clonotype774	clonotype774_consensus_1	1	0.000259605													CLQFDGFPYTF	TGTCTACAGTTTGATGGGTTTCCGTACACGTTC	IGKV14-111		IGKJ2	IGKC
clonotype1551	clonotype1551_consensus_1	1	0.000259605													CLQYDEFPYTF	TGTCTACAGTATGATGAGTTTCCGTACACGTTC	IGKV14-111		IGKJ2	IGKC
clonotype1277	clonotype1277_consensus_2;clonotype1277_consensus_1	1	0.000259605													CLQHGESPTF;CQQWSGYPYTF	TGTCTACAGCATGGTGAGAGCCCGACGTTC;TGCCAGCAGTGGAGTGGTTACCCGTACACGTTC	IGKV14-126;IGKV4-51	;	IGKJ1;IGKJ2	IGKC;
clonotype897	clonotype897_consensus_2;clonotype897_consensus_1	1	0.000259605													CLQHGESPTF;CQQWSSYPFTF	TGTCTACAGCATGGTGAGAGCCCGACGTTC;TGCCAGCAGTGGAGTAGTTACCCATTCACGTTC	IGKV14-126;IGKV4-55	;	IGKJ1;IGKJ4	IGKC;IGKC
clonotype1029	clonotype1029_consensus_1	1	0.000259605													CLQHGESPYTF	TGTCTACAGCATGGTGAGAGCCCATACACGTTC	IGKV14-126		IGKJ2	IGKC
clonotype503	clonotype503_consensus_1	1	0.000259605													CQQGQSYPLTF	TGTCAACAGGGTCAAAGTTATCCTCTGACGTTC	IGKV15-103		IGKJ1	IGKC
clonotype777	clonotype777_consensus_1	1	0.000259605													CQQGQSYPRTF	TGTCAACAGGGTCAAAGTTATCCTCGGACGTTC	IGKV15-103		IGKJ1	IGKC
clonotype733	clonotype733_consensus_1	1	0.000259605													CQQGQSYPFTF	TGTCAACAGGGTCAAAGTTATCCGTTCACGTTC	IGKV15-103		IGKJ2	IGKC
clonotype1022	clonotype1022_consensus_1	1	0.000259605													CQQGQSYPLTF	TGTCAACAGGGTCAAAGTTATCCGCTCACGTTC	IGKV15-103		IGKJ5	IGKC
clonotype1679	clonotype1679_consensus_2;clonotype1679_consensus_1	1	0.000259605													CQQHNEYPYMYTF;CHQWSSYPYTF	TGTCAACAGCATAATGAATACCCGTACATGTACACGTTC;TGCCATCAGTGGAGTAGTTATCCATACACGTTC	IGKV16-104;IGKV4-80	;	IGKJ2;IGKJ2	IGKC;IGKC
clonotype780	clonotype780_consensus_1	1	0.000259605													CQQHNEYPYTF	TGTCAACAGCATAATGAATACCCGTACACGTTC	IGKV16-104		IGKJ2	IGKC
clonotype1234	clonotype1234_consensus_1;clonotype1234_consensus_2	1	0.000259605													CLQSDNMPYTF;CAQNLELPWTF	TGTTTGCAAAGTGATAACATGCCGTACACGTTC;TGTGCTCAAAATCTAGAACTTCCGTGGACGTTC	IGKV17-127;IGKV2-109	;	IGKJ2;IGKJ1	IGKC;IGKC
clonotype1231	clonotype1231_consensus_1	1	0.000259605													CLQSDNMPLTF	TGTTTGCAAAGTGATAACATGCCGCTCACGTTC	IGKV17-127		IGKJ5	IGKC
clonotype1155	clonotype1155_consensus_1	1	0.000259605													CLQSDNMLTF	TGTTTGCAAAGTGATAACATGCTCACGTTC	IGKV17-127		IGKJ5	IGKC
clonotype1651	clonotype1651_consensus_1	1	0.000259605													CLQYDNLRTF	TGTCTACAGTATGATAATCTTCGGACGTTC	IGKV19-93		IGKJ1	IGKC
clonotype1448	clonotype1448_consensus_1	1	0.000259605													CLQFESLLWTF	TGTCTACAGTTTGAGAGTCTTCTGTGGACGTTC	IGKV19-93		IGKJ1	IGKC
clonotype1107	clonotype1107_consensus_2;clonotype1107_consensus_1	1	0.000259605													CLQYDNLLWTF;CQQSRKVPWTF	TGTCTACAGTATGATAATCTTCTGTGGACGTTC;TGTCAGCAAAGTAGGAAGGTTCCTTGGACGTTC	IGKV19-93;IGKV3-1	;	IGKJ1;IGKJ1	IGKC;IGKC
clonotype708	clonotype708_consensus_2;clonotype708_consensus_1	1	0.000259605													CLQSDNLFTF;CQQWNYPLITF	TGTCTACAGTCTGATAATCTATTCACGTTC;TGCCAGCAGTGGAATTATCCTCTTATCACGTTC	IGKV19-93;IGKV4-86	;	IGKJ4;IGKJ2	IGKC;IGKC
clonotype970	clonotype970_consensus_1	1	0.000259605													CLQYDNLFTF	TGTCTACAGTATGATAATCTATTCACGTTC	IGKV19-93		IGKJ4	IGKC
clonotype939	clonotype939_consensus_1	1	0.000259605													CAQNLELPTF	TGTGCTCAAAATCTAGAACTTCCGACGTTC	IGKV2-109		IGKJ1	IGKC
clonotype1422	clonotype1422_consensus_1	1	0.000259605													CAQNLELWTF	TGTGCTCAAAATCTAGAACTGTGGACGTTC	IGKV2-109		IGKJ1	IGKC
clonotype581	clonotype581_consensus_1	1	0.000259605													CAQLLELPYTF	TGTGCTCAACTGCTAGAACTCCCGTACACGTTC	IGKV2-109		IGKJ2	IGKC
clonotype1491	clonotype1491_consensus_1	1	0.000259605													CAQNLELPFTF	TGTGCTCAAAATCTAGAACTTCCATTCACGTTC	IGKV2-109		IGKJ4	IGKC
clonotype1640	clonotype1640_consensus_1	1	0.000259605													CAQNLELPLTF	TGTGCTCAAAATCTAGAACTTCCTCTCACGTTC	IGKV2-109		IGKJ5	IGKC
clonotype643	clonotype643_consensus_1	1	0.000259605													CQQLVEYPLTF	TGTCAACAACTTGTAGAGTATCCTCTCACGTTC	IGKV2-112		IGKJ5	IGKC
clonotype1442	clonotype1442_consensus_1;clonotype1442_consensus_2	1	0.000259605													CLQHLEYPYTF;CMQHLEYPYTF	TGTTTGCAACATCTAGAATATCCGTACACGTTC;TGTATGCAACATCTAGAATATCCGTACACGTTC	IGKV2-137;IGKV2-137	;	IGKJ2;IGKJ2	IGKC;IGKC
clonotype528	clonotype528_consensus_1	1	0.000259605													CMQHLEYPLTF	TGTATGCAACATCTAGAATATCCTTTAACGTTC	IGKV2-137		IGKJ2	IGKC
clonotype1249	clonotype1249_consensus_1	1	0.000259605													CMQQLEYPYTF	TGTATGCAACAGCTAGAATATCCTTACACGTTC	IGKV2-137		IGKJ2	IGKC
clonotype666	clonotype666_consensus_1	1	0.000259605													CMQHLEYPFTF	TGTATGCAACATCTAGAATATCCTTTCACGTTC	IGKV2-137		IGKJ2	IGKC
clonotype1410	clonotype1410_consensus_1	1	0.000259605													CMQHLEYPLTF	TGTATGCAACATCTAGAATATCCGCTCACGTTC	IGKV2-137		IGKJ5	IGKC
clonotype1387	clonotype1387_consensus_1	1	0.000259605													CQHSRELPPTF	TGTCAGCACAGTAGGGAGCTTCCTCCGACGTTC	IGKV3-12		IGKJ1	IGKC
clonotype1327	clonotype1327_consensus_1	1	0.000259605													CQHSRELPPTF	TGTCAGCACAGTAGGGAGCTTCCTCCCACGTTC	IGKV3-12		IGKJ2	IGKC
clonotype1324	clonotype1324_consensus_1	1	0.000259605													CQHSRELPLTF	TGTCAGCACAGTAGGGAGCTTCCTCTCACGTTC	IGKV3-12		IGKJ5	IGKC
clonotype500	clonotype500_consensus_2;clonotype500_consensus_1	1	0.000259605													CQQSKEVPWTF;CQQSKEIPWTF	TGTCAGCAAAGTAAGGAGGTTCCGTGGACGTTC;TGTCAGCAAAGTAAGGAGATTCCGTGGACGTTC	IGKV3-2;IGKV3-2	;	IGKJ1;IGKJ1	IGKC;IGKC
clonotype1248	clonotype1248_consensus_1;clonotype1248_consensus_2	1	0.000259605													CQQSKEVPYTF;CQQWSSYPPTF	TGTCAGCAAAGTAAGGAGGTTCCGTACACGTTC;TGCCAGCAGTGGAGTAGTTACCCACCCACGTTC	IGKV3-2;IGKV4-55	;	IGKJ2;IGKJ5	IGKC;IGKC
clonotype1034	clonotype1034_consensus_1	1	0.000259605													CLQSNGDPWTF	TGTCTACAAAGTAATGGGGATCCGTGGACGTTC	IGKV3-4		IGKJ1	IGKC
clonotype698	clonotype698_consensus_1	1	0.000259605													CQQSNEDPPTF	TGTCAGCAAAGTAATGAGGATCCTCCGACGTTC	IGKV3-5		IGKJ1	IGKC
clonotype1416	clonotype1416_consensus_1	1	0.000259605													CQHSWEIPWTF	TGTCAGCACAGTTGGGAGATTCCGTGGACGTTC	IGKV3-7		IGKJ1	IGKC
clonotype607	clonotype607_consensus_1	1	0.000259605													CQHSWDIPYTF	TGTCAGCACAGTTGGGACATTCCGTACACGTTC	IGKV3-7		IGKJ2	IGKC
clonotype717	clonotype717_consensus_1	1	0.000259605													CQHTWEIPLTF	TGTCAGCACACTTGGGAGATTCCGCTCACGTTC	IGKV3-7		IGKJ5	IGKC
clonotype1380	clonotype1380_consensus_1	1	0.000259605													CQHSWEIPLTF	TGTCAGCACAGTTGGGAGATTCCTCTCACGTTC	IGKV3-7		IGKJ5	IGKC
clonotype1484	clonotype1484_consensus_1	1	0.000259605													CQQFTSSPWTF	TGCCAGCAGTTTACTAGTTCCCCGTGGACGTTC	IGKV4-50		IGKJ1	IGKC
clonotype1067	clonotype1067_consensus_1	1	0.000259605													CQQFTSSPFTF	TGCCAGCAGTTTACTAGTTCCCCATTCACGTTC	IGKV4-50		IGKJ4	IGKC
clonotype1188	clonotype1188_consensus_2;clonotype1188_consensus_1	1	0.000259605							CALWYSNHSVF	TGTGCTCTATGGTACAGCAACCATTCGGTGTTC	IGLV1		IGLJ1	IGLC1	CQQWSGYPYTF	TGCCAGCAGTGGAGTGGTTACCCGTACACGTTC	IGKV4-51		IGKJ2	IGKC
clonotype615	clonotype615_consensus_1;clonotype615_consensus_2	1	0.000259605													CQQWSSYPLTF;CQQYHSYPRTF	TGTCAACAGTGGAGTAGTTACCCACTCACGTTC;TGCCAGCAATATCATAGTTACCCACGGACGTTC	IGKV4-53;IGKV4-54	;	IGKJ2;IGKJ1	IGKC;IGKC
clonotype649	clonotype649_consensus_1	1	0.000259605													CQHWSSYPLTF	TGTCAACATTGGAGTAGTTACCCACTAACGTTC	IGKV4-53		IGKJ2	IGKC
clonotype839	clonotype839_consensus_1	1	0.000259605													CQQWSSYPFTF	TGTCAACAGTGGAGTAGTTACCCATTCACGTTC	IGKV4-53		IGKJ4	IGKC
clonotype782	clonotype782_consensus_1;clonotype782_consensus_2	1	0.000259605													CQQWSSYPFTF;CQQYSRYPLTF	TGTCAACAGTGGAGTAGTTACCCATTCACGTTC;TGTCAGCAATATAGTAGGTATCCTCTCACGTTC	IGKV4-53;IGKV6-23	;	IGKJ4;IGKJ5	IGKC;IGKC
clonotype1041	clonotype1041_consensus_1	1	0.000259605													CQQWSSYPLTF	TGTCAACAGTGGAGTAGTTACCCGCTCACGTTC	IGKV4-53		IGKJ5	IGKC
clonotype731	clonotype731_consensus_1	1	0.000259605													CQQWSSYPPTF	TGCCAGCAGTGGAGTAGTTACCCACCGACGTTC	IGKV4-55		IGKJ1	IGKC
clonotype955	clonotype955_consensus_1	1	0.000259605													CQQWSSYPLTF	TGCCAGCAGTGGAGTAGTTACCCGCTCACGTTC	IGKV4-55		IGKJ5	IGKC
clonotype1409	clonotype1409_consensus_1	1	0.000259605													CQQYSGYPLTF	TGCCAGCAGTACAGTGGTTACCCGCTCACGTTC	IGKV4-57-1		IGKJ5	IGKC
clonotype588	clonotype588_consensus_1	1	0.000259605													CQQWSSNPLTF	TGCCAGCAGTGGAGTAGTAATCCGCTCACGTTC	IGKV4-59		IGKJ5	IGKC
clonotype1037	clonotype1037_consensus_1	1	0.000259605													CQQWSSNPPTF	TGCCAGCAGTGGAGTAGTAACCCACCCACGTTC	IGKV4-59		IGKJ5	IGKC
clonotype1547	clonotype1547_consensus_1	1	0.000259605													CQQYHSYPLTF	TGCCAGCAGTATCATAGTTACCCACTGACGTTC	IGKV4-61		IGKJ1	IGKC
clonotype791	clonotype791_consensus_1	1	0.000259605													CQQYHSYPLTF	TGCCAGCAGTATCATAGTTACCCGCTCACGTTC	IGKV4-61		IGKJ5	IGKC
clonotype812	clonotype812_consensus_1	1	0.000259605													CFQGNRYPYTF	TGTTTTCAGGGAAATAGGTACCCGTACACGTTC	IGKV4-63		IGKJ2	IGKC
clonotype813	clonotype813_consensus_1	1	0.000259605													CFQGSGYPLTF	TGTTTTCAGGGGAGTGGGTACCCACTCACGTTC	IGKV4-63		IGKJ5	IGKC
clonotype1082	clonotype1082_consensus_1	1	0.000259605													CQQWSSNPLTF	TGCCAGCAGTGGAGTAGTAACCCGCTCACGTTC	IGKV4-72		IGKJ5	IGKC
clonotype900	clonotype900_consensus_1	1	0.000259605													CHQYHRSPPTF	TGCCACCAGTATCATCGTTCCCCACCCACGTTC	IGKV4-74		IGKJ4	IGKC
clonotype1523	clonotype1523_consensus_1	1	0.000259605													CHQYHRSPPIFTF	TGCCACCAGTATCATCGTTCCCCACCCATATTCACGTTC	IGKV4-74		IGKJ4	IGKC
clonotype662	clonotype662_consensus_1	1	0.000259605													CHQYHRSPLTF	TGCCACCAGTATCATCGTTCCCCACTCACGTTC	IGKV4-74		IGKJ5	IGKC
clonotype496	clonotype496_consensus_1	1	0.000259605													CHQWSSYPWTF	TGCCATCAGTGGAGTAGTTATCCGTGGACGTTC	IGKV4-80		IGKJ1	IGKC
clonotype1400	clonotype1400_consensus_1	1	0.000259605													CHQWSSYRTF	TGCCATCAGTGGAGTAGTTATCGGACGTTC	IGKV4-80		IGKJ1	IGKC
clonotype1141	clonotype1141_consensus_1	1	0.000259605													CHQWNSYPYTF	TGCCATCAGTGGAATAGTTATCCGTACACGTTC	IGKV4-80		IGKJ2	IGKC
clonotype990	clonotype990_consensus_1	1	0.000259605													CQQWNYPLLTF	TGCCAGCAGTGGAATTATCCTCTGCTCACGTTC	IGKV4-86		IGKJ5	IGKC
clonotype1332	clonotype1332_consensus_1	1	0.000259605													CQQGSSIPLTF	TGCCAGCAGGGTAGTAGTATACCGCTCACGTTC	IGKV4-91		IGKJ5	IGKC
clonotype1150	clonotype1150_consensus_1	1	0.000259605													CQNGHSFPYTF	TGTCAAAATGGTCACAGCTTTCCGTACACGTTC	IGKV5-39		IGKJ2	IGKC
clonotype1425	clonotype1425_consensus_1	1	0.000259605													CQQSNSWPHGTF	TGTCAACAGAGTAACAGCTGGCCTCATGGTACGTTC	IGKV5-43		IGKJ1	IGKC
clonotype1672	clonotype1672_consensus_1	1	0.000259605													CQQSNSWPWTF	TGTCAACAGAGTAACAGCTGGCCGTGGACGTTC	IGKV5-43		IGKJ1	IGKC
clonotype946	clonotype946_consensus_1	1	0.000259605													CQQSNSWPHTF	TGTCAACAGAGTAACAGCTGGCCTCACACGTTC	IGKV5-43		IGKJ5	IGKC
clonotype1473	clonotype1473_consensus_1	1	0.000259605													CQQSNSWLTF	TGTCAACAGAGTAACAGCTGGCTCACGTTC	IGKV5-43		IGKJ5	IGKC
[truncated: 45 more rows]

## Sheet: C57-BM-clonotypes
clonotype_id	consensus_ids	frequency	proportion	igh_cdr3s	igh_cdr3_nts	igh_v_genes	igh_d_genes	igh_j_genes	igh_c_genes	igl_cdr3s	igl_cdr3_nts	igl_v_genes	igl_d_genes	igl_j_genes	igl_c_genes	igk_cdr3s	igk_cdr3_nts	igk_v_genes	igk_d_genes	igk_j_genes	igk_c_genes
[truncated: 1,225 more rows]

[truncated: 1 more sheets: BALBc-clonotypes]
