# Supplementary material for: Monospecific and bispecific monoclonal SARS-CoV-2 neutralizing antibodies that maintain potency against B.1.617
Source: Nat Commun. 2022 Mar 28;13:1638. doi: 10.1038/s41467-022-29288-3 (PMC8960874; doi:10.1038/s41467-022-29288-3)
Supplement: Supplementary file 6 — source data [file 41467_2022_29288_MOESM6_ESM.xlsx]

## Sheet: Figure 1c
Clone2																Clone6
time (s)	50 nM	50 nM fit	25 nM	25 nM fit	12.5 nM	12.5 nM fit	6.25 nM	6.25 nM fit	3.125 nM	3.125 nM fit	1.56 nM	1.56 nM fit	0.78 nM	0.78 nM fit		time (s)	50 nM	50 nM fit	25 nM	25 nM fit	12.5 nM	12.5 nM fit	6.25 nM	6.25 nM fit	3.125 nM	3.125 nM fit	1.56 nM	1.56 nM fit	0.78 nM	0.78 nM fit
0	0.00103061	0	0.00242704	0	0.00540952	0	0.00146358	0	-0.000910396	0	0.00172912	0	0.00277762	0		0	-0.00122705	0	-0.000128887	0	-0.000277948	0	-0.000544511	0	-0.00351373	0	0.000733384	0	-0.000951568	0
0.2	0.00341177	0.00604498	0.00346581	0.00264038	0.00504973	0.0013437	0.00160822	0.000575365	-0.0014919	0.000340812	0.00117632	0.000168099	0.00173046	6.94e-05		0.2	0.000934472	0	0.000230095	0	-5.23e-05	0	-0.000893035	0.000759899	-0.00433114	0.000385741	0.000830898	0.000182799	-0.00158696	7.85e-05
0.4	0.00692351	0.0120563	0.00487468	0.00527399	0.00542595	0.00268602	0.00206436	0.00115069	-0.00164932	0.000681525	0.00152933	0.000336167	0.00158594	0.000138866		0.4	0.00417667	0	0.0013828	0	0.000910139	0	-0.000888342	0.00151961	-0.00490311	0.000771434	0.00141704	0.000365587	-0.00159475	0.000156913
0.6	0.0107443	0.0180341	0.00644533	0.00790085	0.00529899	0.00402696	0.00221621	0.00172597	-0.00194904	0.00102214	0.00172603	0.000504204	0.000935708	0.00020829		0.6	0.00796841	0	0.00269624	0	0.0016512	0	-0.000799093	0.00227913	-0.00500764	0.00115708	0.00184687	0.000548364	-0.0021665	0.000235366
0.8	0.0152976	0.0239786	0.00813478	0.010521	0.00586359	0.00536652	0.00246889	0.00230121	-0.00237177	0.00136265	0.00162815	0.000672211	0.000483899	0.000277707		0.8	0.0125206	0	0.00392273	0	0.002906	0	-0.000521983	0.00303847	-0.00497768	0.00154268	0.00242828	0.000731129	-0.00285189	0.000313816
1	0.019743	0.02989	0.00971816	0.0131344	0.00646052	0.0067047	0.00276764	0.00287641	-0.00274483	0.00170307	0.00164795	0.000840188	8.42e-05	0.000347117		1	0.0170174	0	0.00544	0	0.00410125	0	-0.000206948	0.00379761	-0.00533446	0.00192823	0.00255054	0.000913883	-0.00334165	0.000392264
1.2	0.0245224	0.0357685	0.0114451	0.0157411	0.00714611	0.0080415	0.00303774	0.00345158	-0.00323904	0.00204339	0.00176757	0.00100813	1.83e-05	0.000416521		1.2	0.0213793	0	0.00652822	0	0.00467749	0	-0.000357919	0.00455657	-0.00540357	0.00231373	0.00213303	0.00109663	-0.00388617	0.00047071
1.4	0.0297408	0.0416143	0.0135447	0.0183411	0.00841352	0.00937693	0.00320011	0.00402669	-0.00318688	0.00238361	0.00180628	0.00117605	-0.000164948	0.000485918		1.4	0.0267503	0	0.00834164	0	0.00596221	0	0.000284239	0.00531534	-0.0055395	0.00269918	0.00225689	0.00127936	-0.00431337	0.000549153
1.6	0.0346908	0.0474277	0.0155411	0.0209345	0.00943874	0.010711	0.00331966	0.00460177	-0.00296012	0.00272373	0.00175715	0.00134394	-0.00040867	0.000555309		1.6	0.0319535	0	0.0102367	0	0.00705188	0	0.000740397	0.00607393	-0.00543455	0.00308459	0.00219399	0.00146208	-0.00457602	0.000627594
1.8	0.0399703	0.0532088	0.0173173	0.0235213	0.0109967	0.0120437	0.00337765	0.00517681	-0.00279232	0.00306375	0.00189126	0.00151179	-0.00072813	0.000624694		1.8	0.0370151	0	0.0116872	0	0.00799539	0	0.000992487	0.00683232	-0.00539634	0.00346995	0.00177649	0.00164479	-0.00477019	0.000706032
2	0.0453537	0.0589577	0.0192324	0.0261014	0.0126022	0.013375	0.00325914	0.0057518	-0.00227289	0.00340367	0.00229216	0.00167961	-0.000829338	0.000694071		2	0.0424	0	0.013526	0	0.00907877	0	0.00154793	0.00759053	-0.00492408	0.00385526	0.00178462	0.00182748	-0.00447363	0.000784468
2.2	0.0501988	0.0646748	0.0207176	0.0286749	0.0147366	0.014705	0.00314141	0.00632676	-0.00214329	0.0037435	0.00252546	0.00184741	-0.000959276	0.000763443		2.2	0.0475341	0	0.015565	0	0.0107449	0	0.00220958	0.00834855	-0.00406745	0.00424052	0.00205403	0.00201017	-0.00381042	0.000862901
2.4	0.0550386	0.0703602	0.0228072	0.0312419	0.0155711	0.0160336	0.00332321	0.00690167	-0.0021776	0.00408322	0.00250001	0.00201517	-0.00091139	0.000832808		2.4	0.0529909	0	0.0179443	0	0.012341	0	0.00322783	0.00910638	-0.00278042	0.00462574	0.00236396	0.00219285	-0.00317675	0.000941332
2.6	0.0599254	0.0760141	0.0249878	0.0338023	0.0168157	0.0173608	0.00346307	0.00747654	-0.00218039	0.00442285	0.00268046	0.00218291	-0.000510593	0.000902166		2.6	0.0580754	0	0.020082	0	0.0134069	0	0.00417751	0.00986403	-0.00226318	0.00501091	0.00240249	0.00237551	-0.00259834	0.00101976
2.8	0.0650929	0.0816367	0.0271225	0.0363562	0.0181119	0.0186867	0.00331551	0.00805137	-0.00224328	0.00476238	0.00266336	0.00235061	-0.000422723	0.000971518		2.8	0.0634011	0	0.0220085	0	0.0145961	0	0.00483315	0.0106215	-0.00157648	0.00539603	0.00286795	0.00255816	-0.00247895	0.00109819
3	0.069936	0.0872281	0.029541	0.0389036	0.0193581	0.0200112	0.00369423	0.00862616	-0.00174715	0.00510181	0.00277867	0.00251828	-0.000256673	0.00104086		3	0.0680333	0	0.0236237	0	0.0153344	0	0.00528303	0.0113788	-0.00149497	0.0057811	0.00316757	0.0027408	-0.00277356	0.00117661
3.2	0.0746865	0.0927886	0.0321164	0.0414444	0.02098	0.0213343	0.00447707	0.00920092	-0.00114144	0.00544114	0.00295337	0.00268592	0.000105787	0.0011102		3.2	0.0719956	0	0.0257795	0	0.0162713	0	0.00543369	0.0121358	-0.00169152	0.00616613	0.00316815	0.00292343	-0.00281836	0.00125503
3.4	0.0801382	0.0983183	0.0351067	0.0439789	0.0224144	0.0226561	0.00531561	0.00977562	-0.000855769	0.00578038	0.00328922	0.00285353	-2.34e-05	0.00117953		3.4	0.0772785	0	0.0288649	0	0.0181016	0	0.00652486	0.0128927	-0.000941875	0.0065511	0.00355114	0.00310605	-0.00256196	0.00133345
3.6	0.084642	0.103818	0.0372038	0.0465068	0.0232951	0.0239766	0.00539232	0.0103503	-0.00140018	0.00611951	0.00285011	0.00302112	-9.01e-05	0.00124886		3.6	0.0821647	0	0.0309449	0	0.0194871	0	0.00713958	0.0136494	-0.000355865	0.00693604	0.00422393	0.00328866	-0.00267735	0.00141187
3.8	0.089432	0.109286	0.0402027	0.0490283	0.0246691	0.0252957	0.00585023	0.0109249	-0.000983781	0.00645855	0.00345166	0.00318867	-5.37e-05	0.00131818		3.8	0.0871713	0	0.0335535	0	0.0211487	0	0.00743173	0.014406	0.000204897	0.00732092	0.00440092	0.00347125	-0.00277833	0.00149028
4	0.0942593	0.114725	0.0429426	0.0515434	0.0261281	0.0266135	0.00651958	0.0114995	-0.000680414	0.00679749	0.00323264	0.00335619	-0.000345045	0.00138749		4	0.0916003	0	0.0358811	0	0.0221981	0	0.00760967	0.0151623	0.000107621	0.00770575	0.00440441	0.00365384	-0.00317163	0.00156869
4.2	0.0996355	0.120134	0.0457212	0.0540521	0.0276634	0.0279299	0.0074571	0.012074	-0.000120912	0.00713633	0.00377898	0.00352368	-0.000478922	0.0014568		4.2	0.0959618	0	0.0379248	0	0.0230983	0	0.00792252	0.0159184	-0.000131398	0.00809054	0.00444966	0.00383641	-0.00363455	0.0016471
4.4	0.105279	0.125512	0.0484885	0.0565544	0.0293329	0.0292449	0.00823147	0.0126486	0.000379274	0.00747508	0.00463352	0.00369114	-0.000218668	0.0015261		4.4	0.101478	0	0.0406212	0	0.0245655	0	0.00862208	0.0166744	0.000529679	0.00847528	0.00520784	0.00401897	-0.00334494	0.00172551
4.6	0.11033	0.130862	0.0508591	0.0590504	0.0305424	0.0305587	0.00847682	0.013223	0.000594183	0.00781372	0.00459131	0.00385857	-0.000373957	0.00159539		4.6	0.106313	0	0.0430144	0	0.0253645	0	0.00902984	0.0174302	0.000988081	0.00885997	0.00529299	0.00420152	-0.00416118	0.00180391
4.8	0.115503	0.136181	0.0531431	0.06154	0.0318969	0.0318711	0.00908929	0.0137974	0.0012301	0.00815227	0.00436374	0.00402597	-0.00022047	0.00166468		4.8	0.110989	0	0.0447173	0	0.0265712	0	0.00950308	0.0181858	0.00152039	0.00924462	0.00520523	0.00438406	-0.00470361	0.00188231
5	0.119797	0.141472	0.0551088	0.0640234	0.0331028	0.0331821	0.00954567	0.0143718	0.00174619	0.00849072	0.00412885	0.00419334	-0.000112325	0.00173396		5	0.11539	0	0.0471866	0	0.0278391	0	0.0100849	0.0189412	0.00171807	0.00962921	0.00498736	0.00456659	-0.00453659	0.00196071
5.2	0.124852	0.146733	0.0575892	0.0665004	0.0346939	0.0344918	0.0104157	0.0149462	0.00239565	0.00882907	0.0044457	0.00436067	0.000275068	0.00180323		5.2	0.120063	0	0.0494881	0	0.0288159	0	0.0105962	0.0196964	0.00223165	0.0100138	0.00479475	0.00474911	-0.00442991	0.00203911
5.4	0.129765	0.151965	0.059514	0.0689711	0.0357292	0.0358002	0.0105988	0.0155205	0.00322673	0.00916732	0.0040052	0.00452798	0.000130172	0.0018725		5.4	0.125605	0	0.0524814	0	0.0307126	0	0.0119025	0.0204514	0.00293115	0.0103983	0.00557013	0.00493161	-0.00395386	0.0021175
5.6	0.134584	0.157169	0.0610552	0.0714356	0.0365353	0.0371073	0.0109029	0.0160947	0.00377743	0.00950548	0.00418506	0.00469526	-9.33e-05	0.00194176		5.6	0.129782	0	0.0543756	0	0.0319068	0	0.0123688	0.0212062	0.00377603	0.0107827	0.00554498	0.00511411	-0.00379481	0.0021959
5.8	0.139725	0.162344	0.0629566	0.0738938	0.0380241	0.038413	0.0111123	0.0166689	0.00387447	0.00984353	0.00442678	0.00486251	-0.000196235	0.00201102		5.8	0.134761	0	0.0561045	0	0.0332669	0	0.0129943	0.0219609	0.00408595	0.0111671	0.00584871	0.00529659	-0.00355577	0.00227429
6	0.14457	0.167491	0.0651461	0.0763458	0.0389566	0.0397174	0.0115941	0.0172431	0.00396132	0.0101815	0.00435868	0.00502973	-0.000102467	0.00208026		6	0.139823	0	0.0583001	0	0.0347108	0	0.0139165	0.0227154	0.00481397	0.0115515	0.00642431	0.00547906	-0.00298733	0.00235267
6.2	0.149134	0.172609	0.0667282	0.0787916	0.0396667	0.0410205	0.0116055	0.0178173	0.00348749	0.0105194	0.00402551	0.00519691	-0.000280078	0.0021495		6.2	0.144862	0	0.0604454	0	0.0360624	0	0.0144958	0.0234696	0.00555736	0.0119358	0.00674869	0.00566152	-0.00255913	0.00243106
6.4	0.153802	0.1777	0.0686002	0.0812313	0.0403676	0.0423222	0.0120253	0.0183914	0.00332427	0.0108571	0.0037354	0.00536407	-0.00023892	0.00221874		6.4	0.149931	0	0.0627273	0	0.0368823	0	0.0152861	0.0242237	0.00618403	0.0123201	0.0068242	0.00584397	-0.00228215	0.00250944
6.6	0.158869	0.182762	0.0709114	0.0836647	0.0417224	0.0436227	0.0127365	0.0189654	0.00354154	0.0111948	0.00379018	0.0055312	9.76e-05	0.00228797		6.6	0.15547	0	0.0649223	0	0.0377057	0	0.0163171	0.0249776	0.00624602	0.0127043	0.00712779	0.00602641	-0.00213209	0.00258782
6.8	0.162821	0.187797	0.0726708	0.086092	0.0423856	0.0449218	0.0127874	0.0195394	0.00376031	0.0115324	0.00349335	0.00569829	-0.00041962	0.00235719		6.8	0.160803	0	0.066991	0	0.0387684	0	0.0168579	0.0257313	0.00673186	0.0130884	0.00702086	0.00620883	-0.00196246	0.0026662
7	0.16793	0.192804	0.0753921	0.0885132	0.043754	0.0462196	0.0134962	0.0201134	0.00453545	0.0118698	0.00382938	0.00586536	-0.000298695	0.0024264		7	0.166174	0	0.0694255	0	0.0401047	0	0.0172754	0.0264849	0.00735686	0.0134726	0.00734324	0.00639125	-0.00137306	0.00274457
7.2	0.172489	0.197784	0.0773701	0.0909283	0.0450043	0.047516	0.0141194	0.0206873	0.00452244	0.0122072	0.00409758	0.00603239	-0.000526239	0.00249561		7.2	0.170893	0	0.0714293	0	0.0415902	0	0.017702	0.0272382	0.00748704	0.0138566	0.00738618	0.00657365	-0.00098927	0.00282295
7.4	0.17746	0.202737	0.0800116	0.0933372	0.0461228	0.0488112	0.0149615	0.0212612	0.00467067	0.0125445	0.00444397	0.0061994	-0.00046415	0.00256482		7.4	0.176188	0	0.0736371	0	0.0429509	0	0.0182207	0.0279914	0.00802735	0.0142407	0.00716418	0.00675604	-0.001144	0.00290132
7.6	0.181551	0.207662	0.0816715	0.0957401	0.0470688	0.0501051	0.0150269	0.0218351	0.00436107	0.0128817	0.00391489	0.00636637	-0.0011881	0.00263401		7.6	0.180955	0	0.0753532	0	0.0438266	0	0.0188758	0.0287444	0.00792205	0.0146246	0.00707083	0.00693842	-0.00112892	0.00297968
7.8	0.186825	0.212561	0.0840627	0.098137	0.0483172	0.0513976	0.0156479	0.0224089	0.00500174	0.0132187	0.00434878	0.00653332	-0.00129338	0.0027032		7.8	0.185522	0	0.0774534	0	0.0445016	0	0.0189879	0.0294971	0.0076742	0.0150086	0.0068776	0.00712079	-0.00158517	0.00305805
8	0.191858	0.217433	0.0867524	0.100528	0.0495926	0.0526888	0.0169459	0.0229827	0.00575981	0.0135557	0.00492602	0.00670023	-0.000937373	0.00277238		8	0.190219	0	0.0793753	0	0.045277	0	0.0195643	0.0302497	0.0074688	0.0153925	0.00653449	0.00730315	-0.00205666	0.00313641
8.2	0.196549	0.222279	0.0889034	0.102913	0.0505191	0.0539788	0.0171282	0.0235564	0.00637658	0.0138926	0.00509226	0.00686712	-0.00117127	0.00284156		8.2	0.194889	0	0.0809766	0	0.046245	0	0.0203094	0.0310022	0.00725485	0.0157763	0.00652348	0.0074855	-0.00205766	0.00321477
8.4	0.200967	0.227098	0.0907878	0.105291	0.0513437	0.0552674	0.0172154	0.0241301	0.00668807	0.0142294	0.00502418	0.00703397	-0.00181305	0.00291073		8.4	0.200055	0	0.0830384	0	0.0474237	0	0.0207696	0.0317544	0.00764819	0.0161601	0.00658809	0.00766784	-0.00194491	0.00329313
8.6	0.205695	0.231891	0.0928987	0.107664	0.0528387	0.0565547	0.0175844	0.0247037	0.00751035	0.0145661	0.00556555	0.0072008	-0.00121899	0.00297989		8.6	0.204793	0	0.0854346	0	0.0486634	0	0.0214934	0.0325064	0.0077672	0.0165438	0.00661626	0.00785016	-0.00194292	0.00337149
8.8	0.210612	0.236657	0.0953078	0.110031	0.0539254	0.0578407	0.0182665	0.0252773	0.0085027	0.0149027	0.00565675	0.00736759	-0.00119009	0.00304905		8.8	0.210049	0	0.0877253	0	0.0503461	0	0.0226508	0.0332583	0.00838805	0.0169275	0.00727644	0.00803247	-0.00141476	0.00344984
9	0.215856	0.241398	0.097518	0.112392	0.0561381	0.0591255	0.0188598	0.0258509	0.00895737	0.0152392	0.0063662	0.00753435	-0.000492161	0.0031182		9	0.215272	0	0.0903053	0	0.0520305	0	0.0236201	0.0340099	0.00807536	0.0173112	0.00753107	0.00821478	-0.00111203	0.00352819
9.2	0.22105	0.246113	0.0998485	0.114747	0.057615	0.0604089	0.0195165	0.0264244	0.00951017	0.0155756	0.00707428	0.00770109	9.82e-05	0.00318734		9.2	0.220141	0	0.0928724	0	0.0534478	0	0.0249509	0.0347614	0.00862679	0.0176948	0.0077881	0.00839707	-0.00044623	0.00360654
9.4	0.225454	0.250803	0.101696	0.117096	0.0586927	0.061691	0.0197222	0.0269979	0.00974968	0.0159119	0.00683513	0.00786779	0.000257888	0.00325648		9.4	0.225211	0	0.0950694	0	0.0552907	0	0.0261191	0.0355127	0.00917317	0.0180783	0.0083954	0.00857935	-5.76e-05	0.00368489
9.6	0.23051	0.255467	0.104293	0.119439	0.0602061	0.0629719	0.0204098	0.0275714	0.0101342	0.0162481	0.00758059	0.00803446	0.000787631	0.00332561		9.6	0.229615	0	0.0968395	0	0.0566498	0	0.0266763	0.0362638	0.00944149	0.0184618	0.0089355	0.00876161	9.7e-06	0.00376323
9.8	0.23519	0.260106	0.107104	0.121776	0.0618317	0.0642515	0.0210062	0.0281448	0.0103212	0.0165842	0.00782602	0.00820111	0.00124069	0.00339474		9.8	0.23524	0	0.0991933	0	0.0580514	0	0.0272653	0.0370148	0.0100726	0.0188453	0.00972774	0.00894387	4.86e-05	0.00384157
10	0.239563	0.264719	0.1091	0.124108	0.0626634	0.0655297	0.021346	0.0287182	0.00982932	0.0169202	0.00747976	0.00836772	0.000856721	0.00346386		10	0.24036	0	0.101217	0	0.0591271	0	0.0274823	0.0377655	0.0104162	0.0192287	0.00984701	0.00912612	8.78e-06	0.00391991
10.2	0.243447	0.269308	0.110833	0.126433	0.0634635	0.0668067	0.0208752	0.0292915	0.00936839	0.0172561	0.00700875	0.0085343	0.000449243	0.00353297		10.2	0.245552	0	0.103442	0	0.060535	0	0.0277611	0.0385161	0.0109036	0.019612	0.00992647	0.00930835	4.53e-05	0.00399824
10.4	0.247693	0.273872	0.112883	0.128753	0.0649344	0.0680824	0.0213249	0.0298648	0.00958821	0.0175919	0.00710879	0.00870085	0.000688169	0.00360207		10.4	0.250749	0	0.105547	0	0.0620054	0	0.0284441	0.0392664	0.0111925	0.0199954	0.0101007	0.00949057	6.86e-05	0.00407658
10.6	0.252361	0.278411	0.115203	0.131067	0.0664431	0.0693568	0.0217017	0.030438	0.00961315	0.0179276	0.00750311	0.00886737	0.0012853	0.00367117		10.6	0.256071	0	0.107632	0	0.0635562	0	0.0291965	0.0400166	0.0115608	0.0203786	0.0106493	0.00967279	0.000434541	0.00415491
10.8	0.25645	0.282926	0.1171	0.133375	0.0673875	0.07063	0.0219082	0.0310112	0.00960681	0.0182633	0.00758942	0.00903387	0.000947542	0.00374026		10.8	0.260945	0	0.109123	0	0.0651992	0	0.0295379	0.0407666	0.0127688	0.0207618	0.0103495	0.00985499	0.000712461	0.00423324
11	0.261616	0.287416	0.119689	0.135678	0.0691881	0.0719018	0.0224445	0.0315844	0.00981254	0.0185988	0.00805646	0.00920033	0.00102752	0.00380935		11	0.265894	0	0.111151	0	0.0665796	0	0.0302154	0.0415164	0.0136287	0.021145	0.0107114	0.0100372	0.00083359	0.00431156
11.2	0.265944	0.291882	0.121152	0.137975	0.0702564	0.0731724	0.0228885	0.0321575	0.00973278	0.0189342	0.00773858	0.00936676	0.000957269	0.00387843		11.2	0.270155	0	0.112867	0	0.0676138	0	0.03041	0.042266	0.013825	0.0215281	0.010641	0.0102194	0.000338581	0.00438989
11.4	0.270955	0.296324	0.123347	0.140265	0.0712451	0.0744417	0.0234303	0.0327306	0.00959994	0.0192696	0.00740253	0.00953316	0.00102747	0.0039475		11.4	0.274584	0	0.114713	0	0.0680789	0	0.0306802	0.0430155	0.0143361	0.0219112	0.00979588	0.0104015	8.55e-05	0.00446821
11.6	0.275558	0.300742	0.124922	0.142551	0.0723174	0.0757097	0.0234535	0.0333036	0.00955634	0.0196048	0.00676884	0.00969953	0.000326529	0.00401657		11.6	0.278949	0	0.116719	0	0.0688865	0	0.0311253	0.0437647	0.0143876	0.0222943	0.0095491	0.0105837	-0.000326977	0.00454653
11.8	0.280719	0.305136	0.127343	0.14483	0.0736177	0.0769765	0.0241131	0.0338766	0.0098575	0.0199399	0.00744113	0.00986587	0.000774991	0.00408563		11.8	0.283495	0	0.118578	0	0.0696622	0	0.0313363	0.0445138	0.0147852	0.0226772	0.00915156	0.0107658	-0.000774921	0.00462485
12	0.28558	0.309506	0.129786	0.147104	0.0749145	0.078242	0.0254522	0.0344496	0.0104468	0.020275	0.00811945	0.0100322	0.00097583	0.00415468		12	0.28841	0	0.120555	0	0.0709766	0	0.031885	0.0452627	0.0151463	0.0230602	0.00892182	0.010948	-0.000534637	0.00470316
12.2	0.290022	0.313854	0.1314	0.149372	0.0755285	0.0795062	0.0256598	0.0350225	0.0107871	0.0206099	0.00774773	0.0101985	0.000285842	0.00422373		12.2	0.292656	0	0.122289	0	0.0717602	0	0.0321391	0.0460114	0.0150502	0.0234431	0.00835343	0.0111301	-0.000767475	0.00478147
12.4	0.295186	0.318177	0.133494	0.151635	0.0766823	0.0807692	0.0263351	0.0355954	0.0112004	0.0209448	0.00824714	0.0103647	7.48e-05	0.00429277		12.4	0.298147	0	0.12511	0	0.0733985	0	0.0330914	0.0467599	0.015446	0.0238259	0.00922702	0.0113122	-0.000481938	0.00485978
12.6	0.300259	0.322478	0.135651	0.153892	0.078334	0.0820309	0.0270478	0.0361683	0.0114679	0.0212795	0.00881402	0.0105309	0.000624866	0.0043618		12.6	0.30321	0	0.12773	0	0.0744679	0	0.0341923	0.0475082	0.0152507	0.0242087	0.0095551	0.0114943	-0.000225392	0.00493809
12.8	0.30517	0.326755	0.138001	0.156143	0.0793204	0.0832913	0.0281162	0.0367411	0.0117967	0.0216142	0.0086419	0.0106971	0.00049168	0.00443083		12.8	0.308411	0	0.130504	0	0.0757996	0	0.035195	0.0482564	0.0153239	0.0245914	0.00979946	0.0116764	0.000129284	0.00501639
13	0.309564	0.33101	0.140083	0.158389	0.0808024	0.0845505	0.0284546	0.0373138	0.0117549	0.0219487	0.00877239	0.0108633	0.000389742	0.00449985		13	0.312995	0	0.133086	0	0.0767568	0	0.0358398	0.0490043	0.015031	0.0249741	0.00964354	0.0118584	0.000254351	0.0050947
13.2	0.313201	0.335241	0.142348	0.160629	0.0815543	0.0858084	0.028917	0.0378865	0.0120804	0.0222832	0.0083465	0.0110294	0.000219531	0.00456886		13.2	0.317433	0	0.135931	0	0.0781624	0	0.0365111	0.0497521	0.0151694	0.0253568	0.0098542	0.0120405	0.000870838	0.005173
13.4	0.317224	0.33945	0.144728	0.162863	0.082841	0.0870651	0.0295567	0.0384592	0.0125397	0.0226176	0.00873606	0.0111955	0.000208159	0.00463787		13.4	0.322238	0	0.138038	0	0.0798631	0	0.0369262	0.0504997	0.0155407	0.0257394	0.010549	0.0122226	0.000900223	0.00525129
13.6	0.322032	0.343637	0.147425	0.165092	0.0838204	0.0883205	0.0302262	0.0390319	0.0131253	0.0229518	0.00921877	0.0113616	0.000437115	0.00470687		13.6	0.326994	0	0.140334	0	0.0807461	0	0.036918	0.0512471	0.0160973	0.0261219	0.0112446	0.0124046	0.000861328	0.00532959
13.8	0.326306	0.347801	0.150205	0.167316	0.0853161	0.0895747	0.0308015	0.0396045	0.0137391	0.023286	0.00959825	0.0115276	0.000790789	0.00477587		13.8	0.331924	0	0.142723	0	0.0819215	0	0.0371317	0.0519943	0.0164893	0.0265045	0.0115522	0.0125866	0.000663789	0.00540788
14	0.330192	0.351943	0.152052	0.169534	0.0864478	0.0908276	0.0307288	0.040177	0.0137413	0.0236201	0.00940021	0.0116936	0.000165453	0.00484486		14	0.336568	0	0.144742	0	0.0830906	0	0.0373288	0.0527413	0.0162664	0.0268869	0.0115891	0.0127687	4.97e-05	0.00548617
14.2	0.333749	0.356062	0.154503	0.171746	0.0877817	0.0920792	0.0307748	0.0407496	0.0145584	0.0239541	0.00936876	0.0118596	0.000746521	0.00491384		14.2	0.341152	0	0.146883	0	0.0844685	0	0.0378818	0.0534882	0.016638	0.0272693	0.0122994	0.0129507	8.12e-06	0.00556446
14.4	0.33758	0.36016	0.156509	0.173953	0.0888327	0.0933297	0.0312715	0.041322	0.0149899	0.0242879	0.00992608	0.0120256	0.00141081	0.00498281		14.4	0.346093	0	0.149274	0	0.0859355	0	0.0385476	0.0542349	0.016836	0.0276517	0.012862	0.0131327	-1.01e-05	0.00564274
14.6	0.340962	0.364236	0.158001	0.176155	0.0894662	0.0945788	0.0311574	0.0418945	0.0146763	0.0246217	0.00970742	0.0121915	0.000719722	0.00505178		14.6	0.350667	0	0.151217	0	0.087545	0	0.0391973	0.0549813	0.017322	0.028034	0.0130677	0.0133147	0.000254388	0.00572103
14.8	0.344604	0.36829	0.159931	0.178351	0.0901166	0.0958268	0.0312613	0.0424669	0.0145591	0.0249554	0.00956151	0.0123574	0.000465197	0.00512075		14.8	0.355962	0	0.153436	0	0.0898053	0	0.0403715	0.0557276	0.0184723	0.0284163	0.013547	0.0134966	0.000673748	0.00579931
15	0.348783	0.372323	0.162075	0.180542	0.0912157	0.0970734	0.0313426	0.0430393	0.0139594	0.025289	0.00965368	0.0125232	0.000461071	0.0051897		15	0.361024	0	0.155809	0	0.0911943	0	0.0408884	0.0564737	0.0188289	0.0287985	0.0140366	0.0136786	0.000832677	0.00587759
15.2	0.352958	0.376334	0.164057	0.182727	0.0924432	0.0983189	0.0316032	0.0436116	0.0146985	0.0256225	0.00898259	0.0126891	0.000524145	0.00525865		15.2	0.365966	0	0.157577	0	0.0925153	0	0.0409901	0.0572197	0.0190438	0.0291807	0.0135857	0.0138605	0.000667974	0.00595586
15.4	0.357205	0.380324	0.166443	0.184907	0.0942592	0.0995631	0.0318288	0.0441839	0.0149315	0.0259559	0.00909498	0.0128549	0.000674489	0.0053276		15.4	0.370843	0	0.159502	0	0.0935451	0	0.0416558	0.0579654	0.0193717	0.0295628	0.0129576	0.0140425	0.000731575	0.00603413
15.6	0.361077	0.384293	0.16863	0.187081	0.0957121	0.100806	0.0320027	0.0447561	0.0157791	0.0262892	0.00933402	0.0130206	0.000534343	0.00539653		15.6	0.37542	0	0.161526	0	0.0947814	0	0.0419755	0.058711	0.0193913	0.0299449	0.0130552	0.0142244	0.00068839	0.0061124
15.8	0.364924	0.38824	0.170745	0.18925	0.0969408	0.102048	0.0322609	0.0453283	0.0160951	0.0266224	0.00978879	0.0131864	0.000900935	0.00546546		15.8	0.380321	0	0.163586	0	0.0963801	0	0.0429523	0.0594563	0.0201058	0.0303269	0.0131603	0.0144063	0.00101803	0.00619067
16	0.369072	0.392167	0.172391	0.191414	0.0981912	0.103288	0.0333714	0.0459005	0.0164674	0.0269556	0.0100083	0.0133521	0.000957092	0.00553439		16	0.385532	0	0.166073	0	0.0980452	0	0.0440933	0.0602015	0.0209451	0.0307089	0.0141321	0.0145882	0.00201036	0.00626894
16.2	0.373402	0.396073	0.173905	0.193573	0.0991834	0.104528	0.0335896	0.0464726	0.0169156	0.0272886	0.00979117	0.0135178	0.000918972	0.0056033		16.2	0.3901	0	0.167885	0	0.0989761	0	0.0445962	0.0609465	0.0212653	0.0310909	0.0139092	0.0147701	0.00141819	0.0063472
16.4	0.377953	0.399958	0.175654	0.195726	0.100612	0.105766	0.0345654	0.0470447	0.0173701	0.0276215	0.0098512	0.0136834	0.000982089	0.00567222		16.4	0.39544	0	0.170339	0	0.100641	0	0.04572	0.0616913	0.0219654	0.0314728	0.0147672	0.014952	0.00184128	0.00642546
16.6	0.381638	0.403823	0.177332	0.197874	0.101414	0.107003	0.0350942	0.0476167	0.0169942	0.0279543	0.00944421	0.013849	0.000882078	0.00574112		16.6	0.399845	0	0.172164	0	0.101351	0	0.0459079	0.062436	0.0220119	0.0318546	0.0138722	0.0151339	0.00108691	0.00650372
16.8	0.385986	0.407667	0.179738	0.200016	0.102728	0.108238	0.0363002	0.0481887	0.0176368	0.0282871	0.00973586	0.0140146	0.000982761	0.00581002		16.8	0.404816	0	0.174368	0	0.102385	0	0.0463626	0.0631804	0.0221449	0.0322364	0.013479	0.0153158	0.00100054	0.00658198
17	0.390031	0.411491	0.181938	0.202153	0.104189	0.109472	0.0362137	0.0487607	0.0179627	0.0286197	0.00968822	0.0141802	0.000948076	0.00587891		17	0.409108	0	0.176074	0	0.102849	0	0.046519	0.0639247	0.0218155	0.0326182	0.0131999	0.0154976	0.000710603	0.00666023
17.2	0.394391	0.415295	0.184131	0.204286	0.10558	0.110706	0.0368694	0.0493326	0.0187404	0.0289522	0.0100846	0.0143457	0.00151118	0.00594779		17.2	0.413465	0	0.177617	0	0.103872	0	0.0470986	0.0646688	0.0215476	0.0329999	0.013166	0.0156795	0.000311477	0.00673848
17.4	0.39915	0.419078	0.186344	0.206412	0.106925	0.111938	0.0373104	0.0499045	0.0193098	0.0292847	0.0107694	0.0145112	0.00174326	0.00601667		17.4	0.418224	0	0.179492	0	0.104387	0	0.0480655	0.0654127	0.0226036	0.0333815	0.0136616	0.0158613	0.000367747	0.00681673
17.6	0.404	0.422842	0.189201	0.208534	0.108646	0.113168	0.0386385	0.0504763	0.0200853	0.029617	0.0114509	0.0146767	0.00253167	0.00608555		17.6	0.422544	0	0.181435	0	0.104671	0	0.0483493	0.0661564	0.0227829	0.0337631	0.0137173	0.0160431	7.76e-05	0.00689498
17.8	0.408574	0.426586	0.191644	0.21065	0.110649	0.114398	0.0398475	0.0510481	0.020992	0.0299493	0.0125856	0.0148421	0.00322738	0.00615441		17.8	0.426777	0	0.183497	0	0.105076	0	0.0487687	0.0668999	0.0225186	0.0341447	0.0134217	0.0162249	-0.000651721	0.00697322
18	0.412565	0.43031	0.192981	0.212762	0.111587	0.115626	0.0403176	0.0516199	0.0209066	0.0302814	0.0124713	0.0150075	0.00261713	0.00622327		18	0.431805	0	0.185521	0	0.106091	0	0.0495527	0.0676433	0.0230798	0.0345262	0.01361	0.0164067	-0.0012309	0.00705146
18.2	0.416319	0.434015	0.194926	0.214868	0.112476	0.116853	0.0405988	0.0521916	0.0208871	0.0306135	0.0124335	0.0151729	0.00295958	0.00629212		18.2	0.436453	0	0.18782	0	0.107398	0	0.0499622	0.0683864	0.0231706	0.0349077	0.0139374	0.0165885	-0.00137313	0.0071297
18.4	0.419832	0.4377	0.196625	0.216968	0.11352	0.118079	0.0411083	0.0527633	0.0204238	0.0309455	0.0124597	0.0153383	0.00255864	0.00636097		18.4	0.441117	0	0.189855	0	0.10892	0	0.0507124	0.0691294	0.0232907	0.0352891	0.0136237	0.0167703	-0.00141107	0.00720794
18.6	0.423867	0.441366	0.198297	0.219064	0.114358	0.119304	0.0412968	0.053335	0.0197497	0.0312773	0.012268	0.0155036	0.00204933	0.00642981		18.6	0.44621	0	0.191907	0	0.110541	0	0.051813	0.0698722	0.0234935	0.0356705	0.0133123	0.016952	-0.0012472	0.00728617
18.8	0.428645	0.445013	0.200982	0.221155	0.115833	0.120527	0.0420541	0.0539066	0.0197543	0.0316091	0.0126809	0.0156689	0.00238841	0.00649864		18.8	0.45137	0	0.194555	0	0.112736	0	0.0532283	0.0706148	0.0238845	0.0360518	0.0139911	0.0171338	-0.000457397	0.00736441
19	0.432754	0.44864	0.203272	0.22324	0.117232	0.121749	0.041996	0.0544781	0.0200901	0.0319408	0.0130191	0.0158341	0.00231793	0.00656747		19	0.456264	0	0.196751	0	0.114259	0	0.0536326	0.0713572	0.0242015	0.0364331	0.0139121	0.0173155	-5.4e-05	0.00744264
19.2	0.437075	0.452249	0.20548	0.225321	0.118984	0.122971	0.0427352	0.0550497	0.0214334	0.0322724	0.0133981	0.0159994	0.0025809	0.00663629		19.2	0.460294	0	0.198889	0	0.115389	0	0.0540728	0.0720995	0.0243608	0.0368143	0.0134491	0.0174972	-9.58e-05	0.00752086
19.4	0.440233	0.455838	0.207288	0.227396	0.119811	0.12419	0.0424286	0.0556211	0.0212177	0.0326039	0.0135227	0.0161646	0.00193202	0.0067051		19.4	0.464554	0	0.201605	0	0.116766	0	0.0548215	0.0728415	0.0245897	0.0371955	0.0136119	0.0176789	-0.000153834	0.00759909
19.6	0.443824	0.459409	0.209311	0.229466	0.120602	0.125409	0.042374	0.0561926	0.0213115	0.0329352	0.0132637	0.0163297	0.00164115	0.00677391		19.6	0.468492	0	0.203893	0	0.117978	0	0.0550247	0.0735834	0.0249895	0.0375767	0.0137677	0.0178607	-0.000107811	0.00767731
19.8	0.447247	0.462962	0.211531	0.231532	0.121797	0.126627	0.0425121	0.056764	0.0211854	0.0332665	0.0130435	0.0164949	0.00159283	0.00684271		19.8	0.472974	0	0.206644	0	0.119964	0	0.0559088	0.0743251	0.0260016	0.0379577	0.0146963	0.0180423	0.00013151	0.00775553
20	0.450922	0.466495	0.213262	0.233592	0.122762	0.127843	0.0430313	0.0573354	0.0209697	0.0335977	0.0130354	0.01666	0.00130046	0.00691151		20	0.477296	0	0.20885	0	0.12099	0	0.0564149	0.0750666	0.0266187	0.0383388	0.0152171	0.018224	0.000351243	0.00783375
20.2	0.455507	0.470011	0.215582	0.235647	0.124332	0.129058	0.0439983	0.0579067	0.0216574	0.0339289	0.0132027	0.0168251	0.00156926	0.0069803		20.2	0.480993	0	0.21028	0	0.121696	0	0.0559651	0.0758079	0.0262521	0.0387198	0.0148194	0.0184057	-0.000624507	0.00791196
20.4	0.459462	0.473508	0.218106	0.237697	0.125619	0.130272	0.0450639	0.058478	0.0217757	0.0342599	0.0129549	0.0169901	0.00162414	0.00704908		20.4	0.484962	0	0.212383	0	0.123036	0	0.0560954	0.0765491	0.0264116	0.0391007	0.0149423	0.0185874	-0.000776185	0.00799017
20.6	0.463632	0.476987	0.220872	0.239742	0.127308	0.131484	0.0457236	0.0590492	0.0223615	0.0345908	0.0134346	0.0171551	0.00183819	0.00711785		20.6	0.489556	0	0.214741	0	0.124148	0	0.0563838	0.07729	0.0265862	0.0394816	0.015031	0.018769	-0.000525075	0.00806838
20.8	0.468119	0.480447	0.22357	0.241782	0.12918	0.132696	0.0464917	0.0596204	0.0233306	0.0349216	0.0138843	0.0173201	0.00243973	0.00718662		20.8	0.49432	0	0.216849	0	0.12513	0	0.057267	0.0780308	0.0270044	0.0398625	0.0155275	0.0189506	6.05e-05	0.00814659
21	0.472047	0.48389	0.226082	0.243818	0.130799	0.133906	0.046905	0.0601916	0.0241391	0.0352523	0.0134424	0.0174851	0.00292337	0.00725538		21	0.497935	0	0.219223	0	0.126068	0	0.0577002	0.0787714	0.0274534	0.0402433	0.0158488	0.0191323	0.000476807	0.0082248
21.2	0.476493	0.487315	0.228368	0.245848	0.131956	0.135115	0.048064	0.0607627	0.0252269	0.035583	0.0136772	0.01765	0.00311779	0.00732414		21.2	0.501813	0	0.221659	0	0.127313	0	0.0582406	0.0795118	0.0283434	0.0406241	0.0161157	0.0193139	0.000724897	0.008303
21.4	0.480984	0.490722	0.230895	0.247873	0.133495	0.136323	0.0491312	0.0613338	0.0259347	0.0359135	0.0144656	0.0178149	0.0034476	0.00739289		21.4	0.505877	0	0.224008	0	0.128164	0	0.058733	0.080252	0.0294654	0.0410048	0.0163475	0.0194955	0.00104014	0.0083812
21.6	0.484739	0.494112	0.233274	0.249894	0.134998	0.13753	0.050167	0.0619049	0.0264364	0.0362439	0.0155217	0.0179798	0.00453949	0.00746163		21.6	0.509753	0	0.226209	0	0.129432	0	0.0588457	0.080992	0.0297708	0.0413854	0.0162681	0.0196771	0.00119274	0.0084594
21.8	0.488138	0.497484	0.235068	0.25191	0.13611	0.138736	0.050654	0.0624759	0.0266963	0.0365743	0.0160805	0.0181446	0.00459998	0.00753037		21.8	0.514053	0	0.228474	0	0.130251	0	0.0594526	0.0817319	0.0297413	0.0417661	0.0161965	0.0198587	0.00121778	0.00853759
22	0.491302	0.500838	0.236378	0.25392	0.136694	0.13994	0.0505516	0.0630469	0.0264413	0.0369045	0.0155243	0.0183094	0.00440415	0.0075991		22	0.518461	0	0.230465	0	0.131562	0	0.0601104	0.0824716	0.0302976	0.0421466	0.0165742	0.0200402	0.00148673	0.00861579
22.2	0.494946	0.504176	0.238288	0.255926	0.137755	0.141143	0.0504528	0.0636178	0.0266958	0.0372347	0.0158207	0.0184742	0.0049276	0.00766782		22.2	0.522758	0	0.2329	0	0.133003	0	0.0608575	0.0832111	0.0308058	0.0425272	0.0166615	0.0202218	0.00173436	0.00869398
22.4	0.498777	0.507496	0.240403	0.257927	0.139375	0.142345	0.0508732	0.0641887	0.0269919	0.0375648	0.0163351	0.018639	0.00518297	0.00773654		22.4	0.527301	0	0.235322	0	0.134273	0	0.0619506	0.0839504	0.0314597	0.0429076	0.0170229	0.0204033	0.00251957	0.00877217
22.6	0.502818	0.510799	0.242182	0.259923	0.140105	0.143546	0.0511624	0.0647595	0.0271787	0.0378947	0.0167192	0.0188037	0.00562004	0.00780525		22.6	0.531962	0	0.238317	0	0.135846	0	0.0630106	0.0846895	0.0315537	0.0432881	0.0172805	0.0205849	0.00303867	0.00885035
22.8	0.506243	0.514084	0.243847	0.261915	0.140856	0.144746	0.0511052	0.0653303	0.0277977	0.0382246	0.0168913	0.0189684	0.00535225	0.00787396		22.8	0.535835	0	0.240474	0	0.137403	0	0.0637735	0.0854285	0.0318526	0.0436685	0.0175837	0.0207664	0.00364691	0.00892853
23	0.509616	0.517353	0.245157	0.263901	0.141666	0.145945	0.0509184	0.0659011	0.0282187	0.0385544	0.0172664	0.0191331	0.0049493	0.00794265		23	0.540021	0	0.242629	0	0.138671	0	0.0642564	0.0861672	0.0324748	0.0440488	0.0178237	0.0209479	0.00396953	0.00900672
23.2	0.512768	0.520605	0.245977	0.265883	0.142317	0.147142	0.0509508	0.0664719	0.0277107	0.0388841	0.0171054	0.0192977	0.00412818	0.00801134		23.2	0.543627	0	0.244596	0	0.139525	0	0.0645923	0.0869058	0.0323949	0.0444291	0.0177419	0.0211294	0.00352624	0.0090849
23.4	0.515509	0.523841	0.247534	0.26786	0.142853	0.148338	0.0503438	0.0670426	0.0270321	0.0392136	0.0164254	0.0194623	0.00306241	0.00808003		23.4	0.547955	0	0.246619	0	0.140849	0	0.0652076	0.0876442	0.0325581	0.0448093	0.0176609	0.0213109	0.00338976	0.00916307
23.6	0.519002	0.52706	0.249219	0.269832	0.143962	0.149533	0.0505718	0.0676132	0.026816	0.0395431	0.0159135	0.0196269	0.0031222	0.00814871		23.6	0.551737	0	0.247995	0	0.141863	0	0.0657731	0.0883824	0.0327136	0.0451895	0.0179223	0.0214924	0.00309366	0.00924125
23.8	0.521925	0.530262	0.250723	0.271799	0.144953	0.150727	0.0504734	0.0681838	0.026914	0.0398725	0.0158182	0.0197914	0.00277793	0.00821738		23.8	0.556426	0	0.250401	0	0.143639	0	0.0668298	0.0891204	0.033134	0.0455697	0.0191415	0.0216739	0.00367702	0.00931942
24	0.525603	0.533448	0.252403	0.273762	0.146417	0.15192	0.050969	0.0687544	0.0267203	0.0402018	0.0159114	0.0199559	0.00276207	0.00828605		24	0.560192	0	0.252309	0	0.144635	0	0.0674175	0.0898583	0.0329312	0.0459498	0.0188465	0.0218553	0.00354269	0.00939758
24.2	0.529643	0.536618	0.254648	0.27572	0.147765	0.153111	0.0517578	0.0693249	0.0269335	0.0405311	0.0160278	0.0201204	0.002965	0.00835471		24.2	0.564556	0	0.254546	0	0.146729	0	0.0680984	0.0905959	0.0329874	0.0463298	0.01936	0.0220368	0.00339786	0.00947575
24.4	0.532992	0.539771	0.256996	0.277673	0.149167	0.154302	0.0523516	0.0698954	0.0267191	0.0408602	0.0157946	0.0202849	0.003093	0.00842336		24.4	0.56896	0	0.256659	0	0.148027	0	0.0690071	0.0913334	0.0332056	0.0467099	0.01945	0.0222182	0.00328453	0.00955391
24.6	0.536933	0.542908	0.259571	0.279622	0.151075	0.155491	0.0532569	0.0704659	0.0272981	0.0411892	0.0163143	0.0204493	0.00319795	0.00849201		24.6	0.573145	0	0.258513	0	0.148821	0	0.0697158	0.0920707	0.033178	0.0470898	0.0197925	0.0223996	0.00328837	0.00963208
24.8	0.540342	0.54603	0.261867	0.281566	0.152039	0.156679	0.0540086	0.0710363	0.0276756	0.0415181	0.0159115	0.0206137	0.00362951	0.00856065		24.8	0.576885	0	0.260891	0	0.150137	0	0.0704824	0.0928078	0.0338153	0.0474697	0.0203306	0.022581	0.00283154	0.00971024
25	0.54412	0.549135	0.264619	0.283505	0.153179	0.157866	0.0550844	0.0716067	0.0280725	0.041847	0.0162348	0.020778	0.00389204	0.00862928		25	0.580416	0	0.262688	0	0.151276	0	0.0706693	0.0935448	0.0337954	0.0478496	0.0199389	0.0227624	0.00237342	0.00978839
25.2	0.547944	0.552224	0.267362	0.28544	0.154068	0.159052	0.0561373	0.0721771	0.0283476	0.0421757	0.0168768	0.0209424	0.00369195	0.00869791		25.2	0.584767	0	0.264843	0	0.15289	0	0.0710028	0.0942815	0.0344346	0.0482294	0.019965	0.0229438	0.00222331	0.00986655
25.4	0.551124	0.555298	0.270037	0.28737	0.155582	0.160237	0.056981	0.0727474	0.0285114	0.0425043	0.0171373	0.0211067	0.00391266	0.00876653		25.4	0.588461	0	0.266745	0	0.15433	0	0.071437	0.0950181	0.0348567	0.0486092	0.0200841	0.0231252	0.00209105	0.0099447
25.6	0.554164	0.558356	0.272203	0.289295	0.156742	0.16142	0.0573589	0.0733176	0.0283613	0.0428329	0.0169533	0.021271	0.00395649	0.00883514		25.6	0.592153	0	0.268576	0	0.15544	0	0.0717296	0.0957545	0.0346808	0.0489889	0.0203159	0.0233066	0.00214961	0.0100228
25.8	0.557941	0.561399	0.274977	0.291216	0.158345	0.162603	0.0583508	0.0738878	0.0291161	0.0431613	0.0172356	0.0214352	0.00404464	0.00890375		25.8	0.595954	0	0.270315	0	0.156349	0	0.0722959	0.0964907	0.0346552	0.0493686	0.0204732	0.0234879	0.00201437	0.010101
26	0.561585	0.564426	0.277065	0.293132	0.159237	0.163784	0.0589459	0.074458	0.0293555	0.0434897	0.0171488	0.0215994	0.00430004	0.00897235		26	0.599882	0	0.272519	0	0.157595	0	0.0726853	0.0972267	0.035097	0.0497482	0.0201256	0.0236693	0.00225504	0.0101791
26.2	0.565697	0.567438	0.279462	0.295043	0.160643	0.164964	0.0596741	0.0750282	0.0305336	0.043818	0.0176985	0.0217636	0.00473214	0.00904095		26.2	0.603387	0	0.27473	0	0.159086	0	0.0733214	0.0979625	0.0354766	0.0501278	0.0198047	0.0238506	0.00241506	0.0102573
26.4	0.569572	0.570435	0.281709	0.29695	0.16239	0.166143	0.0606512	0.0755983	0.0317158	0.0441461	0.0181817	0.0219278	0.00502195	0.00910954		26.4	0.606909	0	0.276929	0	0.160152	0	0.0732346	0.0986982	0.0353805	0.0505074	0.0197709	0.0240319	0.00268484	0.0103354
26.6	0.572978	0.573416	0.283366	0.298853	0.16327	0.167321	0.0612515	0.0761684	0.0320668	0.0444742	0.0179673	0.0220919	0.00465224	0.00917812		26.6	0.610073	0	0.279354	0	0.161089	0	0.0736739	0.0994337	0.0350137	0.0508869	0.01958	0.0242132	0.00266418	0.0104136
26.8	0.576003	0.576383	0.284949	0.300751	0.164181	0.168497	0.0615514	0.0767384	0.0323265	0.0448022	0.0177119	0.022256	0.00410386	0.00924669		26.8	0.613474	0	0.281385	0	0.162209	0	0.0742054	0.100169	0.0354434	0.0512663	0.019453	0.0243945	0.00286237	0.0104917
27	0.579374	0.579334	0.286381	0.302644	0.165303	0.169673	0.0616602	0.0773084	0.0322622	0.0451301	0.0178094	0.0224201	0.00370892	0.00931526		27	0.617568	0	0.283906	0	0.163467	0	0.0749637	0.100904	0.0363238	0.0516457	0.0195857	0.0245758	0.00337022	0.0105698
27.2	0.582492	0.582271	0.287798	0.304533	0.166102	0.170847	0.0614415	0.0778783	0.0320933	0.0454579	0.0173364	0.0225841	0.00334187	0.00938383		27.2	0.62081	0	0.286012	0	0.164525	0	0.0751245	0.101639	0.0364387	0.052025	0.0191077	0.0247571	0.00329936	0.010648
27.4	0.585597	0.585193	0.289629	0.306417	0.167045	0.17202	0.0615723	0.0784482	0.0325698	0.0457856	0.0170033	0.0227481	0.00371084	0.00945238		27.4	0.624268	0	0.288323	0	0.165343	0	0.0757609	0.102374	0.0368894	0.0524044	0.0188878	0.0249384	0.00330253	0.0107261
27.6	0.588927	0.5881	0.29085	0.308297	0.167949	0.173193	0.0619013	0.0790181	0.0325658	0.0461132	0.0166864	0.0229121	0.00366784	0.00952093		27.6	0.628085	0	0.29101	0	0.166924	0	0.076728	0.103108	0.0378367	0.0527836	0.0198395	0.0251196	0.00368217	0.0108042
27.8	0.592268	0.590992	0.292593	0.310173	0.169288	0.174364	0.0622752	0.0795879	0.03299	0.0464407	0.0169511	0.023076	0.0037149	0.00958948		27.8	0.631736	0	0.293911	0	0.16846	0	0.0774471	0.103843	0.0383309	0.0531628	0.0201984	0.0253009	0.00442291	0.0108823
28	0.596088	0.59387	0.294921	0.312043	0.171046	0.175534	0.0632114	0.0801577	0.0333088	0.0467681	0.0176869	0.0232399	0.00453254	0.00965801		28	0.63497	0	0.296207	0	0.169687	0	0.07803	0.104577	0.0381283	0.053542	0.019914	0.0254821	0.00419966	0.0109605
28.2	0.598866	0.596733	0.296785	0.31391	0.172133	0.176702	0.0635752	0.0807275	0.0334997	0.0470955	0.0177572	0.0234038	0.00439002	0.00972654		28.2	0.638858	0	0.298417	0	0.171266	0	0.0787132	0.105311	0.0382514	0.0539211	0.020444	0.0256633	0.0044689	0.0110386
28.4	0.602094	0.599583	0.299058	0.315772	0.173647	0.17787	0.0647671	0.0812972	0.0340844	0.0474227	0.0182691	0.0235677	0.00482979	0.00979507		28.4	0.642098	0	0.300411	0	0.171768	0	0.0791504	0.106045	0.0377102	0.0543002	0.0205697	0.0258445	0.00420452	0.0111167
28.6	0.605183	0.602417	0.30143	0.31763	0.175355	0.179036	0.0656004	0.0818669	0.03506	0.0477498	0.0190163	0.0237315	0.0051508	0.00986358		28.6	0.645551	0	0.302983	0	0.173317	0	0.0797681	0.106778	0.0380321	0.0546792	0.0210894	0.0260257	0.00418225	0.0111948
28.8	0.607409	0.605238	0.303163	0.319483	0.176386	0.180202	0.0658237	0.0824365	0.0353685	0.0480769	0.018706	0.0238953	0.00532316	0.0099321		28.8	0.649617	0	0.306049	0	0.175451	0	0.0813037	0.107512	0.0393466	0.0550582	0.0224339	0.0262069	0.00478018	0.0112729
29	0.610514	0.608045	0.305662	0.321332	0.177527	0.181366	0.0667239	0.0830061	0.0355472	0.0484038	0.019544	0.0240591	0.00539486	0.0100006		29	0.65359	0	0.308105	0	0.177257	0	0.0821477	0.108245	0.039959	0.0554371	0.0231428	0.0263881	0.00524836	0.011351
29.2	0.61349	0.610837	0.307969	0.323176	0.178931	0.182529	0.0676243	0.0835757	0.0359442	0.0487307	0.0199458	0.0242228	0.00533405	0.0100691		29.2	0.657277	0	0.310465	0	0.179252	0	0.082956	0.108978	0.041056	0.055816	0.0238614	0.0265693	0.00553641	0.0114291
29.4	0.616046	0.613616	0.309295	0.325016	0.179965	0.183691	0.0680415	0.0841452	0.0358689	0.0490575	0.0196269	0.0243865	0.0049869	0.0101376		29.4	0.659891	0	0.312026	0	0.180316	0	0.0835268	0.109711	0.0411428	0.0561948	0.0240152	0.0267504	0.00519974	0.0115072
29.6	0.619307	0.616381	0.311213	0.326852	0.181484	0.184852	0.0684704	0.0847147	0.0359487	0.0493841	0.0199371	0.0245502	0.00504556	0.0102061		29.6	0.662994	0	0.313388	0	0.181366	0	0.084049	0.110444	0.0410859	0.0565736	0.0241647	0.0269316	0.00476015	0.0115853
29.8	0.622982	0.619132	0.314013	0.328684	0.183301	0.186012	0.0695472	0.0852841	0.0370479	0.0497107	0.0212252	0.0247139	0.0059434	0.0102746		29.8	0.666273	0	0.315666	0	0.183011	0	0.0846933	0.111177	0.0420761	0.0569523	0.024187	0.0271127	0.0048905	0.0116634
30	0.625356	0.621869	0.315327	0.330511	0.183308	0.187171	0.0694235	0.0858535	0.0369421	0.0500372	0.0208531	0.0248775	0.00529271	0.010343		30	0.668982	0	0.317843	0	0.184465	0	0.0851634	0.111909	0.0422677	0.057331	0.0237846	0.0272938	0.0047856	0.0117415
30.2	0.628337	0.624593	0.317194	0.332334	0.184558	0.188328	0.0695715	0.0864229	0.0379046	0.0503636	0.0209153	0.0250411	0.00480279	0.0104115		30.2	0.671586	0	0.319378	0	0.185646	0	0.0854776	0.112641	0.0423622	0.0577097	0.0234205	0.0274749	0.00422677	0.0118196
30.4	0.631424	0.627303	0.318676	0.334152	0.186065	0.189485	0.0700988	0.0869922	0.0380303	0.0506899	0.0211705	0.0252047	0.00466926	0.01048		30.4	0.674907	0	0.321253	0	0.186519	0	0.0858129	0.113373	0.0430206	0.0580883	0.0231142	0.027656	0.003964	0.0118977
30.6	0.634056	0.63	0.320035	0.335966	0.187053	0.19064	0.0698991	0.0875615	0.0378367	0.0510161	0.0207029	0.0253682	0.00390085	0.0105484		30.6	0.677961	0	0.323444	0	0.187727	0	0.0867879	0.114105	0.0436787	0.0584668	0.0230968	0.0278371	0.0041078	0.0119758
30.8	0.636567	0.632684	0.321835	0.337776	0.187695	0.191795	0.069961	0.0881308	0.0376863	0.0513422	0.0202607	0.0255317	0.00370878	0.0106169		30.8	0.681328	0	0.325504	0	0.188973	0	0.0872353	0.114837	0.0445028	0.0588453	0.0231075	0.0280182	0.00401479	0.0120539
31	0.639745	0.635354	0.323967	0.339582	0.189317	0.192948	0.0701377	0.0887	0.0376203	0.0516682	0.0202495	0.0256952	0.0044191	0.0106853		31	0.684781	0	0.327354	0	0.190176	0	0.0881023	0.115568	0.0450268	0.0592238	0.0229665	0.0281993	0.00387212	0.012132
31.2	0.643085	0.638011	0.326354	0.341383	0.190633	0.1941	0.0710528	0.0892692	0.0379359	0.0519941	0.0204121	0.0258586	0.00475497	0.0107537		31.2	0.687279	0	0.329134	0	0.190703	0	0.088316	0.1163	0.044988	0.0596022	0.0224982	0.0283803	0.00292999	0.0122101
31.4	0.646	0.640655	0.328545	0.343181	0.192071	0.195251	0.0719817	0.0898383	0.0385865	0.05232	0.0209479	0.026022	0.00537379	0.0108222		31.4	0.690233	0	0.331189	0	0.191569	0	0.0890165	0.117031	0.0453916	0.0599806	0.0226195	0.0285614	0.00273306	0.0122881
31.6	0.649173	0.643286	0.330613	0.344973	0.193347	0.196401	0.0727553	0.0904074	0.0387409	0.0526457	0.0215431	0.0261854	0.00566344	0.0108906		31.6	0.693294	0	0.333226	0	0.19271	0	0.0896586	0.117762	0.0459097	0.0603589	0.0232615	0.0287424	0.00307249	0.0123662
31.8	0.652415	0.645904	0.333114	0.346762	0.195248	0.19755	0.0741372	0.0909764	0.0395399	0.0529714	0.022216	0.0263488	0.00657781	0.010959		31.8	0.695594	0	0.334783	0	0.19326	0	0.0895885	0.118492	0.0456039	0.0607372	0.0231858	0.0289234	0.00274218	0.0124443
32	0.655518	0.648509	0.335786	0.348547	0.196661	0.198697	0.0750812	0.0915455	0.0405168	0.0532969	0.0232268	0.0265121	0.00713708	0.0110274		32	0.69814	0	0.336048	0	0.194231	0	0.0896979	0.119223	0.0451288	0.0611154	0.0231227	0.0291044	0.00261857	0.0125224
32.2	0.658303	0.651101	0.338184	0.350327	0.198484	0.199844	0.0761506	0.0921144	0.0414808	0.0536224	0.0237827	0.0266754	0.00768468	0.0110958		32.2	0.701517	0	0.338081	0	0.19566	0	0.0903175	0.119953	0.0452003	0.0614936	0.0235581	0.0292854	0.00301485	0.0126004
32.4	0.661121	0.653681	0.340037	0.352103	0.199508	0.20099	0.0769709	0.0926834	0.0419879	0.0539477	0.0237887	0.0268387	0.00813405	0.0111642		32.4	0.704952	0	0.340659	0	0.197103	0	0.0911502	0.120684	0.0459534	0.0618717	0.0241321	0.0294664	0.0031377	0.0126785
32.6	0.663541	0.656248	0.34186	0.353876	0.201218	0.202134	0.0771478	0.0932523	0.0418716	0.054273	0.0237744	0.0270019	0.00802818	0.0112326		32.6	0.708407	0	0.343187	0	0.199047	0	0.0921978	0.121414	0.0470744	0.0622498	0.0247708	0.0296474	0.00355286	0.0127566
32.8	0.665839	0.658803	0.343282	0.355643	0.201692	0.203277	0.0769955	0.0938212	0.0416652	0.0545982	0.0235196	0.0271651	0.00741649	0.011301		32.8	0.711672	0	0.345396	0	0.200513	0	0.0931222	0.122143	0.0480965	0.0626278	0.0257243	0.0298283	0.00408544	0.0128346
33	0.66851	0.661345	0.34478	0.357407	0.202422	0.20442	0.0775193	0.09439	0.0415015	0.0549233	0.0239012	0.0273283	0.00738874	0.0113694		33	0.714393	0	0.346951	0	0.201304	0	0.0937179	0.122873	0.0482589	0.0630058	0.0259798	0.0300093	0.0039503	0.0129127
33.2	0.671354	0.663874	0.346124	0.359167	0.203422	0.205561	0.0777136	0.0949588	0.0415358	0.0552483	0.0242672	0.0274914	0.00704541	0.0114377		33.2	0.716974	0	0.34858	0	0.202044	0	0.0944853	0.123603	0.0483854	0.0633838	0.0255807	0.0301902	0.00361052	0.0129907
33.4	0.673496	0.666391	0.347218	0.360922	0.203865	0.206701	0.0775005	0.0955275	0.0414297	0.0555732	0.0243063	0.0276546	0.00644474	0.0115061		33.4	0.719742	0	0.350422	0	0.203006	0	0.0948257	0.124332	0.04811	0.0637617	0.0251277	0.0303712	0.0031871	0.0130688
33.6	0.676592	0.668896	0.349322	0.362674	0.204949	0.20784	0.0780488	0.0960962	0.0415957	0.055898	0.024629	0.0278177	0.00655347	0.0115744		33.6	0.722386	0	0.352552	0	0.204214	0	0.0956109	0.125061	0.0482983	0.0641395	0.024872	0.0305521	0.00320903	0.0131468
33.8	0.678979	0.671389	0.35116	0.364421	0.205376	0.208978	0.0779203	0.0966649	0.0415451	0.0562227	0.0247239	0.0279807	0.00619817	0.0116428		33.8	0.725288	0	0.355294	0	0.205661	0	0.0964	0.12579	0.0486965	0.0645173	0.0251657	0.030733	0.00371325	0.0132249
34	0.68094	0.67387	0.352051	0.366165	0.20538	0.210115	0.0772569	0.0972335	0.0406629	0.0565473	0.023775	0.0281437	0.00474926	0.0117111		34	0.727906	0	0.356967	0	0.207067	0	0.0969472	0.126519	0.0485321	0.0648951	0.0251037	0.0309139	0.00372752	0.0133029
34.2	0.683821	0.676338	0.353865	0.367904	0.206952	0.211251	0.0776041	0.0978021	0.0407209	0.0568718	0.0238889	0.0283068	0.00476816	0.0117795		34.2	0.731129	0	0.358854	0	0.208381	0	0.0975464	0.127247	0.0487931	0.0652728	0.0248224	0.0310948	0.00347216	0.013381
34.4	0.686308	0.678795	0.355524	0.369639	0.207882	0.212385	0.0779053	0.0983707	0.0406281	0.0571963	0.0238558	0.0284697	0.0045635	0.0118478		34.4	0.734241	0	0.361009	0	0.209455	0	0.0984519	0.127976	0.0488946	0.0656505	0.0246368	0.0312756	0.00346094	0.013459
34.6	0.689066	0.68124	0.357542	0.37137	0.208631	0.213519	0.0782047	0.0989392	0.0403317	0.0575206	0.0234224	0.0286327	0.00457111	0.0119161		34.6	0.736994	0	0.363252	0	0.211081	0	0.0991571	0.128704	0.0494195	0.0660281	0.025333	0.0314565	0.00358568	0.0135371
34.8	0.691947	0.683673	0.359917	0.373097	0.209731	0.214652	0.0786561	0.0995077	0.0403592	0.0578449	0.0229704	0.0287956	0.00496898	0.0119845		34.8	0.739759	0	0.365736	0	0.212364	0	0.09962	0.129432	0.0494106	0.0664057	0.0252193	0.0316374	0.00330744	0.0136151
35	0.694987	0.686094	0.362375	0.374821	0.211668	0.215783	0.0794749	0.100076	0.0409309	0.058169	0.0232858	0.0289585	0.00589153	0.0120528		35	0.742416	0	0.368064	0	0.213621	0	0.100234	0.13016	0.0494156	0.0667832	0.0253373	0.0318182	0.00329563	0.0136931
35.2	0.697626	0.688504	0.364288	0.37654	0.212352	0.216914	0.0802253	0.100644	0.0412055	0.0584931	0.0234162	0.0291213	0.00590164	0.0121211		35.2	0.744511	0	0.370581	0	0.214568	0	0.100292	0.130888	0.0493422	0.0671607	0.0251143	0.031999	0.00305109	0.0137712
35.4	0.700865	0.690902	0.367249	0.378255	0.213643	0.218043	0.0814248	0.101213	0.042584	0.0588171	0.0242997	0.0292841	0.00677497	0.0121894		35.4	0.746957	0	0.372555	0	0.215891	0	0.100656	0.131615	0.0501045	0.0675381	0.0254322	0.0321798	0.00377481	0.0138492
35.6	0.704032	0.693288	0.369907	0.379966	0.21467	0.219171	0.0821225	0.101781	0.0430793	0.0591409	0.0246246	0.0294469	0.00770022	0.0122577		35.6	0.749496	0	0.374837	0	0.216765	0	0.100754	0.132342	0.0503702	0.0679155	0.0257115	0.0323607	0.00378771	0.0139272
35.8	0.706884	0.695663	0.372528	0.381673	0.216408	0.220299	0.0831449	0.102349	0.0442563	0.0594647	0.0249656	0.0296097	0.00860597	0.012326		35.8	0.751739	0	0.376793	0	0.218051	0	0.100948	0.13307	0.0506811	0.0682928	0.0261552	0.0325414	0.00389037	0.0140053
36	0.709512	0.698027	0.374597	0.383377	0.217659	0.221425	0.0832426	0.102918	0.0450337	0.0597884	0.0249385	0.0297724	0.00869646	0.0123942		36	0.754692	0	0.378762	0	0.219254	0	0.101678	0.133797	0.0514015	0.0686701	0.0262117	0.0327222	0.00455373	0.0140833
36.2	0.712016	0.700379	0.376584	0.385076	0.219453	0.22255	0.0840955	0.103486	0.0459794	0.060112	0.0248381	0.0299352	0.00925093	0.0124625		36.2	0.757829	0	0.381218	0	0.220827	0	0.102593	0.134523	0.052036	0.0690474	0.0265648	0.032903	0.00483943	0.0141613
36.4	0.714381	0.70272	0.377948	0.386771	0.22054	0.223674	0.083926	0.104054	0.0460417	0.0604355	0.0245757	0.0300978	0.00902584	0.0125308		36.4	0.760401	0	0.383517	0	0.222128	0	0.103279	0.13525	0.0527993	0.0694246	0.0266166	0.0330838	0.00468077	0.0142393
36.6	0.717113	0.70505	0.380144	0.388463	0.22215	0.224797	0.0843426	0.104622	0.0464009	0.060759	0.0249788	0.0302605	0.00910908	0.012599		36.6	0.762773	0	0.38534	0	0.223117	0	0.103714	0.135976	0.0531482	0.0698017	0.0263625	0.0332645	0.00498909	0.0143173
36.8	0.719281	0.707368	0.381682	0.390151	0.222879	0.225919	0.0847574	0.10519	0.0467697	0.0610823	0.0251218	0.0304231	0.00920837	0.0126673		36.8	0.765349	0	0.387636	0	0.224138	0	0.104597	0.136703	0.0539788	0.0701788	0.0265638	0.0334453	0.00543171	0.0143954
37	0.721472	0.709676	0.383033	0.391834	0.224065	0.22704	0.0854567	0.105758	0.0469851	0.0614055	0.0251552	0.0305857	0.00942929	0.0127355		37	0.76787	0	0.389341	0	0.225472	0	0.105915	0.137429	0.0542674	0.0705559	0.0267263	0.033626	0.00588872	0.0144734
37.2	0.724249	0.711973	0.384955	0.393514	0.225523	0.22816	0.0868636	0.106326	0.0476184	0.0617287	0.0259303	0.0307482	0.00989018	0.0128038		37.2	0.770268	0	0.391206	0	0.226887	0	0.106553	0.138155	0.054364	0.0709329	0.0263455	0.0338067	0.00581033	0.0145514
37.4	0.726413	0.714258	0.386403	0.39519	0.226768	0.229279	0.0876034	0.106894	0.0476469	0.0620517	0.0256471	0.0309108	0.0094665	0.012872		37.4	0.77254	0	0.392909	0	0.228119	0	0.106674	0.13888	0.0540561	0.0713099	0.0261988	0.0339874	0.00542237	0.0146294
37.6	0.72839	0.716533	0.38773	0.396862	0.228121	0.230396	0.0884998	0.107462	0.0475878	0.0623747	0.0254692	0.0310733	0.00964289	0.0129402		37.6	0.774445	0	0.39526	0	0.229293	0	0.107477	0.139606	0.0540541	0.0716868	0.0262437	0.0341681	0.00587144	0.0147074
37.8	0.730096	0.718797	0.389359	0.39853	0.229147	0.231513	0.0890326	0.10803	0.047497	0.0626975	0.0256139	0.0312358	0.0098747	0.0130085		37.8	0.77686	0	0.39712	0	0.230729	0	0.107638	0.140331	0.0541404	0.0720636	0.0267372	0.0343488	0.00573489	0.0147854
38	0.732549	0.72105	0.390892	0.400195	0.230905	0.232629	0.090334	0.108598	0.0473631	0.0630203	0.0258918	0.0313982	0.00962284	0.0130767		38	0.779191	0	0.398643	0	0.232233	0	0.108053	0.141056	0.0542685	0.0724405	0.0270874	0.0345295	0.0057054	0.0148634
38.2	0.735237	0.723293	0.392694	0.401855	0.232151	0.233744	0.0909586	0.109166	0.0475169	0.063343	0.0262137	0.0315606	0.00986811	0.0131449		38.2	0.781978	0	0.400713	0	0.233542	0	0.108754	0.141781	0.0542811	0.0728172	0.02755	0.0347101	0.00539502	0.0149414
38.4	0.737784	0.725525	0.394853	0.403512	0.233216	0.234857	0.0914823	0.109734	0.0475243	0.0636656	0.0258627	0.031723	0.00932719	0.0132131		38.4	0.784496	0	0.402518	0	0.23429	0	0.109386	0.142506	0.0545421	0.073194	0.0275635	0.0348908	0.00563056	0.0150194
38.6	0.740649	0.727747	0.396204	0.405165	0.234458	0.23597	0.0918033	0.110301	0.0473483	0.0639881	0.0259836	0.0318853	0.00930286	0.0132813		38.6	0.786478	0	0.404818	0	0.236099	0	0.109757	0.143231	0.0550019	0.0735707	0.0281152	0.0350714	0.00603755	0.0150974
38.8	0.742562	0.729958	0.397601	0.406815	0.235277	0.237081	0.0919305	0.110869	0.0470812	0.0643105	0.0253767	0.0320477	0.00818176	0.0133495		38.8	0.789198	0	0.407598	0	0.237924	0	0.110644	0.143955	0.0551074	0.0739473	0.0282748	0.035252	0.00690647	0.0151754
39	0.744947	0.732158	0.399183	0.40846	0.236085	0.238192	0.0926187	0.111437	0.0473408	0.0646328	0.0255201	0.03221	0.00796878	0.0134177		39	0.790886	0	0.409591	0	0.23878	0	0.11132	0.14468	0.0552123	0.0743239	0.0287945	0.0354327	0.00691234	0.0152534
39.2	0.747566	0.734349	0.40098	0.410102	0.236295	0.239301	0.0929328	0.112004	0.0477731	0.064955	0.0255781	0.0323722	0.00755955	0.0134859		39.2	0.79379	0	0.412078	0	0.240623	0	0.112615	0.145404	0.0559326	0.0747004	0.0291372	0.0356133	0.00736654	0.0153313
39.4	0.750551	0.736529	0.403561	0.41174	0.237678	0.240409	0.093508	0.112572	0.048764	0.0652772	0.0262053	0.0325345	0.00756865	0.013554		39.4	0.796473	0	0.414508	0	0.242011	0	0.1135	0.146128	0.0567714	0.0750769	0.0293751	0.0357939	0.00742947	0.0154093
39.6	0.752509	0.738699	0.405101	0.413374	0.23856	0.241517	0.0928261	0.11314	0.0487564	0.0655992	0.0256391	0.0326967	0.00688425	0.0136222		39.6	0.79872	0	0.416808	0	0.242887	0	0.113947	0.146851	0.0568283	0.0754534	0.0293488	0.0359744	0.00675057	0.0154873
39.8	0.754685	0.740858	0.406622	0.415004	0.239918	0.242623	0.0926012	0.113707	0.0498316	0.0659211	0.025708	0.0328589	0.00653777	0.0136904		39.8	0.801391	0	0.419296	0	0.244644	0	0.115077	0.147575	0.0578962	0.0758298	0.0301058	0.036155	0.00701332	0.0155653
40	0.756821	0.743008	0.408612	0.416631	0.241091	0.243729	0.0925818	0.114275	0.0500083	0.066243	0.0256342	0.033021	0.00596269	0.0137585		40	0.804165	0	0.42176	0	0.245836	0	0.116236	0.148298	0.0586354	0.0762062	0.0301513	0.0363356	0.0072319	0.0156433
40.2	0.759007	0.745147	0.410721	0.418254	0.242049	0.244833	0.0926662	0.114842	0.0506811	0.0665648	0.0257489	0.0331831	0.00596811	0.0138266		40.2	0.806134	0	0.423976	0	0.247769	0	0.117158	0.149021	0.0589518	0.0765825	0.030575	0.0365161	0.00727475	0.0157212
40.4	0.76152	0.747277	0.412499	0.419873	0.243211	0.245936	0.0927646	0.115409	0.0512681	0.0668864	0.0260861	0.0333452	0.00642827	0.0138948		40.4	0.809008	0	0.426505	0	0.249297	0	0.117841	0.149745	0.0598393	0.0769587	0.0307317	0.0366967	0.00755925	0.0157992
40.6	0.763789	0.749396	0.414532	0.421489	0.244262	0.247038	0.0931728	0.115977	0.0514208	0.067208	0.0262701	0.0335073	0.00657221	0.0139629		40.6	0.811232	0	0.428702	0	0.250407	0	0.11845	0.150467	0.0605544	0.077335	0.0308731	0.0368772	0.00796715	0.0158772
40.8	0.765605	0.751506	0.415797	0.423101	0.245093	0.24814	0.0937985	0.116544	0.0514969	0.0675295	0.0260546	0.0336693	0.00619502	0.014031		40.8	0.81327	0	0.430606	0	0.25178	0	0.119202	0.15119	0.0611811	0.0777111	0.0314076	0.0370577	0.00795665	0.0159551
41	0.767812	0.753606	0.417442	0.424709	0.246243	0.24924	0.0942389	0.117111	0.0520827	0.0678509	0.0265918	0.0338313	0.00611617	0.0140992		41	0.815357	0	0.432311	0	0.253151	0	0.119682	0.151913	0.061288	0.0780873	0.0316817	0.0372382	0.00782203	0.0160331
41.2	0.770611	0.755696	0.419259	0.426314	0.247929	0.250339	0.0953461	0.117679	0.0526884	0.0681722	0.0267795	0.0339933	0.00680223	0.0141673		41.2	0.816855	0	0.43426	0	0.254221	0	0.119735	0.152635	0.0614355	0.0784633	0.0316828	0.0374187	0.00714128	0.0161111
41.4	0.772923	0.757777	0.420555	0.427915	0.249193	0.251437	0.0959555	0.118246	0.0527066	0.0684934	0.026921	0.0341552	0.00647612	0.0142354		41.4	0.818289	0	0.435578	0	0.255273	0	0.119654	0.153357	0.0616184	0.0788394	0.031875	0.0375992	0.00656745	0.016189
41.6	0.774995	0.759848	0.422232	0.429513	0.250575	0.252534	0.0963525	0.118813	0.053037	0.0688145	0.0276065	0.0343171	0.00749665	0.0143035		41.6	0.820452	0	0.437465	0	0.257047	0	0.120211	0.154079	0.0621454	0.0792154	0.0323271	0.0377797	0.00694382	0.016267
41.8	0.777657	0.761909	0.424068	0.431106	0.25211	0.25363	0.0970827	0.11938	0.0531837	0.0691356	0.0280309	0.034479	0.00805399	0.0143716		41.8	0.822364	0	0.438626	0	0.258337	0	0.120602	0.154801	0.0622644	0.0795913	0.0327978	0.0379601	0.00662279	0.0163449
42	0.780069	0.763961	0.425792	0.432697	0.253594	0.254725	0.0976125	0.119947	0.0532133	0.0694565	0.0279168	0.0346409	0.00786523	0.0144397		42	0.824492	0	0.440547	0	0.259804	0	0.121472	0.155522	0.062421	0.0799672	0.0332682	0.0381406	0.00699449	0.0164229
42.2	0.782096	0.766003	0.427355	0.434283	0.254486	0.255819	0.0977934	0.120514	0.0532671	0.0697774	0.0280074	0.0348027	0.00810339	0.0145078		42.2	0.826549	0	0.442409	0	0.260351	0	0.121724	0.156244	0.0624263	0.080343	0.0333077	0.038321	0.00692096	0.0165008
42.4	0.783838	0.768037	0.42914	0.435866	0.255422	0.256913	0.0983681	0.121081	0.0532478	0.0700981	0.0276339	0.0349645	0.0079472	0.0145758		42.4	0.828443	0	0.444022	0	0.261223	0	0.122314	0.156965	0.062978	0.0807188	0.032985	0.0385014	0.00728065	0.0165788
42.6	0.785767	0.77006	0.430875	0.437446	0.256041	0.258005	0.0989649	0.121648	0.0531369	0.0704188	0.0281894	0.0351263	0.00826724	0.0146439		42.6	0.830801	0	0.446425	0	0.263291	0	0.122871	0.157686	0.0633836	0.0810946	0.0334833	0.0386819	0.00779222	0.0166567
42.8	0.787026	0.772075	0.432546	0.439021	0.256776	0.259096	0.099762	0.122215	0.0531157	0.0707393	0.0278389	0.035288	0.00825113	0.014712		42.8	0.833634	0	0.448906	0	0.264886	0	0.124266	0.158407	0.0639468	0.0814703	0.0339105	0.0388623	0.00828952	0.0167347
43	0.789074	0.77408	0.434246	0.440594	0.257595	0.260186	0.100424	0.122782	0.0536658	0.0710598	0.0279536	0.0354497	0.00891171	0.01478		43	0.835762	0	0.450684	0	0.265548	0	0.125028	0.159128	0.064083	0.081846	0.033616	0.0390427	0.00791986	0.0168126
43.2	0.790549	0.776076	0.436071	0.442163	0.258316	0.261275	0.100868	0.123349	0.0537289	0.0713802	0.0278689	0.0356114	0.00867804	0.0148481		43.2	0.838921	0	0.453123	0	0.267417	0	0.125829	0.159848	0.064413	0.0822216	0.0336867	0.039223	0.00838385	0.0168905
43.4	0.792475	0.778063	0.43846	0.443728	0.259933	0.262363	0.101482	0.123916	0.0539521	0.0717005	0.0281564	0.0357731	0.00885625	0.0149161		43.4	0.840739	0	0.455318	0	0.26838	0	0.126202	0.160568	0.0647666	0.0825971	0.0334456	0.0394034	0.00821416	0.0169685
43.6	0.79483	0.780041	0.440411	0.44529	0.261566	0.26345	0.102103	0.124483	0.0546606	0.0720207	0.028568	0.0359347	0.00906109	0.0149842		43.6	0.84293	0	0.457462	0	0.269746	0	0.126432	0.161289	0.064959	0.0829727	0.033242	0.0395838	0.00814527	0.0170464
43.8	0.797479	0.78201	0.442623	0.446848	0.263005	0.264536	0.103134	0.125049	0.0553107	0.0723408	0.0289451	0.0360963	0.00983968	0.0150522		43.8	0.845537	0	0.460048	0	0.271533	0	0.127588	0.162009	0.0657618	0.0833481	0.0338197	0.0397641	0.00885656	0.0171243
44	0.799375	0.783969	0.444511	0.448402	0.264126	0.265621	0.103737	0.125616	0.0553009	0.0726609	0.0291136	0.0362578	0.00977774	0.0151202		44	0.847725	0	0.462227	0	0.272727	0	0.128278	0.162728	0.0664131	0.0837236	0.0337851	0.0399445	0.00929503	0.0172023
44.2	0.801253	0.78592	0.446082	0.449954	0.265029	0.266705	0.104291	0.126183	0.0557915	0.0729808	0.029141	0.0364194	0.00993409	0.0151882		44.2	0.849609	0	0.463911	0	0.274148	0	0.12823	0.163448	0.0665292	0.084099	0.0335748	0.0401248	0.00942615	0.0172802
44.4	0.803041	0.787863	0.447578	0.451501	0.266014	0.267788	0.104459	0.12675	0.0561612	0.0733007	0.0295837	0.0365809	0.00967793	0.0152562		44.4	0.852263	0	0.466133	0	0.27489	0	0.128716	0.164168	0.0669	0.0844743	0.0335148	0.0403051	0.0097117	0.0173581
44.6	0.80508	0.789796	0.449326	0.453046	0.267225	0.26887	0.104877	0.127316	0.0562637	0.0736204	0.0299538	0.0367424	0.00948503	0.0153243		44.6	0.85384	0	0.468169	0	0.275705	0	0.129453	0.164887	0.0670891	0.0848496	0.0337296	0.0404854	0.00984644	0.017436
44.8	0.807032	0.791721	0.45092	0.454587	0.268437	0.269951	0.105395	0.127883	0.0565275	0.0739401	0.0301041	0.0369038	0.00920281	0.0153923		44.8	0.855715	0	0.469947	0	0.27709	0	0.130252	0.165606	0.0673991	0.0852248	0.0341767	0.0406657	0.00969327	0.0175139
45	0.809141	0.793637	0.452582	0.456124	0.26966	0.271031	0.105498	0.128449	0.0562118	0.0742596	0.0307696	0.0370652	0.00905766	0.0154602		45	0.857659	0	0.472274	0	0.278678	0	0.131034	0.166325	0.067548	0.0856	0.0345404	0.040846	0.0100006	0.0175918
45.2	0.811996	0.795544	0.454286	0.457658	0.271658	0.27211	0.106353	0.129016	0.0563727	0.0745791	0.0309157	0.0372266	0.00945639	0.0155282		45.2	0.858494	0	0.473508	0	0.279757	0	0.131171	0.167044	0.067486	0.0859752	0.0345002	0.0410262	0.00954148	0.0176698
45.4	0.814116	0.797443	0.455477	0.459188	0.272983	0.273188	0.106554	0.129582	0.0560823	0.0748985	0.031681	0.037388	0.0091771	0.0155962		45.4	0.860429	0	0.475111	0	0.281239	0	0.131697	0.167762	0.0679894	0.0863503	0.0347461	0.0412065	0.00998663	0.0177477
45.6	0.815962	0.799333	0.45709	0.460715	0.274508	0.274265	0.106663	0.130149	0.0562947	0.0752178	0.031455	0.0375493	0.00923121	0.0156642		45.6	0.862136	0	0.477122	0	0.282724	0	0.132538	0.16848	0.0679498	0.0867253	0.0351481	0.0413868	0.0100177	0.0178256
45.8	0.818044	0.801215	0.458247	0.462239	0.27573	0.275341	0.10686	0.130715	0.056281	0.075537	0.031041	0.0377106	0.00867561	0.0157322		45.8	0.863345	0	0.478961	0	0.283437	0	0.133488	0.169199	0.0677364	0.0871003	0.035409	0.041567	0.00953008	0.0179035
46	0.820039	0.803088	0.45969	0.463759	0.276961	0.276417	0.107466	0.131281	0.0566292	0.0758561	0.031091	0.0378719	0.00867972	0.0158001		46	0.864767	0	0.480587	0	0.284504	0	0.133817	0.169917	0.067277	0.0874753	0.0352599	0.0417472	0.00932161	0.0179814
46.2	0.821251	0.804953	0.460792	0.465276	0.277539	0.277491	0.107495	0.131848	0.0563201	0.0761752	0.0310808	0.0380331	0.00842504	0.0158681		46.2	0.866245	0	0.48207	0	0.285047	0	0.134085	0.170635	0.0671852	0.0878502	0.0350502	0.0419274	0.00862707	0.0180593
46.4	0.823167	0.80681	0.462102	0.46679	0.278511	0.278564	0.107397	0.132414	0.0562454	0.0764941	0.0307024	0.0381943	0.00829401	0.015936		46.4	0.868167	0	0.483805	0	0.286576	0	0.135082	0.171352	0.0677936	0.0882251	0.0353433	0.0421076	0.00874763	0.0181372
46.6	0.825297	0.808658	0.464029	0.4683	0.279764	0.279636	0.108126	0.13298	0.0562966	0.076813	0.030975	0.0383555	0.00850681	0.016004		46.6	0.870443	0	0.48595	0	0.287996	0	0.135478	0.17207	0.0675053	0.0885999	0.0352335	0.0422878	0.00851501	0.0182151
46.8	0.82681	0.810498	0.465214	0.469807	0.280922	0.280707	0.10866	0.133546	0.0562203	0.0771317	0.0306239	0.0385167	0.00844334	0.0160719		46.8	0.87232	0	0.487648	0	0.289173	0	0.136007	0.172787	0.0674918	0.0889747	0.0352961	0.042468	0.0084685	0.018293
47	0.82904	0.81233	0.467076	0.47131	0.281979	0.281777	0.109458	0.134112	0.0563919	0.0774504	0.0305179	0.0386778	0.00841644	0.0161398		47	0.874275	0	0.489454	0	0.290355	0	0.136704	0.173504	0.0680016	0.0893494	0.0351633	0.0426482	0.00827304	0.0183709
47.2	0.831216	0.814154	0.469295	0.47281	0.283484	0.282847	0.110557	0.134679	0.0568939	0.077769	0.0306791	0.0388389	0.00873253	0.0162077		47.2	0.875695	0	0.491056	0	0.291529	0	0.137417	0.174221	0.0683268	0.0897241	0.0355137	0.0428283	0.00841067	0.0184488
47.4	0.833908	0.81597	0.471596	0.474307	0.284987	0.283915	0.11161	0.135245	0.0576864	0.0780874	0.0315257	0.039	0.00946893	0.0162757		47.4	0.877581	0	0.493108	0	0.292818	0	0.138179	0.174938	0.0691382	0.0900988	0.0359176	0.0430085	0.00847824	0.0185266
47.6	0.835886	0.817778	0.473183	0.475801	0.286349	0.284982	0.112298	0.135811	0.0580003	0.0784058	0.0321406	0.039161	0.00961617	0.0163436		47.6	0.879749	0	0.495124	0	0.294585	0	0.138641	0.175655	0.0696965	0.0904734	0.036154	0.0431886	0.00849013	0.0186045
47.8	0.837128	0.819578	0.474246	0.477291	0.286487	0.286049	0.112641	0.136377	0.057636	0.0787241	0.0315316	0.039322	0.00901576	0.0164115		47.8	0.881812	0	0.497388	0	0.295647	0	0.13977	0.176371	0.0704978	0.0908479	0.0366947	0.0433687	0.008715	0.0186824
48	0.838318	0.821369	0.476101	0.478778	0.286963	0.287114	0.113148	0.136943	0.0577745	0.0790423	0.0318756	0.039483	0.00873478	0.0164794		48	0.883399	0	0.499166	0	0.296753	0	0.140188	0.177087	0.0711583	0.0912224	0.0364509	0.0435489	0.00862005	0.0187603
48.2	0.839273	0.823153	0.47756	0.480261	0.287517	0.288178	0.113145	0.137509	0.0577044	0.0793605	0.0318131	0.0396439	0.00877924	0.0165473		48.2	0.885172	0	0.501154	0	0.298478	0	0.140936	0.177803	0.0712681	0.0915969	0.0365193	0.043729	0.00886686	0.0188382
48.4	0.840809	0.82493	0.479151	0.481742	0.288083	0.289242	0.113112	0.138075	0.058151	0.0796785	0.032234	0.0398049	0.00860948	0.0166152		48.4	0.887331	0	0.503793	0	0.300105	0	0.14222	0.178519	0.072203	0.0919713	0.036994	0.0439091	0.00968375	0.018916
48.6	0.842555	0.826698	0.481323	0.483219	0.28935	0.290304	0.114097	0.13864	0.0583575	0.0799964	0.03296	0.0399658	0.0096608	0.016683		48.6	0.888741	0	0.505327	0	0.301463	0	0.142423	0.179235	0.0722891	0.0923456	0.0367382	0.0440891	0.00946125	0.0189939
48.8	0.844588	0.828459	0.483136	0.484693	0.29067	0.291366	0.115059	0.139206	0.0590299	0.0803143	0.0336875	0.0401266	0.0103044	0.0167509		48.8	0.890321	0	0.507104	0	0.3028	0	0.14281	0.179951	0.0725081	0.09272	0.0371212	0.0442692	0.00926225	0.0190718
49	0.846196	0.830211	0.484459	0.486163	0.291655	0.292426	0.115412	0.139772	0.0589602	0.0806321	0.0340449	0.0402875	0.0104252	0.0168188		49	0.891537	0	0.508806	0	0.304045	0	0.14301	0.180666	0.0724848	0.0930942	0.037075	0.0444493	0.00925603	0.0191496
49.2	0.848313	0.831957	0.486361	0.48763	0.293487	0.293486	0.116037	0.140338	0.0600261	0.0809497	0.0340162	0.0404483	0.0111651	0.0168866		49.2	0.892894	0	0.510526	0	0.305049	0	0.142921	0.181381	0.0732072	0.0934684	0.0366784	0.0446293	0.009356	0.0192275
49.4	0.849606	0.833694	0.487942	0.489095	0.294348	0.294544	0.115934	0.140903	0.0606167	0.0812673	0.0338647	0.040609	0.0111226	0.0169545		49.4	0.895023	0	0.512586	0	0.306673	0	0.143879	0.182096	0.073968	0.0938426	0.0368561	0.0448093	0.00985464	0.0193054
49.6	0.851382	0.835424	0.489969	0.490555	0.295922	0.295602	0.116515	0.141469	0.0614457	0.0815848	0.0338285	0.0407698	0.0114372	0.0170223		49.6	0.896244	0	0.514073	0	0.307499	0	0.14422	0.182811	0.0738301	0.0942168	0.0368527	0.0449894	0.00941937	0.0193832
49.8	0.853309	0.837147	0.491736	0.492013	0.29732	0.296659	0.116911	0.142035	0.0619715	0.0819022	0.0337835	0.0409305	0.0116637	0.0170902		49.8	0.898095	0	0.515861	0	0.30881	0	0.14497	0.183526	0.0739476	0.0945908	0.0369353	0.0451694	0.00936131	0.0194611
50	0.85557	0.838862	0.493543	0.493468	0.298747	0.297714	0.117918	0.1426	0.0629158	0.0822195	0.0344684	0.0410912	0.0124753	0.017158		50	0.899651	0	0.51786	0	0.310331	0	0.146151	0.18424	0.0743696	0.0949649	0.0370703	0.0453494	0.0100666	0.0195389
50.2	0.856824	0.84057	0.494621	0.494919	0.299287	0.298769	0.117454	0.143166	0.062808	0.0825367	0.0339302	0.0412519	0.0122079	0.0172258		50.2	0.90227	0	0.520408	0	0.31172	0	0.148093	0.184954	0.0753496	0.0953389	0.0376578	0.0455294	0.0104005	0.0196168
50.4	0.858593	0.84227	0.495977	0.496367	0.300582	0.299823	0.118142	0.143731	0.0631124	0.0828539	0.0340609	0.0414125	0.0120606	0.0172937		50.4	0.904381	0	0.523125	0	0.313656	0	0.149644	0.185669	0.0766813	0.0957128	0.0382693	0.0457094	0.0114416	0.0196946
50.6	0.860621	0.843963	0.4981	0.497812	0.301854	0.300876	0.119393	0.144297	0.0639413	0.0831709	0.0344082	0.0415731	0.0120201	0.0173615		50.6	0.905965	0	0.524728	0	0.314908	0	0.150315	0.186383	0.0767825	0.0960867	0.0384446	0.0458893	0.0116854	0.0197725
50.8	0.862867	0.845649	0.499869	0.499254	0.30326	0.301928	0.120206	0.144862	0.0647017	0.0834879	0.0345837	0.0417337	0.0123677	0.0174293		50.8	0.907285	0	0.526347	0	0.316387	0	0.151102	0.187096	0.0781014	0.0964606	0.0392695	0.0460693	0.012159	0.0198503
51	0.865808	0.847327	0.502969	0.500692	0.305231	0.302979	0.121412	0.145428	0.0663671	0.0838047	0.035087	0.0418942	0.0129146	0.0174971		51	0.909766	0	0.528495	0	0.318016	0	0.152419	0.18781	0.0792074	0.0968344	0.0395661	0.0462492	0.0125594	0.0199282
51.2	0.867815	0.848999	0.504667	0.502128	0.30669	0.304029	0.121995	0.145993	0.0666646	0.0841215	0.0355886	0.0420547	0.0133689	0.0175649		51.2	0.911588	0	0.530079	0	0.319447	0	0.15305	0.188523	0.079471	0.0972081	0.0400402	0.0464292	0.0132388	0.020006
51.4	0.869441	0.850663	0.506672	0.50356	0.307815	0.305078	0.122433	0.146558	0.0668293	0.0844382	0.0360875	0.0422152	0.0133576	0.0176327		51.4	0.91381	0	0.53224	0	0.320987	0	0.15385	0.189237	0.080466	0.0975819	0.0407103	0.0466091	0.0138491	0.0200839
51.6	0.87068	0.85232	0.508191	0.504989	0.308496	0.306126	0.122638	0.147124	0.0667399	0.0847548	0.0361702	0.0423757	0.0127636	0.0177004		51.6	0.915247	0	0.534161	0	0.322048	0	0.154579	0.18995	0.0808733	0.0979555	0.0409388	0.046789	0.0139626	0.0201617
51.8	0.872413	0.85397	0.509482	0.506416	0.309259	0.307173	0.123372	0.147689	0.0673707	0.0850713	0.036208	0.0425361	0.0125586	0.0177682		51.8	0.916729	0	0.536004	0	0.322782	0	0.155482	0.190663	0.0810488	0.0983291	0.0411184	0.0469689	0.0142564	0.0202395
52	0.873783	0.855612	0.511435	0.507839	0.310184	0.308219	0.124071	0.148254	0.0670383	0.0853877	0.0365525	0.0426965	0.0126761	0.017836		52	0.917876	0	0.536921	0	0.323607	0	0.155658	0.191375	0.0807129	0.0987027	0.0408198	0.0471488	0.0137893	0.0203174
52.2	0.875031	0.857248	0.512396	0.509258	0.311402	0.309265	0.123658	0.148819	0.0668246	0.085704	0.0370613	0.0428569	0.0127085	0.0179038		52.2	0.919329	0	0.538928	0	0.325174	0	0.15606	0.192088	0.0806011	0.0990762	0.0406633	0.0473287	0.0136068	0.0203952
52.4	0.877033	0.858877	0.514096	0.510675	0.312495	0.310309	0.124218	0.149384	0.0670781	0.0860203	0.0378489	0.0430172	0.0128587	0.0179715		52.4	0.920915	0	0.540702	0	0.326651	0	0.156465	0.1928	0.0808347	0.0994497	0.0405753	0.0475086	0.013443	0.020473
52.6	0.878356	0.860499	0.515204	0.512089	0.313257	0.311353	0.124197	0.14995	0.066647	0.0863364	0.03805	0.0431775	0.0131683	0.0180393		52.6	0.92168	0	0.54174	0	0.327639	0	0.156011	0.193512	0.0805734	0.0998232	0.0400976	0.0476884	0.0124739	0.0205508
52.8	0.879966	0.862114	0.516172	0.5135	0.314368	0.312395	0.124502	0.150515	0.0671497	0.0866524	0.0380317	0.0433378	0.0132106	0.018107		52.8	0.922544	0	0.543119	0	0.328605	0	0.156257	0.194224	0.0810096	0.100197	0.0400883	0.0478683	0.0117866	0.0206286
53	0.881158	0.863723	0.517805	0.514907	0.3153	0.313437	0.124223	0.15108	0.067028	0.0869684	0.0373989	0.0434981	0.0128791	0.0181747		53	0.923595	0	0.544482	0	0.329872	0	0.156038	0.194936	0.0812024	0.10057	0.0396743	0.0480481	0.0112686	0.0207065
53.2	0.882145	0.865324	0.519455	0.516312	0.316229	0.314477	0.12421	0.151645	0.0670197	0.0872843	0.0368572	0.0436583	0.0124827	0.0182425		53.2	0.925451	0	0.546187	0	0.331609	0	0.156806	0.195648	0.0818886	0.100943	0.0395486	0.0482279	0.0112462	0.0207843
53.4	0.882577	0.866919	0.520591	0.517714	0.316487	0.315517	0.1241	0.15221	0.066797	0.0876001	0.036043	0.0438185	0.0118318	0.0183102		53.4	0.927038	0	0.547948	0	0.33357	0	0.157312	0.196359	0.0820876	0.101316	0.0398184	0.0484077	0.0109463	0.0208621
53.6	0.883051	0.868507	0.521243	0.519112	0.31744	0.316556	0.124517	0.152775	0.0665849	0.0879158	0.0357274	0.0439787	0.0113766	0.0183779		53.6	0.928606	0	0.549902	0	0.334717	0	0.157339	0.197071	0.0820426	0.10169	0.0396375	0.0485875	0.0106986	0.0209399
53.8	0.884059	0.870089	0.522415	0.520508	0.317965	0.317593	0.124914	0.153339	0.06629	0.0882314	0.0354076	0.0441388	0.0112561	0.0184456		53.8	0.93018	0	0.552143	0	0.336165	0	0.158273	0.197782	0.0820944	0.102063	0.0400691	0.0487673	0.0108609	0.0210177
54	0.885063	0.871664	0.523375	0.5219	0.318366	0.31863	0.125334	0.153904	0.0659034	0.0885469	0.0351468	0.0442989	0.0109586	0.0185133		54	0.931456	0	0.553885	0	0.33734	0	0.159674	0.198493	0.08282	0.102436	0.0410799	0.0489471	0.0114954	0.0210955
54.2	0.88617	0.873232	0.524009	0.52329	0.319056	0.319666	0.12574	0.154469	0.0652059	0.0888623	0.0345479	0.044459	0.0104625	0.018581		54.2	0.933654	0	0.556243	0	0.339325	0	0.161166	0.199204	0.0833099	0.102809	0.0421195	0.0491269	0.0118595	0.0211733
54.4	0.887046	0.874794	0.5253	0.524676	0.320213	0.320701	0.126216	0.155034	0.065007	0.0891777	0.034556	0.044619	0.0102031	0.0186487		54.4	0.934577	0	0.557958	0	0.341041	0	0.161764	0.199914	0.0834102	0.103182	0.0428137	0.0493066	0.0122245	0.0212511
54.6	0.889125	0.876349	0.527572	0.52606	0.321978	0.321736	0.127102	0.155599	0.0657035	0.0894929	0.0349639	0.0447791	0.0108284	0.0187164		54.6	0.935381	0	0.55917	0	0.34189	0	0.161565	0.200625	0.0827414	0.103555	0.0430047	0.0494864	0.0117165	0.0213289
54.8	0.891157	0.877898	0.529924	0.52744	0.323911	0.322769	0.128115	0.156163	0.0661324	0.0898081	0.0354298	0.0449391	0.0114118	0.0187841		54.8	0.936985	0	0.560908	0	0.343161	0	0.161895	0.201335	0.0831548	0.103928	0.0432715	0.0496661	0.011618	0.0214067
55	0.893496	0.87944	0.532341	0.528818	0.325702	0.323801	0.129199	0.156728	0.0668961	0.0901232	0.0363969	0.045099	0.0117244	0.0188518		55	0.939351	0	0.562687	0	0.34433	0	0.162825	0.202045	0.0833187	0.104301	0.0436862	0.0498458	0.0120209	0.0214845
55.2	0.895084	0.880976	0.533976	0.530193	0.32696	0.324832	0.129801	0.157293	0.0669801	0.0904381	0.0366928	0.045259	0.0116498	0.0189195		55.2	0.940628	0	0.564549	0	0.345835	0	0.163267	0.202755	0.0836495	0.104674	0.0439436	0.0500256	0.0125385	0.0215623
55.4	0.896614	0.882505	0.536092	0.531564	0.328222	0.325863	0.130649	0.157857	0.0673336	0.090753	0.0369272	0.0454189	0.0116002	0.0189871		55.4	0.941622	0	0.566215	0	0.34614	0	0.163499	0.203465	0.0837174	0.105046	0.0437275	0.0502053	0.0123148	0.0216401
55.6	0.898575	0.884029	0.538199	0.532933	0.329937	0.326892	0.132128	0.158422	0.0681461	0.0910678	0.0378363	0.0455787	0.011944	0.0190548		55.6	0.942947	0	0.567971	0	0.34663	0	0.163967	0.204174	0.0836048	0.105419	0.0434333	0.050385	0.0121033	0.0217179
55.8	0.900072	0.885546	0.539289	0.534299	0.331692	0.327921	0.132886	0.158986	0.0687599	0.0913825	0.0381951	0.0457386	0.0118768	0.0191224		55.8	0.944521	0	0.569745	0	0.347675	0	0.164955	0.204884	0.0841194	0.105792	0.0433973	0.0505646	0.0121917	0.0217957
56	0.901367	0.887056	0.540432	0.535662	0.332529	0.328949	0.133278	0.159551	0.0683447	0.0916972	0.0383368	0.0458984	0.0116187	0.0191901		56	0.945789	0	0.571028	0	0.348521	0	0.16523	0.205593	0.0841252	0.106165	0.0431182	0.0507443	0.011523	0.0218735
56.2	0.903043	0.888561	0.541428	0.537022	0.334042	0.329975	0.133401	0.160115	0.0691948	0.0920117	0.0389046	0.0460582	0.011676	0.0192577		56.2	0.947026	0	0.573068	0	0.349911	0	0.165714	0.206302	0.0849522	0.106537	0.042938	0.050924	0.0109601	0.0219512
56.4	0.904936	0.890059	0.543145	0.538379	0.334839	0.331001	0.134128	0.160679	0.0700922	0.0923262	0.0391438	0.046218	0.0118274	0.0193253		56.4	0.948189	0	0.575017	0	0.351256	0	0.166292	0.207011	0.0855313	0.10691	0.0430571	0.0511036	0.0112478	0.022029
56.6	0.906205	0.891552	0.54419	0.539733	0.335495	0.332026	0.134302	0.161244	0.0707297	0.0926405	0.0388384	0.0463777	0.0116631	0.019393		56.6	0.949583	0	0.576515	0	0.352655	0	0.166953	0.207719	0.0862061	0.107282	0.0432088	0.0512832	0.0115065	0.0221068
56.8	0.90783	0.893038	0.545649	0.541084	0.336518	0.33305	0.134811	0.161808	0.0720556	0.0929548	0.038497	0.0465374	0.0116254	0.0194606		56.8	0.95118	0	0.577471	0	0.353764	0	0.168	0.208428	0.0866518	0.107655	0.0433762	0.0514629	0.0114427	0.0221846
57	0.909645	0.894518	0.547282	0.542433	0.337247	0.334073	0.135459	0.162372	0.0728873	0.093269	0.038369	0.0466971	0.0114456	0.0195282		57	0.953107	0	0.579268	0	0.355644	0	0.168973	0.209136	0.0875965	0.108027	0.0436375	0.0516425	0.0120829	0.0222623
57.2	0.910263	0.895992	0.54815	0.543778	0.337753	0.335096	0.13603	0.162937	0.0734629	0.0935831	0.038238	0.0468567	0.011201	0.0195958		57.2	0.955002	0	0.580876	0	0.357386	0	0.170043	0.209844	0.0879904	0.108399	0.0441237	0.0518221	0.0123459	0.0223401
57.4	0.911809	0.89746	0.549141	0.545121	0.338713	0.336117	0.13684	0.163501	0.0743461	0.0938971	0.0380251	0.0470164	0.0116971	0.0196634		57.4	0.956406	0	0.582829	0	0.35869	0	0.170287	0.210552	0.0880413	0.108772	0.044122	0.0520017	0.0126382	0.0224179
57.6	0.91293	0.898922	0.549854	0.546461	0.339564	0.337137	0.137129	0.164065	0.0742651	0.094211	0.0378635	0.0471759	0.0115045	0.019731		57.6	0.957592	0	0.584282	0	0.359626	0	0.170842	0.21126	0.0877346	0.109144	0.0442044	0.0521813	0.0130308	0.0224956
57.8	0.915253	0.900379	0.551987	0.547798	0.340605	0.338157	0.137682	0.164629	0.0741791	0.0945248	0.0378321	0.0473355	0.0123259	0.0197986		57.8	0.958548	0	0.585572	0	0.360646	0	0.171663	0.211968	0.0879887	0.109516	0.0449712	0.0523608	0.0137066	0.0225734
58	0.917341	0.901829	0.553885	0.549132	0.342034	0.339176	0.138232	0.165193	0.0746147	0.0948386	0.0377882	0.047495	0.0124986	0.0198662		58	0.959849	0	0.586865	0	0.361837	0	0.17264	0.212675	0.088275	0.109889	0.0453319	0.0525404	0.0142723	0.0226511
58.2	0.919404	0.903274	0.555884	0.550463	0.343802	0.340193	0.139139	0.165757	0.0747727	0.0951522	0.0378737	0.0476545	0.0131168	0.0199337		58.2	0.960936	0	0.58864	0	0.363422	0	0.17355	0.213382	0.0882049	0.110261	0.0454282	0.0527199	0.0146433	0.0227289
58.4	0.920849	0.904712	0.557648	0.551792	0.345308	0.34121	0.139364	0.166321	0.0748988	0.0954658	0.037849	0.047814	0.0134686	0.0200013		58.4	0.961581	0	0.589925	0	0.364304	0	0.174181	0.214089	0.088091	0.110633	0.0452916	0.0528995	0.0143548	0.0228067
58.6	0.922813	0.906145	0.560136	0.553118	0.346925	0.342226	0.140344	0.166885	0.0755282	0.0957792	0.0388162	0.0479735	0.0143958	0.0200689		58.6	0.962545	0	0.591235	0	0.365329	0	0.174458	0.214796	0.088291	0.111005	0.0451405	0.053079	0.0143095	0.0228844
58.8	0.924202	0.907573	0.562604	0.55444	0.348124	0.343241	0.1408	0.167449	0.0757392	0.0960926	0.0397411	0.0481329	0.0149538	0.0201364		58.8	0.963784	0	0.592753	0	0.36651	0	0.175458	0.215503	0.0888884	0.111377	0.045211	0.0532585	0.0147399	0.0229622
59	0.925435	0.908994	0.563924	0.555761	0.348954	0.344255	0.141003	0.168013	0.0756531	0.0964059	0.0400502	0.0482923	0.0150293	0.020204		59	0.965431	0	0.594869	0	0.368062	0	0.176812	0.21621	0.0898758	0.111749	0.0454535	0.053438	0.0152622	0.0230399
59.2	0.926477	0.91041	0.565869	0.557078	0.350056	0.345268	0.141436	0.168577	0.0756262	0.0967191	0.0398464	0.0484516	0.0146633	0.0202715		59.2	0.96652	0	0.596576	0	0.369636	0	0.177189	0.216916	0.0906192	0.112121	0.0450435	0.0536175	0.0152249	0.0231176
59.4	0.927356	0.91182	0.56722	0.558392	0.35107	0.346281	0.141765	0.169141	0.0755636	0.0970322	0.0402981	0.048611	0.0144757	0.020339		59.4	0.967529	0	0.598527	0	0.370075	0	0.177274	0.217622	0.090762	0.112493	0.0442792	0.053797	0.0146467	0.0231954
59.6	0.928571	0.913225	0.568886	0.559704	0.352916	0.347292	0.142242	0.169705	0.0755538	0.0973453	0.0406973	0.0487703	0.0146527	0.0204066		59.6	0.96964	0	0.601306	0	0.371641	0	0.178363	0.218328	0.0915705	0.112864	0.0445498	0.0539764	0.0149493	0.0232731
59.8	0.929382	0.914624	0.56975	0.561013	0.35342	0.348303	0.141905	0.170269	0.0753141	0.0976582	0.0407063	0.0489295	0.0141561	0.0204741		59.8	0.970852	0	0.603395	0	0.372999	0	0.178932	0.219034	0.092023	0.113236	0.0449064	0.0541559	0.0148046	0.0233509
60	0.930407	0.916018	0.571203	0.56232	0.354255	0.349313	0.142406	0.170832	0.0752192	0.0979711	0.0410759	0.0490888	0.0140868	0.0205416		60	0.972249	0	0.605009	0	0.374113	0	0.178993	0.21974	0.0927833	0.113608	0.0452386	0.0543353	0.0145445	0.0234286
60.2	0.931363	0.917406	0.572506	0.563623	0.355279	0.350321	0.142258	0.171396	0.0750402	0.0982838	0.0410995	0.049248	0.0134992	0.0206091		60.2	0.9733	0	0.607193	0	0.375326	0	0.179659	0.220446	0.0935631	0.11398	0.0453834	0.0545148	0.0142298	0.0235063
60.4	0.932547	0.918788	0.573965	0.564924	0.355962	0.351329	0.142509	0.17196	0.0752848	0.0985965	0.0409211	0.0494072	0.0137315	0.0206766		60.4	0.974917	0	0.609128	0	0.376743	0	0.18078	0.221151	0.09393	0.114351	0.0457209	0.0546942	0.0147688	0.0235841
60.6	0.933315	0.920166	0.574437	0.566222	0.356767	0.352336	0.142445	0.172523	0.0758715	0.0989091	0.0405241	0.0495663	0.0134807	0.0207441		60.6	0.97635	0	0.610364	0	0.378048	0	0.181503	0.221856	0.0944613	0.114723	0.0458785	0.0548736	0.0146738	0.0236618
60.8	0.934554	0.921537	0.575475	0.567517	0.357977	0.353342	0.14278	0.173087	0.0766873	0.0992216	0.0406661	0.0497255	0.0136343	0.0208116		60.8	0.978023	0	0.611527	0	0.378925	0	0.182038	0.222561	0.0949597	0.115094	0.0463914	0.055053	0.0143432	0.0237395
61	0.935546	0.922904	0.576574	0.56881	0.358974	0.354348	0.143669	0.17365	0.0771011	0.099534	0.0410499	0.0498846	0.0136394	0.0208791		61	0.97923	0	0.613649	0	0.380678	0	0.182542	0.223266	0.0958231	0.115466	0.0469515	0.0552324	0.0144701	0.0238172
61.2	0.936507	0.924265	0.577187	0.5701	0.360129	0.355352	0.143914	0.174214	0.0774778	0.0998463	0.0404643	0.0500436	0.0131601	0.0209466		61.2	0.98085	0	0.615464	0	0.381999	0	0.183236	0.223971	0.0962841	0.115837	0.0477326	0.0554118	0.0148766	0.0238949
61.4	0.938226	0.925621	0.578217	0.571387	0.361226	0.356356	0.144452	0.174777	0.0776993	0.100159	0.0400978	0.0502027	0.0131159	0.021014		61.4	0.981998	0	0.617195	0	0.383735	0	0.184003	0.224675	0.0963176	0.116209	0.0480518	0.0555912	0.0152028	0.0239727
61.6	0.939159	0.926971	0.579355	0.572672	0.362153	0.357358	0.144749	0.175341	0.0775464	0.100471	0.0394802	0.0503617	0.0128245	0.0210815		61.6	0.982665	0	0.618241	0	0.384709	0	0.18447	0.225379	0.0962876	0.11658	0.0485549	0.0557705	0.0151571	0.0240504
61.8	0.941191	0.928316	0.581501	0.573954	0.363444	0.35836	0.145968	0.175904	0.0781472	0.100783	0.0394938	0.0505207	0.0133418	0.021149		61.8	0.983089	0	0.619193	0	0.385855	0	0.184325	0.226083	0.0965676	0.116951	0.048779	0.0559499	0.0149197	0.0241281
62	0.943093	0.929656	0.583497	0.575233	0.364829	0.359361	0.147114	0.176468	0.0792543	0.101095	0.0398303	0.0506796	0.0136469	0.0212164		62	0.983467	0	0.62013	0	0.386704	0	0.184693	0.226787	0.0965346	0.117323	0.0482282	0.0561292	0.0145437	0.0242058
62.2	0.944712	0.930991	0.585161	0.576509	0.365598	0.360361	0.148401	0.177031	0.0795923	0.101407	0.0398844	0.0508386	0.0141949	0.0212839		62.2	0.984592	0	0.621011	0	0.387989	0	0.18532	0.227491	0.0969248	0.117694	0.0482867	0.0563085	0.0146849	0.0242835
62.4	0.946252	0.932321	0.586683	0.577783	0.366586	0.36136	0.149563	0.177594	0.0803148	0.101718	0.0404445	0.0509975	0.0149305	0.0213513		62.4	0.984959	0	0.621745	0	0.388831	0	0.185623	0.228195	0.0971509	0.118065	0.048337	0.0564878	0.0144318	0.0243612
62.6	0.947095	0.933645	0.588691	0.579054	0.367321	0.362358	0.150451	0.178158	0.0807894	0.10203	0.0410201	0.0511563	0.0155134	0.0214187		62.6	0.986211	0	0.622483	0	0.390313	0	0.185953	0.228898	0.0976461	0.118436	0.0482839	0.0566671	0.0148121	0.0244389
62.8	0.947981	0.934965	0.590117	0.580323	0.367903	0.363356	0.150642	0.178721	0.080878	0.102342	0.0411906	0.0513152	0.0154771	0.0214862		62.8	0.987635	0	0.624012	0	0.391731	0	0.187084	0.229601	0.0984121	0.118807	0.0484824	0.0568464	0.0149318	0.0245166
63	0.949254	0.936279	0.591393	0.581589	0.368969	0.364352	0.151695	0.179284	0.0813113	0.102653	0.0413621	0.051474	0.0151936	0.0215536		63	0.989622	0	0.626134	0	0.393412	0	0.188139	0.230305	0.0992626	0.119178	0.0487435	0.0570257	0.0151482	0.0245943
63.2	0.951046	0.937589	0.593269	0.582852	0.370129	0.365348	0.152581	0.179847	0.081825	0.102965	0.0418533	0.0516328	0.0149843	0.021621		63.2	0.990358	0	0.627459	0	0.394145	0	0.188273	0.231007	0.0991617	0.119549	0.0484077	0.057205	0.0149217	0.024672
63.4	0.952953	0.938893	0.594909	0.584113	0.371501	0.366343	0.153825	0.18041	0.0821583	0.103276	0.0430031	0.0517915	0.0154205	0.0216884		63.4	0.991959	0	0.629955	0	0.395543	0	0.188941	0.23171	0.0994058	0.11992	0.0484242	0.0573842	0.0150028	0.0247497
63.6	0.954374	0.940193	0.596803	0.585371	0.372932	0.367337	0.154442	0.180973	0.0822357	0.103587	0.0433661	0.0519503	0.015511	0.0217558		63.6	0.994187	0	0.632299	0	0.397247	0	0.190305	0.232413	0.0998431	0.120291	0.0491719	0.0575635	0.0156436	0.0248274
63.8	0.955741	0.941487	0.598409	0.586627	0.373553	0.36833	0.155375	0.181536	0.0824801	0.103899	0.0441643	0.052109	0.0153914	0.0218232		63.8	0.995356	0	0.633776	0	0.398323	0	0.190901	0.233115	0.10005	0.120662	0.0492336	0.0577427	0.0155268	0.0249051
64	0.957127	0.942777	0.599942	0.58788	0.375202	0.369322	0.156038	0.182099	0.0828351	0.10421	0.0448689	0.0522676	0.0154733	0.0218906		64	0.996496	0	0.635184	0	0.399166	0	0.191941	0.233817	0.100757	0.121033	0.049198	0.0579219	0.0154668	0.0249828
64.2	0.959013	0.944061	0.601174	0.58913	0.376338	0.370313	0.156058	0.182662	0.0823451	0.104521	0.0449966	0.0524263	0.015067	0.021958		64.2	0.997832	0	0.636798	0	0.400342	0	0.193223	0.234519	0.100798	0.121404	0.0490165	0.0581012	0.015361	0.0250605
64.4	0.960176	0.945341	0.601788	0.590378	0.377331	0.371304	0.156172	0.183225	0.0826211	0.104832	0.0450369	0.0525849	0.0151732	0.0220254		64.4	0.999358	0	0.637893	0	0.401256	0	0.194237	0.235221	0.101224	0.121774	0.0493518	0.0582804	0.0155452	0.0251381
64.6	0.961342	0.946616	0.603289	0.591623	0.37863	0.372293	0.156354	0.183788	0.0828978	0.105142	0.0456852	0.0527435	0.0149462	0.0220927		64.6	1.00096	0	0.639543	0	0.402344	0	0.195032	0.235923	0.101731	0.122145	0.0496936	0.0584596	0.0156056	0.0252158
64.8	0.962977	0.947886	0.604834	0.592866	0.380012	0.373282	0.156391	0.184351	0.0830315	0.105453	0.0456907	0.052902	0.0149239	0.0221601		64.8	1.00284	0	0.640797	0	0.403544	0	0.196345	0.236625	0.102253	0.122516	0.0505246	0.0586387	0.0158164	0.0252935
65	0.963814	0.949152	0.606219	0.594106	0.380755	0.37427	0.156811	0.184914	0.0832147	0.105764	0.0454154	0.0530606	0.0144516	0.0222275		65	1.00404	0	0.642498	0	0.405082	0	0.19757	0.237326	0.102919	0.122886	0.0514614	0.0588179	0.016088	0.0253712
65.2	0.964951	0.950413	0.607021	0.595344	0.381972	0.375257	0.156863	0.185477	0.0829801	0.106074	0.044856	0.053219	0.0142588	0.0222948		65.2	1.0049	0	0.64351	0	0.406047	0	0.198133	0.238027	0.10298	0.123257	0.0514347	0.0589971	0.0164511	0.0254488
65.4	0.965896	0.951669	0.608598	0.596579	0.383166	0.376243	0.157603	0.186039	0.0832244	0.106385	0.0455176	0.0533775	0.0147116	0.0223622		65.4	1.00544	0	0.644055	0	0.406521	0	0.198026	0.238728	0.102445	0.123627	0.05108	0.0591762	0.0160337	0.0255265
65.6	0.967275	0.95292	0.610218	0.597811	0.384397	0.377229	0.158502	0.186602	0.0837307	0.106695	0.0459742	0.053536	0.015596	0.0224295		65.6	1.00578	0	0.645029	0	0.406656	0	0.197749	0.239429	0.102084	0.123998	0.0509523	0.0593553	0.015733	0.0256042
65.8	0.968613	0.954167	0.611761	0.599041	0.385769	0.378213	0.159746	0.187165	0.0844142	0.107006	0.0464673	0.0536944	0.0160427	0.0224968		65.8	1.00613	0	0.646232	0	0.40799	0	0.197587	0.24013	0.102433	0.124368	0.050785	0.0595345	0.0156381	0.0256818
66	0.969865	0.955409	0.613124	0.600269	0.386967	0.379197	0.160278	0.187727	0.0856256	0.107316	0.0469787	0.0538528	0.016719	0.0225642		66	1.00672	0	0.646972	0	0.408826	0	0.198078	0.24083	0.102656	0.124739	0.0500572	0.0597136	0.0155981	0.0257595
66.2	0.970886	0.956646	0.614756	0.601494	0.388248	0.38018	0.161336	0.18829	0.0866811	0.107626	0.0472333	0.0540111	0.0175837	0.0226315		66.2	1.00803	0	0.648078	0	0.410225	0	0.198709	0.24153	0.102934	0.125109	0.0501357	0.0598927	0.0160583	0.0258372
66.4	0.971537	0.957879	0.616014	0.602716	0.389261	0.381162	0.162013	0.188853	0.0871328	0.107936	0.0472632	0.0541694	0.0175642	0.0226988		66.4	1.00842	0	0.649841	0	0.4115	0	0.199038	0.24223	0.103382	0.125479	0.0504366	0.0600718	0.0163047	0.0259148
66.6	0.971908	0.959107	0.616777	0.603936	0.389299	0.382143	0.161978	0.189415	0.0871251	0.108246	0.0466606	0.0543277	0.0172138	0.0227661		66.6	1.00971	0	0.651752	0	0.413142	0	0.19982	0.24293	0.103929	0.125849	0.0506776	0.0602509	0.0168815	0.0259925
66.8	0.973197	0.960331	0.617649	0.605154	0.390014	0.383123	0.161904	0.189978	0.0872434	0.108556	0.0465426	0.054486	0.017201	0.0228334		66.8	1.01103	0	0.654037	0	0.414523	0	0.200924	0.24363	0.104213	0.126219	0.0510093	0.0604299	0.0172384	0.0260701
67	0.974782	0.961551	0.619337	0.606369	0.391113	0.384102	0.162967	0.19054	0.0874189	0.108866	0.0469532	0.0546442	0.0175417	0.0229007		67	1.01219	0	0.656318	0	0.41639	0	0.201486	0.24433	0.104768	0.12659	0.0514457	0.060609	0.0179237	0.0261478
67.2	0.97609	0.962765	0.620584	0.607581	0.391783	0.385081	0.163437	0.191102	0.0874822	0.109175	0.0469531	0.0548025	0.0175686	0.022968		67.2	1.01268	0	0.657967	0	0.417422	0	0.20223	0.245029	0.105271	0.12696	0.0512009	0.060788	0.0178227	0.0262254
67.4	0.977506	0.963976	0.622031	0.608791	0.392913	0.386059	0.164687	0.191665	0.0877558	0.109485	0.0473181	0.0549606	0.0175986	0.0230353		67.4	1.01422	0	0.660173	0	0.419409	0	0.20338	0.245729	0.106064	0.12733	0.0517689	0.0609671	0.0186439	0.0263031
67.6	0.978943	0.965182	0.62351	0.609999	0.394224	0.387036	0.165104	0.192227	0.0884195	0.109794	0.0475946	0.0551188	0.0175796	0.0231026		67.6	1.01577	0	0.662242	0	0.420934	0	0.20449	0.246428	0.10675	0.1277	0.0521838	0.0611461	0.0193011	0.0263807
67.8	0.980905	0.966384	0.624912	0.611204	0.395359	0.388012	0.165858	0.192789	0.0892536	0.110104	0.048801	0.0552769	0.0178552	0.0231698		67.8	1.01633	0	0.663709	0	0.422208	0	0.204866	0.247127	0.106585	0.12807	0.051988	0.0613251	0.0189081	0.0264583
68	0.982928	0.967581	0.626377	0.612407	0.396615	0.388987	0.165649	0.193352	0.0892481	0.110413	0.0488525	0.055435	0.0179172	0.0232371		68	1.01678	0	0.665146	0	0.423508	0	0.20556	0.247825	0.106768	0.12844	0.0525352	0.0615041	0.0187368	0.026536
68.2	0.984387	0.968774	0.627438	0.613607	0.397769	0.389961	0.165623	0.193914	0.0889827	0.110722	0.0483208	0.0555931	0.0174367	0.0233044		68.2	1.01827	0	0.666714	0	0.424889	0	0.206399	0.248524	0.107132	0.128809	0.0530736	0.0616831	0.0189841	0.0266136
68.4	0.98557	0.969962	0.629062	0.614805	0.398469	0.390935	0.165558	0.194476	0.0895621	0.111032	0.0483681	0.0557511	0.0174767	0.0233716		68.4	1.01977	0	0.668047	0	0.426344	0	0.207243	0.249222	0.107559	0.129179	0.0539096	0.0618621	0.0189835	0.0266912
68.6	0.986916	0.971147	0.630954	0.616	0.399629	0.391908	0.165696	0.195038	0.0898651	0.111341	0.0485288	0.0559091	0.017546	0.0234388		68.6	1.02095	0	0.669416	0	0.427747	0	0.208072	0.249921	0.107911	0.129549	0.0542814	0.0620411	0.0188593	0.0267689
68.8	0.988162	0.972327	0.632355	0.617193	0.400633	0.39288	0.165926	0.195601	0.0901448	0.11165	0.0482994	0.0560671	0.0175335	0.0235061		68.8	1.02174	0	0.670536	0	0.429055	0	0.208994	0.250619	0.108078	0.129919	0.0548087	0.06222	0.0188611	0.0268465
69	0.988876	0.973503	0.63371	0.618384	0.401503	0.393851	0.166423	0.196163	0.0905147	0.111959	0.0485994	0.0562251	0.0175281	0.0235733		69	1.02243	0	0.671597	0	0.429987	0	0.209226	0.251316	0.108207	0.130288	0.0547694	0.062399	0.0187045	0.0269241
69.2	0.989949	0.974674	0.634458	0.619572	0.402785	0.394821	0.166517	0.196725	0.089986	0.112267	0.0488364	0.056383	0.0176862	0.0236405		69.2	1.02283	0	0.672723	0	0.430778	0	0.208898	0.252014	0.107854	0.130658	0.054095	0.0625779	0.0181929	0.0270018
69.4	0.991024	0.975842	0.635515	0.620758	0.403589	0.39579	0.166882	0.197287	0.090724	0.112576	0.0491497	0.0565409	0.0178684	0.0237078		69.4	1.02427	0	0.674262	0	0.432006	0	0.209573	0.252712	0.107937	0.131028	0.0542562	0.0627568	0.0183445	0.0270794
69.6	0.992754	0.977005	0.636987	0.621942	0.404864	0.396759	0.167486	0.197849	0.0918325	0.112885	0.0492341	0.0566988	0.0183114	0.023775		69.6	1.02544	0	0.675702	0	0.433541	0	0.210192	0.253409	0.108098	0.131397	0.054403	0.0629357	0.0182069	0.027157
69.8	0.993133	0.978164	0.637393	0.623123	0.40558	0.397727	0.167854	0.198411	0.0925656	0.113193	0.0489988	0.0568566	0.0179386	0.0238422		69.8	1.02683	0	0.677227	0	0.435574	0	0.211071	0.254106	0.108953	0.131767	0.0544794	0.0631146	0.0185518	0.0272346
70	0.993896	0.979319	0.638163	0.624301	0.406383	0.398693	0.168402	0.198973	0.0933334	0.113502	0.0490092	0.0570144	0.0182612	0.0239094		70	1.02849	0	0.678166	0	0.437275	0	0.211822	0.254803	0.109504	0.132136	0.0546369	0.0632935	0.0182827	0.0273122
70.2	0.99432	0.98047	0.639114	0.625478	0.407248	0.39966	0.16917	0.199534	0.0937211	0.11381	0.0487892	0.0571722	0.0184263	0.0239766		70.2	1.03008	0	0.680009	0	0.43894	0	0.213065	0.2555	0.110421	0.132505	0.0552681	0.0634724	0.0188082	0.0273898
70.4	0.99498	0.981617	0.63953	0.626652	0.407094	0.400625	0.169122	0.200096	0.0936123	0.114119	0.0479045	0.05733	0.0173031	0.0240438		70.4	1.03152	0	0.682158	0	0.440884	0	0.213846	0.256197	0.111286	0.132875	0.0561234	0.0636513	0.0192674	0.0274674
70.6	0.995181	0.98276	0.640298	0.627824	0.407522	0.401589	0.169545	0.200658	0.0936715	0.114427	0.0475035	0.0574877	0.0171856	0.024111		70.6	1.03253	0	0.683317	0	0.44238	0	0.214643	0.256893	0.111342	0.133244	0.0560578	0.0638301	0.0195979	0.0275451
70.8	0.995715	0.983899	0.641504	0.628993	0.408692	0.402553	0.170201	0.20122	0.0936836	0.114735	0.0476365	0.0576454	0.017296	0.0241781		70.8	1.03378	0	0.684473	0	0.443431	0	0.215684	0.25759	0.111709	0.133613	0.056096	0.064009	0.0196697	0.0276227
71	0.996278	0.985034	0.64284	0.63016	0.409667	0.403516	0.171043	0.201782	0.0939633	0.115043	0.0478115	0.0578031	0.0172319	0.0242453		71	1.03459	0	0.685624	0	0.444735	0	0.216167	0.258286	0.112091	0.133982	0.0564079	0.0641878	0.0196881	0.0277003
71.2	0.997077	0.986165	0.644201	0.631325	0.410912	0.404478	0.171612	0.202343	0.0944821	0.115351	0.0480696	0.0579607	0.0172131	0.0243125		71.2	1.0358	0	0.686887	0	0.445528	0	0.21728	0.258982	0.112682	0.134352	0.0562639	0.0643666	0.0195791	0.0277779
71.4	0.998075	0.987292	0.645455	0.632487	0.411999	0.405439	0.172174	0.202905	0.0947164	0.115659	0.0481967	0.0581183	0.0172025	0.0243796		71.4	1.03706	0	0.688639	0	0.446937	0	0.217952	0.259678	0.112505	0.134721	0.056688	0.0645455	0.0201316	0.0278555
71.6	0.999428	0.988415	0.646572	0.633647	0.413567	0.406399	0.172464	0.203467	0.0954169	0.115967	0.0487231	0.0582759	0.0172873	0.0244468		71.6	1.0383	0	0.690052	0	0.448	0	0.218614	0.260373	0.112615	0.13509	0.0563669	0.0647243	0.0198327	0.027933
71.8	1.00052	0.989534	0.648008	0.634805	0.414644	0.407359	0.173034	0.204028	0.0957241	0.116274	0.0486566	0.0584335	0.0172033	0.0245139		71.8	1.03887	0	0.690603	0	0.448597	0	0.218857	0.261069	0.112619	0.135459	0.055802	0.0649031	0.0188435	0.0280106
72	1.00119	0.990649	0.64951	0.63596	0.415974	0.408318	0.173088	0.20459	0.095821	0.116582	0.0482547	0.058591	0.0169111	0.0245811		72	1.03967	0	0.691501	0	0.449304	0	0.219331	0.261764	0.113016	0.135828	0.0560167	0.0650818	0.0184205	0.0280882
72.2	1.00179	0.991761	0.650887	0.637113	0.417392	0.409276	0.173493	0.205151	0.0965594	0.116889	0.0486581	0.0587485	0.0166153	0.0246482		72.2	1.04093	0	0.692768	0	0.450241	0	0.219681	0.262459	0.113206	0.136197	0.0558103	0.0652606	0.0184948	0.0281658
72.4	1.00287	0.992868	0.652482	0.638264	0.418508	0.410233	0.174126	0.205713	0.0967286	0.117197	0.0489311	0.058906	0.0168476	0.0247153		72.4	1.04199	0	0.693773	0	0.451739	0	0.22033	0.263154	0.113769	0.136566	0.0553682	0.0654394	0.0180292	0.0282434
72.6	1.00347	0.993972	0.653021	0.639413	0.419454	0.411189	0.174424	0.206274	0.0962324	0.117504	0.0489516	0.0590634	0.0163464	0.0247824		72.6	1.04196	0	0.694771	0	0.452509	0	0.220384	0.263849	0.114178	0.136935	0.0552198	0.0656181	0.0177488	0.028321
72.8	1.00483	0.995072	0.654516	0.640559	0.420653	0.412145	0.175459	0.206836	0.0962789	0.117811	0.0493744	0.0592208	0.0165382	0.0248495		72.8	1.04213	0	0.696089	0	0.45309	0	0.221077	0.264544	0.11447	0.137303	0.0550969	0.0657969	0.0176222	0.0283986
73	1.00595	0.996168	0.655858	0.641703	0.421891	0.413099	0.176012	0.207397	0.0960205	0.118119	0.0500439	0.0593782	0.0164961	0.0249167		73	1.04233	0	0.696834	0	0.453601	0	0.220757	0.265238	0.114642	0.137672	0.0548058	0.0659756	0.0172602	0.0284761
73.2	1.00718	0.997261	0.656557	0.642845	0.422703	0.414053	0.176502	0.207958	0.095355	0.118426	0.0499341	0.0595356	0.0163679	0.0249838		73.2	1.04262	0	0.697867	0	0.454615	0	0.221146	0.265932	0.114569	0.138041	0.0548681	0.0661543	0.0165747	0.0285537
73.4	1.00884	0.99835	0.657805	0.643984	0.423676	0.415006	0.177105	0.20852	0.0960217	0.118733	0.0506245	0.0596929	0.0166692	0.0250508		73.4	1.0436	0	0.698962	0	0.455677	0	0.221622	0.266626	0.114676	0.138409	0.0550768	0.066333	0.0168729	0.0286313
73.6	1.00978	0.999435	0.658969	0.645122	0.424897	0.415959	0.177436	0.209081	0.0960297	0.11904	0.0509873	0.0598502	0.0164489	0.0251179		73.6	1.04395	0	0.699515	0	0.456343	0	0.2217	0.26732	0.114491	0.138778	0.0544438	0.0665117	0.0164029	0.0287089
73.8	1.01042	1.00052	0.65939	0.646257	0.425796	0.41691	0.177904	0.209642	0.0959462	0.119347	0.0509204	0.0600075	0.0161128	0.025185		73.8	1.04498	0	0.700871	0	0.4581	0	0.222052	0.268014	0.115177	0.139147	0.0547332	0.0666904	0.0167396	0.0287864
74	1.01191	1.00159	0.660873	0.64739	0.427482	0.417861	0.179217	0.210203	0.0967631	0.119653	0.0516385	0.0601647	0.0167075	0.0252521		74	1.04579	0	0.701809	0	0.459117	0	0.222456	0.268708	0.116017	0.139515	0.055026	0.066869	0.0166196	0.028864
74.2	1.01285	1.00267	0.662245	0.64852	0.428505	0.418811	0.179644	0.210764	0.0968802	0.11996	0.0514835	0.0603219	0.0169643	0.0253192		74.2	1.04661	0	0.703482	0	0.460441	0	0.223218	0.269401	0.116919	0.139884	0.0555708	0.0670477	0.0174877	0.0289416
74.4	1.01399	1.00374	0.663852	0.649649	0.429676	0.41976	0.180379	0.211325	0.0969284	0.120267	0.0516464	0.0604791	0.0169105	0.0253862		74.4	1.04723	0	0.704774	0	0.4618	0	0.223859	0.270094	0.116442	0.140252	0.0558314	0.0672264	0.0175634	0.0290191
74.6	1.0145	1.00481	0.664992	0.650775	0.431165	0.420708	0.181042	0.211887	0.097417	0.120573	0.0522492	0.0606363	0.017669	0.0254533		74.6	1.04796	0	0.70581	0	0.462847	0	0.224657	0.270787	0.115958	0.14062	0.0556294	0.067405	0.0179957	0.0290967
74.8	1.01539	1.00587	0.66622	0.651899	0.431961	0.421656	0.181264	0.212448	0.098017	0.120879	0.0526407	0.0607934	0.0179521	0.0255203		74.8	1.04923	0	0.70695	0	0.463617	0	0.225137	0.27148	0.115887	0.140989	0.0557409	0.0675836	0.0177156	0.0291742
75	1.01624	1.00693	0.667695	0.65302	0.432597	0.422602	0.181432	0.213009	0.0983317	0.121186	0.052521	0.0609505	0.0181475	0.0255874		75	1.05093	0	0.708672	0	0.465315	0	0.226124	0.272173	0.116244	0.141357	0.0563137	0.0677622	0.0182142	0.0292518
75.2	1.01709	1.00799	0.668874	0.65414	0.433702	0.423548	0.181773	0.21357	0.0986808	0.121492	0.0524308	0.0611076	0.0185052	0.0256544		75.2	1.05254	0	0.710177	0	0.466573	0	0.227162	0.272865	0.116837	0.141725	0.0567544	0.0679408	0.0183912	0.0293293
75.4	1.01815	1.00904	0.669625	0.655257	0.434329	0.424493	0.181785	0.214131	0.0986299	0.121798	0.0519993	0.0612646	0.0182552	0.0257214		75.4	1.05377	0	0.711328	0	0.468145	0	0.227586	0.273558	0.116278	0.142094	0.0568062	0.0681194	0.0183073	0.0294069
75.6	1.01938	1.01009	0.670662	0.656373	0.435484	0.425438	0.182422	0.214691	0.0991453	0.122104	0.0519722	0.0614216	0.0182253	0.0257885		75.6	1.05502	0	0.712536	0	0.46944	0	0.228489	0.27425	0.117308	0.142462	0.0568163	0.068298	0.0184107	0.0294844
75.8	1.02073	1.01113	0.672222	0.657486	0.436465	0.426381	0.183306	0.215252	0.0995836	0.12241	0.0521984	0.0615786	0.0185582	0.0258555		75.8	1.05634	0	0.714222	0	0.470855	0	0.229545	0.274942	0.118591	0.14283	0.057098	0.0684766	0.0186288	0.029562
76	1.02182	1.01218	0.673929	0.658597	0.437336	0.427324	0.183758	0.215813	0.100436	0.122716	0.0530035	0.0617356	0.018457	0.0259225		76	1.05774	0	0.716107	0	0.472604	0	0.230435	0.275634	0.119112	0.143198	0.0577838	0.0686551	0.0190291	0.0296395
76.2	1.02326	1.01321	0.674845	0.659705	0.4383	0.428266	0.183971	0.216374	0.100796	0.123022	0.0531333	0.0618925	0.0184709	0.0259895		76.2	1.05921	0	0.717742	0	0.47412	0	0.231113	0.276326	0.120129	0.143566	0.058016	0.0688337	0.0191027	0.0297171
76.4	1.02434	1.01425	0.675993	0.660812	0.439152	0.429207	0.184907	0.216935	0.100947	0.123328	0.0531464	0.0620494	0.0188804	0.0260565		76.4	1.06034	0	0.719417	0	0.475432	0	0.232061	0.277017	0.12113	0.143934	0.0584996	0.0690122	0.0192927	0.0297946
76.6	1.02566	1.01528	0.676844	0.661916	0.439702	0.430147	0.185296	0.217495	0.101463	0.123633	0.0536753	0.0622063	0.018761	0.0261235		76.6	1.0613	0	0.721203	0	0.476747	0	0.233415	0.277709	0.121713	0.144302	0.0597578	0.0691908	0.0194943	0.0298721
76.8	1.02749	1.01631	0.678612	0.663019	0.44151	0.431087	0.186786	0.218056	0.102364	0.123939	0.0545144	0.0623631	0.0191441	0.0261905		76.8	1.06221	0	0.722788	0	0.477774	0	0.234615	0.2784	0.122583	0.14467	0.0604006	0.0693693	0.0196034	0.0299497
77	1.02822	1.01734	0.679405	0.664119	0.442389	0.432026	0.187257	0.218617	0.102349	0.124244	0.0551524	0.06252	0.01859	0.0262575		77	1.06311	0	0.723956	0	0.478951	0	0.234852	0.279091	0.122622	0.145038	0.0609228	0.0695478	0.0195006	0.0300272
77.2	1.0294	1.01836	0.680549	0.665217	0.443262	0.432964	0.187703	0.219177	0.102458	0.12455	0.0551005	0.0626768	0.0187187	0.0263244		77.2	1.06399	0	0.725121	0	0.480264	0	0.235632	0.279782	0.122754	0.145405	0.0603756	0.0697263	0.0191081	0.0301047
77.4	1.03082	1.01938	0.681904	0.666313	0.444509	0.433901	0.187932	0.219738	0.102712	0.124855	0.0557694	0.0628335	0.0188592	0.0263914		77.4	1.06537	0	0.72642	0	0.481311	0	0.236031	0.280472	0.123086	0.145773	0.0605692	0.0699048	0.0195137	0.0301822
77.6	1.03161	1.02039	0.682908	0.667406	0.445871	0.434838	0.188471	0.220299	0.102646	0.12516	0.0558043	0.0629903	0.018767	0.0264584		77.6	1.06616	0	0.727492	0	0.482088	0	0.236693	0.281163	0.123314	0.146141	0.0602987	0.0700832	0.0192884	0.0302598
77.8	1.03341	1.02141	0.684068	0.668498	0.447272	0.435773	0.189343	0.220859	0.103341	0.125465	0.0558191	0.063147	0.0193027	0.0265253		77.8	1.06726	0	0.728542	0	0.48325	0	0.237299	0.281853	0.124233	0.146509	0.0607264	0.0702617	0.0193733	0.0303373
78	1.03448	1.02242	0.685501	0.669588	0.44889	0.436708	0.190666	0.22142	0.104128	0.12577	0.056315	0.0633036	0.0201636	0.0265923		78	1.06785	0	0.729553	0	0.483789	0	0.237677	0.282543	0.124634	0.146876	0.0607352	0.0704401	0.0196235	0.0304148
78.2	1.03468	1.02342	0.686584	0.670675	0.449806	0.437642	0.190791	0.22198	0.104017	0.126075	0.0557981	0.0634603	0.0204011	0.0266592		78.2	1.06858	0	0.73013	0	0.484746	0	0.238079	0.283233	0.124536	0.147244	0.0606267	0.0706186	0.0194585	0.0304923
78.4	1.03578	1.02442	0.687821	0.671761	0.45116	0.438576	0.191516	0.22254	0.103994	0.12638	0.0558294	0.0636169	0.0204143	0.0267262		78.4	1.06951	0	0.731032	0	0.485654	0	0.23857	0.283923	0.1243	0.147611	0.0604891	0.070797	0.0194891	0.0305698
78.6	1.03582	1.02542	0.688642	0.672844	0.451625	0.439508	0.191837	0.223101	0.104109	0.126685	0.0553818	0.0637735	0.0206764	0.0267931		78.6	1.07089	0	0.732157	0	0.487388	0	0.239668	0.284613	0.124916	0.147979	0.0607822	0.0709754	0.0200076	0.0306473
78.8	1.03685	1.02642	0.689892	0.673925	0.451904	0.44044	0.192455	0.223661	0.104256	0.12699	0.0553826	0.0639301	0.0208316	0.02686		78.8	1.07169	0	0.732908	0	0.488235	0	0.239932	0.285302	0.12559	0.148346	0.0605918	0.0711538	0.0197404	0.0307248
79	1.03782	1.02741	0.691218	0.675004	0.452806	0.441371	0.193182	0.224221	0.104501	0.127294	0.0550482	0.0640866	0.0211367	0.0269269		79	1.07248	0	0.73366	0	0.489578	0	0.240797	0.285991	0.126454	0.148714	0.0611734	0.0713322	0.0201848	0.0308023
79.2	1.03852	1.0284	0.691804	0.676081	0.453396	0.442302	0.193714	0.224782	0.104297	0.127599	0.0544721	0.0642431	0.0210013	0.0269938		79.2	1.07274	0	0.734312	0	0.490866	0	0.241189	0.286681	0.126708	0.149081	0.0612326	0.0715106	0.0199098	0.0308799
79.4	1.03994	1.02939	0.693017	0.677156	0.454512	0.443231	0.194679	0.225342	0.104787	0.127903	0.0547296	0.0643996	0.021338	0.0270608		79.4	1.07328	0	0.735534	0	0.492655	0	0.24179	0.28737	0.126632	0.149448	0.0614565	0.071689	0.020246	0.0309574
79.6	1.04093	1.03037	0.694377	0.678229	0.454814	0.44416	0.195092	0.225902	0.104983	0.128208	0.0548124	0.064556	0.0211686	0.0271276		79.6	1.07381	0	0.73711	0	0.493951	0	0.242774	0.288058	0.127506	0.149815	0.0617752	0.0718673	0.020946	0.0310349
79.8	1.04213	1.03135	0.695896	0.6793	0.455358	0.445088	0.195706	0.226462	0.105468	0.128512	0.0549925	0.0647125	0.0210857	0.0271945		79.8	1.07447	0	0.738533	0	0.495199	0	0.243424	0.288747	0.12799	0.150183	0.0616774	0.0720457	0.0211834	0.0311123
80	1.04337	1.03233	0.697085	0.680369	0.456261	0.446015	0.196302	0.227022	0.10635	0.128816	0.0556263	0.0648689	0.0209507	0.0272614		80	1.07527	0	0.739649	0	0.496712	0	0.244062	0.289435	0.12862	0.15055	0.0619765	0.072224	0.0212292	0.0311898
80.2	1.04509	1.03331	0.698282	0.681436	0.45753	0.446941	0.196762	0.227582	0.106844	0.12912	0.0559083	0.0650252	0.0212295	0.0273283		80.2	1.07642	0	0.740736	0	0.497814	0	0.244656	0.290124	0.129655	0.150917	0.062007	0.0724024	0.0213231	0.0312673
80.4	1.04645	1.03428	0.699865	0.682501	0.458237	0.447867	0.197623	0.228142	0.107896	0.129424	0.0566193	0.0651816	0.0217057	0.0273952		80.4	1.07672	0	0.742096	0	0.498941	0	0.245554	0.290812	0.129843	0.151284	0.0620656	0.0725807	0.0217245	0.0313448
80.6	1.04791	1.03525	0.700849	0.683564	0.459047	0.448792	0.198047	0.228703	0.108609	0.129728	0.0571477	0.0653379	0.0217006	0.0274621		80.6	1.07758	0	0.743486	0	0.500531	0	0.246891	0.2915	0.130545	0.151651	0.0626185	0.072759	0.0218655	0.0314223
80.8	1.0491	1.03621	0.702171	0.684625	0.460413	0.449716	0.198723	0.229262	0.108902	0.130032	0.0574371	0.0654942	0.0214872	0.0275289		80.8	1.07789	0	0.744676	0	0.501834	0	0.246945	0.292188	0.130901	0.152018	0.0626562	0.0729373	0.0218521	0.0314998
81	1.04968	1.03718	0.702708	0.685683	0.460917	0.45064	0.198719	0.229822	0.108958	0.130336	0.0575622	0.0656504	0.0208533	0.0275958		81	1.07881	0	0.746019	0	0.503175	0	0.247504	0.292875	0.130663	0.152385	0.0624778	0.0731156	0.0217685	0.0315773
81.2	1.05092	1.03813	0.703909	0.68674	0.462001	0.451562	0.19921	0.230382	0.109373	0.130639	0.0572681	0.0658066	0.021166	0.0276626		81.2	1.08016	0	0.747154	0	0.504625	0	0.24856	0.293563	0.131211	0.152752	0.0623374	0.0732938	0.0217364	0.0316548
81.4	1.05239	1.03909	0.70512	0.687795	0.46352	0.452484	0.199812	0.230942	0.110239	0.130943	0.0580937	0.0659628	0.0215339	0.0277295		81.4	1.08141	0	0.748393	0	0.50591	0	0.24932	0.29425	0.131398	0.153119	0.0629284	0.0734721	0.0218396	0.0317322
81.6	1.05305	1.04005	0.705905	0.688848	0.464747	0.453405	0.200439	0.231502	0.110576	0.131246	0.0582918	0.066119	0.0216912	0.0277963		81.6	1.08184	0	0.749583	0	0.506906	0	0.250177	0.294937	0.131526	0.153485	0.0630503	0.0736503	0.0217771	0.0318097
81.8	1.05328	1.041	0.706897	0.689899	0.46572	0.454326	0.200758	0.232062	0.110614	0.13155	0.0579884	0.0662751	0.0214837	0.0278631		81.8	1.08235	0	0.750227	0	0.50772	0	0.250441	0.295624	0.131731	0.153852	0.0631637	0.0738286	0.0213789	0.0318872
82	1.05319	1.04194	0.708111	0.690948	0.466983	0.455245	0.201292	0.232622	0.110693	0.131853	0.0574729	0.0664313	0.0214993	0.02793		82	1.08376	0	0.751688	0	0.508899	0	0.25138	0.296311	0.132305	0.154219	0.0637767	0.0740068	0.0218741	0.0319646
82.2	1.0539	1.04289	0.708989	0.691994	0.467668	0.456164	0.201388	0.233181	0.110499	0.132156	0.0569376	0.0665873	0.0211813	0.0279968		82.2	1.08484	0	0.753264	0	0.510402	0	0.252626	0.296997	0.133094	0.154586	0.0646154	0.074185	0.0219971	0.0320421
82.4	1.05446	1.04383	0.710381	0.693039	0.468386	0.457082	0.202127	0.233741	0.110474	0.13246	0.056413	0.0667434	0.0209682	0.0280636		82.4	1.08609	0	0.754725	0	0.512053	0	0.253558	0.297684	0.133753	0.154952	0.0657351	0.0743632	0.0224874	0.0321196
82.6	1.0547	1.04477	0.711268	0.694082	0.468725	0.458	0.202725	0.234301	0.110358	0.132763	0.0561225	0.0668994	0.0209526	0.0281304		82.6	1.08668	0	0.755573	0	0.513376	0	0.254238	0.29837	0.134205	0.155319	0.0660486	0.0745414	0.0227232	0.032197
82.8	1.05579	1.04571	0.711958	0.695123	0.469398	0.458916	0.202886	0.23486	0.110385	0.133066	0.0563007	0.0670554	0.020679	0.0281972		82.8	1.08708	0	0.756294	0	0.513891	0	0.254403	0.299056	0.134088	0.155685	0.0660897	0.0747196	0.0229466	0.0322745
83	1.0568	1.04664	0.713265	0.696162	0.4707	0.459832	0.203761	0.23542	0.111008	0.133369	0.0566953	0.0672114	0.020629	0.028264		83	1.08759	0	0.757202	0	0.51472	0	0.254709	0.299742	0.133792	0.156052	0.066599	0.0748978	0.0228757	0.032352
83.2	1.05727	1.04757	0.714438	0.697199	0.471265	0.460747	0.204285	0.235979	0.111195	0.133671	0.0568414	0.0673673	0.0204612	0.0283308		83.2	1.08845	0	0.758472	0	0.515669	0	0.255062	0.300428	0.133788	0.156418	0.0665013	0.075076	0.022916	0.0324294
83.4	1.05834	1.0485	0.715889	0.698234	0.4728	0.461662	0.205627	0.236539	0.112083	0.133974	0.0576948	0.0675233	0.0209059	0.0283976		83.4	1.08904	0	0.759205	0	0.516003	0	0.25519	0.301113	0.133517	0.156785	0.0665441	0.0752541	0.0229797	0.0325069
83.6	1.05889	1.04943	0.716861	0.699268	0.472995	0.462575	0.205213	0.237098	0.112255	0.134277	0.0577994	0.0676791	0.0202863	0.0284643		83.6	1.08996	0	0.759861	0	0.516846	0	0.255553	0.301798	0.133716	0.157151	0.0664006	0.0754322	0.0234708	0.0325843
83.8	1.05996	1.05035	0.718378	0.700299	0.47442	0.463488	0.206567	0.237658	0.113218	0.134579	0.0588169	0.067835	0.0208781	0.0285311		83.8	1.09063	0	0.760659	0	0.517928	0	0.255924	0.302484	0.134253	0.157517	0.0661166	0.0756104	0.0235991	0.0326618
84	1.06153	1.05127	0.71958	0.701328	0.47594	0.4644	0.20739	0.238217	0.114093	0.134882	0.0595649	0.0679908	0.0214429	0.0285979		84	1.09155	0	0.761309	0	0.519394	0	0.256144	0.303169	0.134945	0.157883	0.066182	0.0757885	0.0239098	0.0327392
84.2	1.06325	1.05219	0.721123	0.702356	0.476719	0.465312	0.208021	0.238777	0.114368	0.135184	0.0601101	0.0681466	0.0217038	0.0286646		84.2	1.09245	0	0.762575	0	0.520264	0	0.25646	0.303854	0.135186	0.15825	0.0662989	0.0759666	0.023909	0.0328166
84.4	1.06411	1.0531	0.722159	0.703381	0.477856	0.466222	0.208625	0.239336	0.114853	0.135487	0.0601092	0.0683024	0.0220247	0.0287314		84.4	1.09241	0	0.763481	0	0.520908	0	0.256474	0.304538	0.13512	0.158616	0.0659937	0.0761447	0.0235264	0.0328941
84.6	1.06538	1.05401	0.723587	0.704405	0.479277	0.467132	0.20922	0.239895	0.115388	0.135789	0.0607023	0.0684582	0.0223545	0.0287981		84.6	1.09292	0	0.764508	0	0.522059	0	0.256926	0.305223	0.134993	0.158982	0.066043	0.0763228	0.0234629	0.0329715
84.8	1.06657	1.05492	0.724509	0.705427	0.480964	0.468041	0.2098	0.240455	0.115966	0.136091	0.0612609	0.0686139	0.0223832	0.0288648		84.8	1.09351	0	0.765649	0	0.523428	0	0.257209	0.305907	0.134648	0.159348	0.0659907	0.0765009	0.0233082	0.033049
85	1.06711	1.05583	0.724927	0.706446	0.481651	0.46895	0.21049	0.241014	0.116566	0.136393	0.0612987	0.0687696	0.022282	0.0289316		85	1.09469	0	0.767031	0	0.52479	0	0.257842	0.306591	0.134961	0.159714	0.0661986	0.0766789	0.0236124	0.0331264
85.2	1.06801	1.05673	0.725999	0.707464	0.483122	0.469857	0.210982	0.241573	0.117121	0.136695	0.0615419	0.0689252	0.0226961	0.0289983		85.2	1.09569	0	0.767736	0	0.525691	0	0.258622	0.307276	0.135213	0.16008	0.0657961	0.076857	0.0231547	0.0332038
85.4	1.06862	1.05764	0.726863	0.708481	0.484585	0.470764	0.211261	0.242132	0.117422	0.136997	0.0620759	0.0690809	0.0230207	0.029065		85.4	1.0963	0	0.769054	0	0.526853	0	0.25935	0.307959	0.135314	0.160446	0.0658458	0.077035	0.0231234	0.0332813
85.6	1.06877	1.05853	0.727192	0.709495	0.484904	0.47167	0.211282	0.242691	0.116686	0.137299	0.0614339	0.0692365	0.0226698	0.0291317		85.6	1.09698	0	0.770196	0	0.527795	0	0.259886	0.308643	0.136031	0.160812	0.0658589	0.077213	0.0231794	0.0333587
85.8	1.06918	1.05943	0.727908	0.710507	0.485583	0.472576	0.211518	0.24325	0.116431	0.1376	0.0605601	0.069392	0.0223721	0.0291984		85.8	1.0978	0	0.771461	0	0.528415	0	0.260724	0.309327	0.136799	0.161178	0.0663315	0.0773911	0.0231454	0.0334361
86	1.06996	1.06032	0.728842	0.711517	0.486495	0.473481	0.21221	0.24381	0.116636	0.137902	0.0600999	0.0695476	0.0225746	0.0292651		86	1.09874	0	0.772685	0	0.529474	0	0.262027	0.31001	0.137603	0.161544	0.0667999	0.0775691	0.0234933	0.0335135
86.2	1.0706	1.06121	0.729604	0.712526	0.487178	0.474385	0.212642	0.244369	0.116453	0.138204	0.0601092	0.0697031	0.0226922	0.0293318		86.2	1.09893	0	0.773759	0	0.531113	0	0.263172	0.310693	0.138593	0.161909	0.0673102	0.0777471	0.0236366	0.0335909
86.4	1.07118	1.0621	0.730749	0.713533	0.487919	0.475288	0.213347	0.244928	0.116552	0.138505	0.0599981	0.0698586	0.0232127	0.0293985		86.4	1.09931	0	0.77412	0	0.531576	0	0.26329	0.311376	0.138786	0.162275	0.0671814	0.0779251	0.0234799	0.0336684
86.6	1.07214	1.06299	0.7314	0.714538	0.48868	0.476191	0.213588	0.245487	0.116194	0.138807	0.0600729	0.0700141	0.02347	0.0294652		86.6	1.09946	0	0.774902	0	0.531802	0	0.263644	0.312059	0.138772	0.162641	0.0668322	0.078103	0.0236056	0.0337458
86.8	1.07263	1.06387	0.731984	0.715541	0.489322	0.477092	0.213807	0.246045	0.115822	0.139108	0.0602593	0.0701695	0.023404	0.0295319		86.8	1.10059	0	0.775933	0	0.532812	0	0.264687	0.312742	0.139178	0.163006	0.0671353	0.078281	0.0235998	0.0338232
87	1.07309	1.06475	0.732985	0.716542	0.490301	0.477993	0.215074	0.246604	0.116365	0.139409	0.0603727	0.0703249	0.0237386	0.0295985		87	1.10229	0	0.777056	0	0.533693	0	0.265475	0.313424	0.139907	0.163372	0.0677886	0.0784589	0.0233974	0.0339006
87.2	1.07338	1.06563	0.73396	0.717541	0.490661	0.478894	0.215338	0.247163	0.116381	0.13971	0.0602885	0.0704803	0.0234549	0.0296652		87.2	1.10353	0	0.778012	0	0.534719	0	0.266283	0.314107	0.140893	0.163737	0.0677279	0.0786369	0.0239079	0.033978
87.4	1.07408	1.06651	0.735198	0.718539	0.49146	0.479794	0.216308	0.247722	0.116057	0.140011	0.0606475	0.0706357	0.0235079	0.0297318		87.4	1.10453	0	0.778782	0	0.536317	0	0.267272	0.314789	0.141639	0.164103	0.0682985	0.0788148	0.0242537	0.0340554
87.6	1.07459	1.06738	0.736219	0.719535	0.491862	0.480692	0.21615	0.248281	0.116274	0.140312	0.0605024	0.070791	0.0229801	0.0297985		87.6	1.10603	0	0.780088	0	0.538761	0	0.268197	0.315471	0.142908	0.164468	0.0693928	0.0789927	0.0249809	0.0341328
87.8	1.07544	1.06825	0.737295	0.720528	0.492816	0.481591	0.21696	0.24884	0.116346	0.140613	0.0607782	0.0709463	0.0230098	0.0298651		87.8	1.10658	0	0.781088	0	0.540193	0	0.268808	0.316153	0.143274	0.164834	0.0696811	0.0791706	0.0245648	0.0342102
88	1.07649	1.06912	0.737923	0.721521	0.493637	0.482488	0.217079	0.249398	0.116534	0.140914	0.0604272	0.0711016	0.0228863	0.0299318		88	1.10782	0	0.781942	0	0.541733	0	0.269565	0.316834	0.143603	0.165199	0.070237	0.0793485	0.0246437	0.0342876
88.2	1.07729	1.06999	0.738633	0.722511	0.494202	0.483385	0.217397	0.249957	0.116711	0.141215	0.060822	0.0712568	0.0226109	0.0299984		88.2	1.10881	0	0.78377	0	0.542946	0	0.270302	0.317516	0.143656	0.165564	0.0703453	0.0795264	0.0243381	0.034365
88.4	1.07784	1.07085	0.739618	0.723499	0.495726	0.484281	0.218068	0.250516	0.117281	0.141515	0.0606698	0.071412	0.0230469	0.030065		88.4	1.1097	0	0.78482	0	0.544388	0	0.270907	0.318197	0.143939	0.16593	0.0701545	0.0797043	0.024599	0.0344424
88.6	1.07895	1.07171	0.740767	0.724486	0.496846	0.485176	0.2184	0.251074	0.118425	0.141816	0.0619485	0.0715672	0.0232658	0.0301316		88.6	1.11089	0	0.785914	0	0.545745	0	0.272077	0.318878	0.144011	0.166295	0.0702533	0.0798822	0.0248813	0.0345198
88.8	1.07987	1.07257	0.741414	0.725471	0.49811	0.486071	0.21873	0.251633	0.119208	0.142116	0.0622835	0.0717224	0.0234319	0.0301983		88.8	1.11244	0	0.787421	0	0.547598	0	0.273413	0.319559	0.144603	0.16666	0.0709528	0.08006	0.0255672	0.0345972
89	1.08071	1.07343	0.742515	0.726454	0.499174	0.486965	0.219435	0.252191	0.120037	0.142417	0.0627558	0.0718775	0.0234306	0.0302649		89	1.11263	0	0.787956	0	0.548678	0	0.274187	0.32024	0.144675	0.167025	0.070823	0.0802379	0.0255619	0.0346746
89.2	1.08221	1.07428	0.743726	0.727435	0.501165	0.487858	0.219911	0.25275	0.120799	0.142717	0.0636629	0.0720326	0.0238977	0.0303315		89.2	1.11331	0	0.788731	0	0.549578	0	0.275265	0.320921	0.144083	0.16739	0.0704633	0.0804157	0.0251371	0.0347519
89.4	1.08351	1.07514	0.74454	0.728415	0.502562	0.48875	0.220941	0.253308	0.121198	0.143017	0.0641166	0.0721877	0.0246425	0.0303981		89.4	1.11402	0	0.790086	0	0.550834	0	0.275891	0.321601	0.144356	0.167755	0.0711792	0.0805935	0.0261123	0.0348293
89.6	1.08542	1.07599	0.746364	0.729393	0.503946	0.489642	0.221914	0.253867	0.122425	0.143317	0.0646975	0.0723427	0.0251175	0.0304646		89.6	1.11427	0	0.790853	0	0.551942	0	0.276531	0.322282	0.144912	0.16812	0.0708909	0.0807713	0.0266131	0.0349067
89.8	1.08668	1.07683	0.747755	0.730369	0.505465	0.490533	0.22297	0.254425	0.123419	0.143618	0.0644858	0.0724977	0.0253457	0.0305312		89.8	1.11455	0	0.791679	0	0.552806	0	0.277499	0.322962	0.145108	0.168485	0.0709147	0.0809491	0.0270167	0.0349841
90	1.08797	1.07768	0.749706	0.731343	0.506746	0.491423	0.224325	0.254983	0.124307	0.143917	0.0655777	0.0726527	0.0261511	0.0305978		90	1.11426	0	0.791681	0	0.553141	0	0.277682	0.323642	0.14453	0.16885	0.0703618	0.0811269	0.0267105	0.0350615
90.2	1.08895	1.07852	0.751012	0.732316	0.508093	0.492313	0.22489	0.255542	0.124496	0.144217	0.065891	0.0728077	0.0266894	0.0306644		90.2	1.11448	0	0.792464	0	0.553728	0	0.278444	0.324322	0.145031	0.169215	0.0705142	0.0813047	0.0269359	0.0351388
90.4	1.09033	1.07936	0.752423	0.733286	0.508916	0.493202	0.225804	0.2561	0.124866	0.144517	0.0659964	0.0729626	0.0269453	0.0307309		90.4	1.11504	0	0.793351	0	0.55399	0	0.278741	0.325001	0.144755	0.16958	0.0703847	0.0814825	0.0268311	0.0352162
90.6	1.09054	1.0802	0.753298	0.734255	0.509726	0.49409	0.226358	0.256658	0.124892	0.144817	0.065286	0.0731175	0.0266449	0.0307975		90.6	1.11586	0	0.79461	0	0.554944	0	0.279506	0.325681	0.14474	0.169944	0.070637	0.0816602	0.0269632	0.0352936
90.8	1.09093	1.08104	0.754051	0.735223	0.510242	0.494978	0.226726	0.257217	0.124629	0.145117	0.0650949	0.0732724	0.0262401	0.030864		90.8	1.11725	0	0.795828	0	0.556383	0	0.280301	0.32636	0.1454	0.170309	0.0710183	0.081838	0.0271767	0.0353709
91	1.09145	1.08187	0.755139	0.736188	0.510668	0.495864	0.227247	0.257775	0.124441	0.145416	0.0645807	0.0734273	0.0255936	0.0309306		91	1.11813	0	0.796829	0	0.55741	0	0.280853	0.327039	0.145703	0.170674	0.0716983	0.0820157	0.0275748	0.0354483
91.2	1.09212	1.0827	0.756321	0.737152	0.511068	0.49675	0.227498	0.258333	0.123903	0.145716	0.0646229	0.0735821	0.0250034	0.0309971		91.2	1.11807	0	0.798016	0	0.558649	0	0.28144	0.327718	0.146019	0.171038	0.0714896	0.0821934	0.0276524	0.0355256
91.4	1.09264	1.08353	0.757134	0.738114	0.511376	0.497636	0.227676	0.258891	0.122994	0.146015	0.0640217	0.0737369	0.02461	0.0310636		91.4	1.11854	0	0.798859	0	0.55994	0	0.281871	0.328397	0.146477	0.171403	0.071987	0.0823711	0.0274308	0.035603
91.6	1.09285	1.08436	0.757519	0.739075	0.511743	0.49852	0.22772	0.259449	0.123082	0.146314	0.0632694	0.0738916	0.0239917	0.0311302		91.6	1.11965	0	0.799415	0	0.560625	0	0.281935	0.329076	0.14693	0.171768	0.0725899	0.0825488	0.0271519	0.0356804
91.8	1.0931	1.08519	0.758043	0.740033	0.51262	0.499404	0.228132	0.260007	0.123264	0.146614	0.0630968	0.0740464	0.0240623	0.0311967		91.8	1.1202	0	0.800234	0	0.561239	0	0.282552	0.329754	0.146759	0.172132	0.0720381	0.0827265	0.0263737	0.0357577
92	1.09345	1.08601	0.758661	0.74099	0.513374	0.500288	0.228588	0.260565	0.124029	0.146913	0.0631489	0.0742011	0.0239784	0.0312632		92	1.1218	0	0.801764	0	0.562458	0	0.283401	0.330432	0.147469	0.172497	0.0725586	0.0829042	0.0266623	0.0358351
92.2	1.09386	1.08683	0.759276	0.741946	0.514329	0.50117	0.229072	0.261123	0.124494	0.147212	0.0631551	0.0743558	0.0237837	0.0313297		92.2	1.1231	0	0.803332	0	0.563258	0	0.283616	0.33111	0.148018	0.172861	0.0720901	0.0830819	0.0264552	0.0359124
92.4	1.09446	1.08765	0.76023	0.742899	0.515598	0.502052	0.229157	0.261681	0.125172	0.147511	0.0630406	0.0745104	0.023775	0.0313962		92.4	1.12448	0	0.804382	0	0.564345	0	0.284532	0.331788	0.148739	0.173225	0.0723405	0.0832595	0.026416	0.0359897
92.6	1.09517	1.08847	0.761334	0.743851	0.516766	0.502933	0.229368	0.262239	0.126022	0.14781	0.0637264	0.0746651	0.0237118	0.0314627		92.6	1.1255	0	0.805076	0	0.565266	0	0.285362	0.332466	0.149029	0.17359	0.0723227	0.0834372	0.0261397	0.0360671
92.8	1.09627	1.08928	0.762666	0.744801	0.51851	0.503814	0.230075	0.262797	0.126599	0.148108	0.0644794	0.0748197	0.0240278	0.0315292		92.8	1.12638	0	0.805583	0	0.567073	0	0.286189	0.333144	0.149509	0.173954	0.0724206	0.0836148	0.0262173	0.0361444
93	1.09745	1.09009	0.763715	0.74575	0.519881	0.504693	0.231069	0.263355	0.127207	0.148407	0.0653387	0.0749742	0.0242191	0.0315957		93	1.12671	0	0.806061	0	0.568134	0	0.286534	0.333821	0.14922	0.174318	0.0722742	0.0837924	0.0258785	0.0362218
93.2	1.09812	1.0909	0.76442	0.746697	0.521031	0.505572	0.231429	0.263912	0.127206	0.148706	0.0657267	0.0751288	0.0247479	0.0316621		93.2	1.12847	0	0.807613	0	0.569647	0	0.287845	0.334499	0.149922	0.174682	0.0731656	0.08397	0.0266835	0.0362991
93.4	1.09929	1.09171	0.765303	0.747642	0.522036	0.506451	0.2327	0.26447	0.127718	0.149004	0.0662614	0.0752833	0.0252111	0.0317286		93.4	1.12916	0	0.80875	0	0.570405	0	0.288142	0.335176	0.150217	0.175046	0.0735965	0.0841476	0.0272335	0.0363764
93.6	1.10053	1.09252	0.766894	0.748585	0.523143	0.507328	0.233261	0.265028	0.128557	0.149303	0.0672141	0.0754378	0.0255003	0.0317951		93.6	1.12908	0	0.809395	0	0.571568	0	0.288892	0.335853	0.150809	0.17541	0.0733999	0.0843252	0.0272845	0.0364538
93.8	1.10126	1.09332	0.767948	0.749527	0.524091	0.508205	0.234568	0.265586	0.129151	0.149601	0.0676816	0.0755922	0.0259166	0.0318615		93.8	1.12972	0	0.810158	0	0.572612	0	0.289271	0.33653	0.151109	0.175774	0.0737876	0.0845028	0.0273885	0.0365311
94	1.10217	1.09412	0.768571	0.750467	0.524781	0.509082	0.235236	0.266143	0.128765	0.149899	0.0683111	0.0757467	0.026124	0.031928		94	1.13027	0	0.810863	0	0.57375	0	0.289766	0.337206	0.151232	0.176138	0.0740043	0.0846804	0.0278059	0.0366084
94.2	1.10248	1.09492	0.769046	0.751406	0.525758	0.509957	0.235984	0.266701	0.12847	0.150198	0.0686285	0.0759011	0.0261968	0.0319944		94.2	1.1305	0	0.812373	0	0.574857	0	0.290552	0.337883	0.152099	0.176502	0.0742958	0.0848579	0.027922	0.0366857
94.4	1.10357	1.09572	0.770241	0.752343	0.526641	0.510832	0.236591	0.267259	0.128903	0.150496	0.0685824	0.0760554	0.0265603	0.0320609		94.4	1.13125	0	0.813659	0	0.576541	0	0.291253	0.338559	0.152029	0.176866	0.0745216	0.0850355	0.0279258	0.0367631
94.6	1.10423	1.09652	0.771151	0.753278	0.527429	0.511706	0.237427	0.267816	0.129219	0.150794	0.0689339	0.0762098	0.0274202	0.0321273		94.6	1.13198	0	0.815036	0	0.577822	0	0.291855	0.339235	0.152613	0.17723	0.0746374	0.085213	0.0280409	0.0368404
94.8	1.10504	1.09731	0.77177	0.754212	0.5276	0.51258	0.237382	0.268374	0.129195	0.151092	0.0691488	0.0763641	0.0273793	0.0321937		94.8	1.13271	0	0.816056	0	0.57911	0	0.292493	0.339911	0.153224	0.177594	0.0745825	0.0853905	0.028344	0.0369177
95	1.10556	1.0981	0.772469	0.755144	0.528372	0.513453	0.237769	0.268931	0.128826	0.15139	0.0689675	0.0765184	0.0269034	0.0322601		95	1.13283	0	0.816961	0	0.580467	0	0.293355	0.340587	0.154012	0.177958	0.0747803	0.085568	0.028257	0.036995
95.2	1.1057	1.09889	0.773158	0.756074	0.529178	0.514325	0.237947	0.269489	0.128875	0.151688	0.0687874	0.0766727	0.0269345	0.0323265		95.2	1.13301	0	0.818149	0	0.581454	0	0.294028	0.341262	0.154381	0.178322	0.0744426	0.0857455	0.0277078	0.0370723
95.4	1.10604	1.09968	0.77371	0.757003	0.529482	0.515196	0.238242	0.270046	0.129062	0.151985	0.06849	0.0768269	0.0264898	0.032393		95.4	1.13354	0	0.818716	0	0.581903	0	0.293927	0.341938	0.154536	0.178685	0.0742765	0.085923	0.027394	0.0371496
95.6	1.10628	1.10047	0.774439	0.75793	0.530226	0.516067	0.238909	0.270603	0.129765	0.152283	0.0684747	0.0769811	0.0269414	0.0324594		95.6	1.13429	0	0.819679	0	0.582741	0	0.293942	0.342613	0.155021	0.179049	0.0742046	0.0861005	0.0270116	0.0372269
95.8	1.10657	1.10125	0.775341	0.758855	0.531382	0.516937	0.239202	0.271161	0.130901	0.152581	0.0682651	0.0771353	0.0269845	0.0325257		95.8	1.13466	0	0.820578	0	0.583443	0	0.29389	0.343288	0.155162	0.179412	0.0736529	0.086278	0.0261946	0.0373042
96	1.10761	1.10204	0.77628	0.759779	0.532105	0.517807	0.239338	0.271718	0.13162	0.152878	0.0681518	0.0772895	0.0262092	0.0325921		96	1.13552	0	0.821549	0	0.584139	0	0.293855	0.343963	0.155529	0.179776	0.0740737	0.0864554	0.0258347	0.0373815
96.2	1.10819	1.10282	0.777118	0.760702	0.533566	0.518676	0.239637	0.272275	0.13195	0.153175	0.0673126	0.0774436	0.0259183	0.0326585		96.2	1.13639	0	0.821917	0	0.584662	0	0.293752	0.344638	0.15594	0.180139	0.073416	0.0866329	0.0250443	0.0374588
96.4	1.10879	1.10359	0.778134	0.761622	0.53494	0.519544	0.239135	0.272833	0.131954	0.153473	0.0672655	0.0775977	0.0252683	0.0327249		96.4	1.13686	0	0.821816	0	0.585491	0	0.294033	0.345313	0.155805	0.180503	0.0731676	0.0868103	0.0246355	0.0375361
96.6	1.10972	1.10437	0.779542	0.762541	0.536363	0.520411	0.240069	0.27339	0.132471	0.15377	0.0680459	0.0777518	0.0251782	0.0327913		96.6	1.13768	0	0.822294	0	0.586707	0	0.294609	0.345987	0.156194	0.180866	0.0731513	0.0869878	0.0245161	0.0376134
96.8	1.11058	1.10515	0.780384	0.763459	0.537452	0.521278	0.240625	0.273947	0.13254	0.154067	0.068269	0.0779058	0.024961	0.0328576		96.8	1.13865	0	0.822742	0	0.587924	0	0.295176	0.346661	0.156487	0.18123	0.073206	0.0871652	0.0245947	0.0376907
97	1.11154	1.10592	0.781758	0.764375	0.53834	0.522144	0.241342	0.274504	0.132635	0.154364	0.0685895	0.0780598	0.0249756	0.032924		97	1.13953	0	0.823973	0	0.588583	0	0.296073	0.347336	0.156784	0.181593	0.0738539	0.0873426	0.0246263	0.037768
97.2	1.11205	1.10669	0.7826	0.765289	0.539111	0.523009	0.24177	0.275061	0.132282	0.154661	0.069079	0.0782138	0.0249257	0.0329903		97.2	1.14031	0	0.824712	0	0.589129	0	0.297109	0.348009	0.157262	0.181956	0.074135	0.08752	0.0247621	0.0378453
97.4	1.1137	1.10746	0.783806	0.766202	0.540317	0.523874	0.24282	0.275618	0.132593	0.154958	0.0697804	0.0783678	0.0249686	0.0330567		97.4	1.14028	0	0.825136	0	0.589977	0	0.297106	0.348683	0.156993	0.18232	0.0739849	0.0876973	0.0247174	0.0379226
97.6	1.11507	1.10823	0.785141	0.767113	0.54144	0.524738	0.243352	0.276175	0.132876	0.155255	0.070659	0.0785217	0.0250833	0.033123		97.6	1.14011	0	0.825694	0	0.591249	0	0.297558	0.349357	0.157331	0.182683	0.0740442	0.0878747	0.0249859	0.0379999
97.8	1.11592	1.10899	0.78643	0.768023	0.542614	0.525601	0.244769	0.276732	0.133112	0.155552	0.0711261	0.0786756	0.025424	0.0331893		97.8	1.14064	0	0.826281	0	0.592419	0	0.298291	0.35003	0.157315	0.183046	0.0741528	0.0880521	0.0256074	0.0380772
98	1.11646	1.10976	0.786741	0.768931	0.543462	0.526464	0.24529	0.277289	0.132435	0.155848	0.0712008	0.0788295	0.0253104	0.0332557		98	1.14143	0	0.827624	0	0.5939	0	0.29931	0.350704	0.157762	0.183409	0.0746025	0.0882294	0.0261251	0.0381544
98.2	1.11784	1.11052	0.788139	0.769837	0.544694	0.527326	0.24618	0.277846	0.133333	0.156145	0.0722049	0.0789833	0.0263464	0.033322		98.2	1.14147	0	0.828376	0	0.594783	0	0.300483	0.351377	0.157994	0.183772	0.0744377	0.0884068	0.0259995	0.0382317
98.4	1.11889	1.11128	0.789279	0.770742	0.545728	0.528187	0.24657	0.278403	0.134236	0.156441	0.0724581	0.0791371	0.0271907	0.0333883		98.4	1.14317	0	0.829359	0	0.596015	0	0.301703	0.35205	0.158327	0.184135	0.0745812	0.0885841	0.0267702	0.038309
98.6	1.1197	1.11204	0.790209	0.771645	0.546356	0.529048	0.247372	0.27896	0.134834	0.156738	0.0731919	0.0792909	0.0277627	0.0334546		98.6	1.14383	0	0.830238	0	0.597073	0	0.30277	0.352723	0.158817	0.184498	0.0749647	0.0887614	0.027092	0.0383862
98.8	1.12004	1.11279	0.790393	0.772547	0.546622	0.529908	0.247283	0.279517	0.135111	0.157034	0.0730381	0.0794447	0.0272465	0.0335209		98.8	1.14453	0	0.831073	0	0.598458	0	0.304449	0.353395	0.159314	0.184861	0.0753224	0.0889387	0.0275468	0.0384635
99	1.12032	1.11355	0.791308	0.773448	0.547266	0.530767	0.247121	0.280074	0.135207	0.15733	0.0729268	0.0795984	0.0270557	0.0335872		99	1.14511	0	0.832309	0	0.599758	0	0.305777	0.354068	0.160307	0.185224	0.0762461	0.089116	0.0279768	0.0385408
99.2	1.12072	1.1143	0.792318	0.774346	0.547596	0.531626	0.246967	0.280631	0.135824	0.157627	0.0729579	0.0797521	0.0272321	0.0336535		99.2	1.14597	0	0.83356	0	0.60101	0	0.306576	0.35474	0.160314	0.185587	0.0767376	0.0892933	0.0284238	0.038618
99.4	1.12101	1.11505	0.792938	0.775244	0.547896	0.532484	0.247327	0.281187	0.136243	0.157923	0.0726355	0.0799058	0.0273471	0.0337198		99.4	1.14719	0	0.834455	0	0.602056	0	0.306926	0.355412	0.160692	0.185949	0.0769741	0.0894705	0.0286651	0.0386953
99.6	1.12112	1.1158	0.793262	0.776139	0.548405	0.533341	0.247337	0.281744	0.136998	0.158219	0.0721043	0.0800595	0.0277039	0.033786		99.6	1.1476	0	0.83533	0	0.603091	0	0.306811	0.356084	0.160962	0.186312	0.0773776	0.0896478	0.0286875	0.0387726
99.8	1.12128	1.11655	0.79329	0.777034	0.548733	0.534198	0.247214	0.282301	0.137455	0.158515	0.071305	0.0802131	0.0271285	0.0338523		99.8	1.1486	0	0.835905	0	0.604289	0	0.307286	0.356756	0.160746	0.186675	0.077895	0.0898251	0.0287018	0.0388498
100	1.12187	1.11729	0.793762	0.777926	0.549574	0.535054	0.247449	0.282857	0.13766	0.15881	0.070868	0.0803667	0.0265172	0.0339186		100	1.14909	0	0.836337	0	0.605268	0	0.307598	0.357427	0.161164	0.187037	0.0785163	0.0900023	0.0285688	0.0389271
100.2	1.12179	1.11804	0.794342	0.778817	0.551125	0.535909	0.248031	0.283414	0.137876	0.159106	0.0702319	0.0805203	0.0266862	0.0339848		100.2	1.15011	0	0.837378	0	0.606345	0	0.307913	0.358099	0.162065	0.1874	0.0787084	0.0901795	0.0287719	0.0390043
100.4	1.12252	1.11878	0.795026	0.779707	0.55203	0.536764	0.248302	0.28397	0.138267	0.159402	0.070324	0.0806738	0.026469	0.0340511		100.4	1.15069	0	0.837759	0	0.607214	0	0.30821	0.35877	0.162217	0.187763	0.0788363	0.0903567	0.0290334	0.0390816
100.6	1.12321	1.11952	0.795939	0.780595	0.552681	0.537618	0.249129	0.284527	0.138871	0.159697	0.0703043	0.0808273	0.0264559	0.0341173		100.6	1.15135	0	0.839284	0	0.608422	0	0.308989	0.359441	0.163092	0.188125	0.0793421	0.0905339	0.0287964	0.0391588
100.8	1.12364	1.12026	0.796668	0.781482	0.553192	0.538471	0.249191	0.285083	0.138763	0.159993	0.0697443	0.0809808	0.0261622	0.0341836		100.8	1.15098	0	0.839572	0	0.608788	0	0.30871	0.360112	0.162565	0.188488	0.0788719	0.0907111	0.0279199	0.0392361
101	1.12425	1.121	0.797654	0.782367	0.553978	0.539324	0.250013	0.28564	0.138737	0.160288	0.0701553	0.0811343	0.0260574	0.0342498		101	1.15086	0	0.840587	0	0.609508	0	0.309207	0.360783	0.163002	0.18885	0.0788115	0.0908883	0.0274612	0.0393133
101.2	1.12514	1.12173	0.798449	0.783251	0.554914	0.540176	0.25053	0.286196	0.138752	0.160584	0.0702247	0.0812877	0.0261108	0.034316		101.2	1.15104	0	0.841108	0	0.610393	0	0.309253	0.361454	0.162816	0.189212	0.0781496	0.0910655	0.0272689	0.0393905
101.4	1.12612	1.12247	0.799342	0.784133	0.555801	0.541028	0.251521	0.286753	0.139171	0.160879	0.0702662	0.0814411	0.0262469	0.0343822		101.4	1.15111	0	0.842002	0	0.611473	0	0.309396	0.362124	0.162229	0.189575	0.077898	0.0912427	0.0273986	0.0394678
101.6	1.12726	1.1232	0.800675	0.785014	0.557003	0.541878	0.25239	0.287309	0.139579	0.161174	0.0709096	0.0815945	0.0268227	0.0344485		101.6	1.15102	0	0.843069	0	0.612203	0	0.309906	0.362794	0.16244	0.189937	0.0775921	0.0914198	0.0271602	0.039545
101.8	1.12787	1.12393	0.801685	0.785893	0.55832	0.542729	0.253422	0.287865	0.139552	0.161469	0.0712102	0.0817479	0.0274253	0.0345147		101.8	1.1513	0	0.84355	0	0.613178	0	0.310608	0.363465	0.162368	0.190299	0.0773142	0.0915969	0.0270994	0.0396222
102	1.12895	1.12466	0.802646	0.786771	0.559492	0.543578	0.254267	0.288422	0.139835	0.161764	0.0716463	0.0819012	0.0283739	0.0345809		102	1.15169	0	0.844378	0	0.613981	0	0.31137	0.364134	0.162659	0.190661	0.0772679	0.0917741	0.0267578	0.0396995
102.2	1.13073	1.12539	0.804359	0.787647	0.560787	0.544427	0.255522	0.288978	0.140652	0.162059	0.0726802	0.0820545	0.0293982	0.0346471		102.2	1.15255	0	0.8451	0	0.61496	0	0.312874	0.364804	0.163069	0.191024	0.0775603	0.0919512	0.0267581	0.0397767
102.4	1.13115	1.12611	0.804973	0.788522	0.561266	0.545275	0.256321	0.289534	0.14119	0.162354	0.072899	0.0822077	0.0296983	0.0347133		102.4	1.1536	0	0.846246	0	0.615626	0	0.314067	0.365474	0.162841	0.191386	0.0780119	0.0921283	0.0271632	0.0398539
102.6	1.13256	1.12684	0.806347	0.789395	0.562225	0.546122	0.257338	0.29009	0.142	0.162649	0.0738834	0.082361	0.030101	0.0347794		102.6	1.15394	0	0.846564	0	0.616272	0	0.31524	0.366143	0.162882	0.191748	0.0784762	0.0923054	0.0267408	0.0399312
102.8	1.13324	1.12756	0.807318	0.790267	0.563123	0.546969	0.257924	0.290646	0.142335	0.162944	0.0745223	0.0825142	0.0303772	0.0348456		102.8	1.15507	0	0.847456	0	0.617341	0	0.316812	0.366813	0.163609	0.19211	0.0791096	0.0924825	0.0272063	0.0400084
103	1.13359	1.12828	0.808321	0.791138	0.563917	0.547816	0.258402	0.291203	0.142654	0.163238	0.0749474	0.0826674	0.0308588	0.0349118		103	1.1562	0	0.848852	0	0.618683	0	0.317907	0.367482	0.164387	0.192472	0.0795703	0.0926596	0.0281447	0.0400856
103.2	1.13402	1.129	0.809412	0.792007	0.565184	0.548661	0.258943	0.291759	0.142827	0.163533	0.0754132	0.0828205	0.0310267	0.0349779		103.2	1.15745	0	0.849609	0	0.620176	0	0.318483	0.368151	0.164467	0.192834	0.0793635	0.0928366	0.0285536	0.0401628
103.4	1.13423	1.12972	0.810237	0.792874	0.566446	0.549506	0.259612	0.292315	0.14318	0.163827	0.0756039	0.0829737	0.031106	0.0350441		103.4	1.15901	0	0.850152	0	0.621457	0	0.319085	0.36882	0.165033	0.193196	0.0794032	0.0930137	0.0287897	0.04024
103.6	1.13484	1.13044	0.810966	0.79374	0.567273	0.55035	0.260257	0.292871	0.143977	0.164122	0.0762471	0.0831268	0.0311094	0.0351103		103.6	1.15978	0	0.851019	0	0.622806	0	0.319547	0.369488	0.165531	0.193557	0.0797851	0.0931907	0.0290034	0.0403172
103.8	1.13572	1.13115	0.811414	0.794605	0.567652	0.551194	0.260601	0.293427	0.143787	0.164416	0.0761584	0.0832798	0.0309078	0.0351764		103.8	1.16079	0	0.851843	0	0.624275	0	0.320591	0.370157	0.166446	0.193919	0.080177	0.0933677	0.0294969	0.0403944
104	1.13675	1.13187	0.812942	0.795468	0.569351	0.552037	0.261404	0.293983	0.144614	0.16471	0.0764262	0.0834329	0.0310108	0.0352425		104	1.16192	0	0.853158	0	0.62584	0	0.321601	0.370825	0.167948	0.194281	0.0808667	0.0935448	0.0301392	0.0404716
104.2	1.1376	1.13258	0.81386	0.79633	0.570196	0.552879	0.261833	0.294539	0.144925	0.165004	0.0762489	0.0835859	0.0310881	0.0353087		104.2	1.16303	0	0.854418	0	0.626965	0	0.322627	0.371493	0.168606	0.194643	0.0811008	0.0937218	0.0305124	0.0405488
104.4	1.13824	1.13329	0.814304	0.797191	0.570671	0.553721	0.262033	0.295094	0.145056	0.165298	0.0761491	0.0837389	0.0305908	0.0353748		104.4	1.16345	0	0.855	0	0.627856	0	0.323273	0.372161	0.168642	0.195004	0.0812567	0.0938988	0.0303142	0.040626
104.6	1.13871	1.134	0.815028	0.79805	0.571053	0.554562	0.261994	0.29565	0.144516	0.165592	0.0758137	0.0838919	0.0299026	0.0354409		104.6	1.16379	0	0.856377	0	0.629428	0	0.324091	0.372829	0.169333	0.195366	0.0813793	0.0940758	0.0303239	0.0407032
104.8	1.13919	1.1347	0.815443	0.798907	0.571558	0.555402	0.262093	0.296206	0.144068	0.165886	0.0758179	0.0840448	0.0294271	0.035507		104.8	1.16395	0	0.857287	0	0.630483	0	0.324729	0.373497	0.169493	0.195727	0.0818188	0.0942527	0.0306064	0.0407804
105	1.14007	1.13541	0.816563	0.799763	0.572661	0.556242	0.263012	0.296762	0.144659	0.16618	0.0761128	0.0841977	0.0298746	0.0355731		105	1.16464	0	0.858173	0	0.631873	0	0.325324	0.374164	0.169962	0.196089	0.0818042	0.0944297	0.0308958	0.0408576
105.2	1.14039	1.13611	0.817086	0.800618	0.573455	0.557081	0.262815	0.297318	0.144604	0.166474	0.0756675	0.0843506	0.0296765	0.0356392		105.2	1.16561	0	0.858923	0	0.633325	0	0.325882	0.374831	0.17036	0.19645	0.0819014	0.0946066	0.0315864	0.0409348
105.4	1.14148	1.13682	0.81798	0.801472	0.573999	0.55792	0.263298	0.297873	0.144683	0.166767	0.0754877	0.0845034	0.0298912	0.0357053		105.4	1.16587	0	0.859602	0	0.634248	0	0.326152	0.375499	0.170691	0.196812	0.0818598	0.0947836	0.031742	0.041012
105.6	1.1424	1.13752	0.818987	0.802324	0.57533	0.558758	0.263901	0.298429	0.144835	0.167061	0.0756151	0.0846563	0.030324	0.0357714		105.6	1.16576	0	0.860036	0	0.63532	0	0.326305	0.376166	0.171369	0.197173	0.0821431	0.0949605	0.0317908	0.0410892
105.8	1.1428	1.13822	0.819509	0.803174	0.576058	0.559595	0.264235	0.298985	0.144854	0.167354	0.0752402	0.0848091	0.0298706	0.0358375		105.8	1.16598	0	0.860066	0	0.635785	0	0.326812	0.376832	0.171253	0.197535	0.0823506	0.0951374	0.0320044	0.0411664
106	1.14383	1.13892	0.820669	0.804023	0.576618	0.560432	0.265512	0.29954	0.145265	0.167648	0.0754048	0.0849618	0.0298999	0.0359036		106	1.16628	0	0.86076	0	0.636084	0	0.327509	0.377499	0.172157	0.197896	0.082838	0.0953144	0.0318808	0.0412436
106.2	1.14499	1.13961	0.821	0.804871	0.57695	0.561268	0.266436	0.300096	0.146333	0.167941	0.0757318	0.0851146	0.0296815	0.0359697		106.2	1.16697	0	0.861533	0	0.636893	0	0.328234	0.378166	0.172842	0.198257	0.0833749	0.0954912	0.0319493	0.0413208
106.4	1.1457	1.14031	0.821249	0.805718	0.577715	0.562103	0.266859	0.300651	0.147215	0.168234	0.0763294	0.0852673	0.029618	0.0360357		106.4	1.16723	0	0.862471	0	0.637575	0	0.329109	0.378832	0.173469	0.198618	0.083552	0.0956681	0.0326974	0.0413979
106.6	1.14677	1.141	0.82239	0.806563	0.578945	0.562938	0.267953	0.301207	0.147814	0.168527	0.0772621	0.08542	0.0298834	0.0361018		106.6	1.16765	0	0.863402	0	0.638317	0	0.329636	0.379498	0.174178	0.19898	0.0835032	0.095845	0.0328931	0.0414751
106.8	1.1468	1.1417	0.822884	0.807406	0.57968	0.563772	0.268352	0.301762	0.148236	0.16882	0.0774128	0.0855727	0.0300079	0.0361678		106.8	1.16831	0	0.864566	0	0.639253	0	0.329979	0.380164	0.174932	0.199341	0.0836867	0.0960219	0.0333387	0.0415523
107	1.14754	1.14239	0.823937	0.808249	0.580411	0.564605	0.269508	0.302318	0.149013	0.169113	0.0780785	0.0857253	0.0304567	0.0362339		107	1.16866	0	0.865527	0	0.640303	0	0.330407	0.38083	0.175368	0.199702	0.0831304	0.0961987	0.033514	0.0416294
107.2	1.14858	1.14308	0.825485	0.80909	0.582074	0.565438	0.270151	0.302873	0.149607	0.169406	0.0789182	0.0858779	0.0307359	0.0362999		107.2	1.16975	0	0.8663	0	0.64146	0	0.331034	0.381496	0.175962	0.200063	0.0829924	0.0963756	0.0333908	0.0417066
107.4	1.14903	1.14377	0.826423	0.809929	0.582767	0.56627	0.270633	0.303429	0.150143	0.169699	0.0792464	0.0860305	0.0310532	0.036366		107.4	1.17108	0	0.867497	0	0.642723	0	0.332272	0.382161	0.176577	0.200424	0.0830758	0.0965524	0.0335659	0.0417838
107.6	1.15003	1.14445	0.827166	0.810768	0.583541	0.567102	0.271446	0.303984	0.150574	0.169992	0.0796748	0.086183	0.0311711	0.036432		107.6	1.17182	0	0.868889	0	0.643609	0	0.332847	0.382826	0.17707	0.200785	0.0834351	0.0967292	0.0334611	0.0418609
107.8	1.15094	1.14514	0.827875	0.811605	0.584695	0.567933	0.271725	0.304539	0.150541	0.170285	0.0797019	0.0863355	0.0310633	0.036498		107.8	1.17316	0	0.87041	0	0.644557	0	0.334128	0.383492	0.177771	0.201146	0.0836525	0.096906	0.0338274	0.0419381
108	1.15151	1.14583	0.828994	0.81244	0.586052	0.568763	0.272307	0.305094	0.151612	0.170577	0.0796977	0.086488	0.0311774	0.036564		108	1.17485	0	0.872141	0	0.646372	0	0.33598	0.384157	0.177897	0.201507	0.0843541	0.0970828	0.0342232	0.0420153
108.2	1.15144	1.14651	0.829711	0.813274	0.586721	0.569593	0.272854	0.30565	0.151454	0.17087	0.0797982	0.0866405	0.0310981	0.03663		108.2	1.17604	0	0.873216	0	0.64697	0	0.337094	0.384821	0.177704	0.201867	0.0844699	0.0972596	0.0340664	0.0420924
108.4	1.1512	1.14719	0.829996	0.814107	0.587567	0.570422	0.273101	0.306205	0.151235	0.171162	0.0798268	0.0867929	0.030565	0.036696		108.4	1.17683	0	0.874534	0	0.648408	0	0.337786	0.385486	0.178004	0.202228	0.0848198	0.0974364	0.0341517	0.0421696
108.6	1.15126	1.14787	0.830499	0.814939	0.588119	0.57125	0.273104	0.30676	0.151089	0.171454	0.0794333	0.0869454	0.0297842	0.036762		108.6	1.17779	0	0.87555	0	0.649936	0	0.338886	0.386151	0.178599	0.202589	0.0852041	0.0976132	0.0345607	0.0422467
108.8	1.15148	1.14855	0.831191	0.815769	0.589241	0.572078	0.273469	0.307315	0.151484	0.171747	0.079659	0.0870978	0.0293838	0.036828		108.8	1.17892	0	0.876035	0	0.650853	0	0.339955	0.386815	0.178607	0.20295	0.0858114	0.0977899	0.0346773	0.0423239
109	1.15131	1.14923	0.832511	0.816598	0.590362	0.572905	0.273368	0.30787	0.152054	0.172039	0.0794388	0.0872501	0.0295845	0.036894		109	1.17905	0	0.876003	0	0.651441	0	0.340551	0.387479	0.17849	0.20331	0.0852836	0.0979667	0.0342835	0.042401
109.2	1.15098	1.1499	0.832847	0.817425	0.590684	0.573732	0.273007	0.308425	0.151352	0.172331	0.0788464	0.0874024	0.0290837	0.03696		109.2	1.17945	0	0.876183	0	0.652468	0	0.341004	0.388143	0.179205	0.203671	0.0856335	0.0981434	0.0346181	0.0424782
109.4	1.15189	1.15058	0.834355	0.818251	0.591689	0.574558	0.273695	0.30898	0.151564	0.172623	0.0791748	0.0875547	0.0295357	0.037026		109.4	1.17922	0	0.876208	0	0.653093	0	0.341323	0.388807	0.179185	0.204031	0.0854178	0.0983201	0.0341427	0.0425553
109.6	1.15186	1.15125	0.834923	0.819076	0.592861	0.575383	0.274361	0.309535	0.151927	0.172915	0.0789693	0.087707	0.0298511	0.0370919		109.6	1.1789	0	0.876445	0	0.653672	0	0.341873	0.389471	0.178953	0.204392	0.0857262	0.0984969	0.0338697	0.0426324
109.8	1.15242	1.15192	0.835918	0.8199	0.593702	0.576208	0.27475	0.31009	0.152505	0.173207	0.0791505	0.0878593	0.0296696	0.0371579		109.8	1.17911	0	0.876477	0	0.654193	0	0.342484	0.390134	0.179089	0.204752	0.0853122	0.0986736	0.0336918	0.0427096
110	1.15341	1.1526	0.836942	0.820722	0.594225	0.577032	0.275927	0.310645	0.153544	0.173499	0.079596	0.0880115	0.0301296	0.0372238		110	1.17968	0	0.876806	0	0.655387	0	0.34255	0.390798	0.17992	0.205113	0.0855808	0.0988502	0.0334687	0.0427867
110.2	1.15474	1.15326	0.837695	0.821543	0.595367	0.577856	0.276534	0.3112	0.154301	0.17379	0.0803388	0.0881637	0.0310162	0.0372898		110.2	1.18	0	0.877478	0	0.656844	0	0.343157	0.391461	0.18065	0.205473	0.0859911	0.0990269	0.0342797	0.0428638
110.4	1.1554	1.15393	0.838455	0.822363	0.596117	0.578679	0.276926	0.311755	0.154477	0.174082	0.080869	0.0883159	0.0313997	0.0373557		110.4	1.18038	0	0.878531	0	0.658039	0	0.343692	0.392124	0.181039	0.205833	0.0862459	0.0992036	0.0347231	0.042941
110.6	1.15644	1.1546	0.839374	0.823181	0.596617	0.579501	0.277814	0.31231	0.154435	0.174373	0.0808958	0.088468	0.0318755	0.0374217		110.6	1.17997	0	0.878793	0	0.658118	0	0.342985	0.392787	0.180533	0.206194	0.0852184	0.0993803	0.0341464	0.0430181
110.8	1.1573	1.15527	0.840189	0.823998	0.596993	0.580323	0.27823	0.312865	0.154986	0.174665	0.0809985	0.0886201	0.0323441	0.0374876		110.8	1.17996	0	0.879332	0	0.658955	0	0.343036	0.393449	0.180959	0.206554	0.0850309	0.0995569	0.0336883	0.0430952
111	1.15896	1.15593	0.841034	0.824814	0.597474	0.581144	0.279162	0.313419	0.155234	0.174956	0.0813856	0.0887722	0.0325995	0.0375535		111	1.18015	0	0.880045	0	0.660058	0	0.343517	0.394112	0.180886	0.206914	0.084586	0.0997335	0.0334518	0.0431723
111.2	1.15952	1.15659	0.841447	0.825629	0.597997	0.581964	0.279418	0.313974	0.155066	0.175248	0.0808951	0.0889242	0.0325608	0.0376194		111.2	1.18119	0	0.881586	0	0.661409	0	0.344343	0.394774	0.181375	0.207274	0.0848296	0.0999102	0.0335628	0.0432495
111.4	1.16001	1.15726	0.84158	0.826442	0.59819	0.582784	0.279796	0.314529	0.154806	0.175539	0.0801235	0.0890763	0.0324031	0.0376853		111.4	1.18193	0	0.882354	0	0.662458	0	0.345167	0.395437	0.18136	0.207634	0.0851153	0.100087	0.0335328	0.0433266
111.6	1.16098	1.15792	0.842137	0.827254	0.599143	0.583603	0.280605	0.315083	0.154648	0.17583	0.080642	0.0892283	0.0323511	0.0377512		111.6	1.18253	0	0.883547	0	0.662892	0	0.345815	0.396099	0.18139	0.207994	0.0856627	0.100263	0.0332893	0.0434037
111.8	1.16222	1.15858	0.842884	0.828064	0.600404	0.584422	0.281108	0.315638	0.155199	0.176121	0.0808888	0.0893803	0.0329336	0.0378171		111.8	1.18391	0	0.885201	0	0.664282	0	0.347136	0.39676	0.182244	0.208354	0.0860918	0.10044	0.033449	0.0434808
112	1.16316	1.15924	0.843279	0.828874	0.600956	0.58524	0.281696	0.316193	0.155714	0.176412	0.0807145	0.0895322	0.0330304	0.037883		112	1.18484	0	0.886152	0	0.665579	0	0.347848	0.397422	0.182682	0.208714	0.0866766	0.100617	0.0334157	0.0435579
112.2	1.16354	1.15989	0.8436	0.829682	0.601641	0.586057	0.281641	0.316747	0.15559	0.176703	0.0805951	0.0896841	0.0327595	0.0379489		112.2	1.18569	0	0.88703	0	0.666133	0	0.348287	0.398084	0.182929	0.209074	0.086541	0.100793	0.0333939	0.043635
112.4	1.16388	1.16055	0.843612	0.830489	0.602051	0.586874	0.281101	0.317302	0.155685	0.176994	0.0799157	0.089836	0.0316754	0.0380148		112.4	1.18631	0	0.888185	0	0.667531	0	0.349102	0.398745	0.183672	0.209434	0.0871333	0.10097	0.0332999	0.0437121
112.6	1.16413	1.1612	0.843802	0.831294	0.602318	0.587691	0.281001	0.317856	0.156087	0.177284	0.0799629	0.0899879	0.0310825	0.0380807		112.6	1.18687	0	0.888482	0	0.668429	0	0.350155	0.399406	0.183802	0.209794	0.0873741	0.101146	0.0331587	0.0437892
112.8	1.16465	1.16186	0.844507	0.832099	0.602845	0.588506	0.280889	0.318411	0.156108	0.177575	0.0798807	0.0901397	0.0310028	0.0381465		112.8	1.18736	0	0.889031	0	0.669503	0	0.350909	0.400067	0.184677	0.210154	0.0879736	0.101323	0.0330571	0.0438663
113	1.16491	1.16251	0.845407	0.832902	0.603334	0.589321	0.281058	0.318965	0.156371	0.177866	0.0799864	0.0902915	0.0315172	0.0382124		113	1.18765	0	0.889828	0	0.670607	0	0.351734	0.400728	0.18552	0.210513	0.0885261	0.101499	0.0328242	0.0439434
113.2	1.16479	1.16316	0.845775	0.833704	0.603993	0.590136	0.281381	0.31952	0.156104	0.178156	0.0799713	0.0904433	0.0313813	0.0382783		113.2	1.18816	0	0.890246	0	0.671372	0	0.352237	0.401389	0.185692	0.210873	0.0891384	0.101676	0.0326992	0.0440205
113.4	1.16529	1.16381	0.847082	0.834504	0.605393	0.590949	0.281987	0.320074	0.15663	0.178447	0.080735	0.0905951	0.0319095	0.0383441		113.4	1.18895	0	0.890664	0	0.672105	0	0.353433	0.40205	0.185815	0.211233	0.0896082	0.101852	0.0324993	0.0440976
113.6	1.16559	1.16446	0.848038	0.835304	0.606665	0.591763	0.282936	0.320628	0.156644	0.178737	0.0809017	0.0907468	0.0324186	0.03841		113.6	1.18988	0	0.891025	0	0.673081	0	0.353893	0.40271	0.185843	0.211592	0.0898811	0.102029	0.0327175	0.0441747
113.8	1.16564	1.16511	0.848989	0.836102	0.607571	0.592575	0.28367	0.321183	0.156895	0.179027	0.0812793	0.0908985	0.0322655	0.0384758		113.8	1.19112	0	0.891411	0	0.674418	0	0.35446	0.40337	0.186284	0.211952	0.0902129	0.102205	0.0333717	0.0442518
114	1.16599	1.16575	0.849861	0.836899	0.608324	0.593387	0.284525	0.321737	0.157268	0.179317	0.0815519	0.0910502	0.0326749	0.0385416		114	1.19199	0	0.892068	0	0.675534	0	0.354596	0.40403	0.186692	0.212311	0.0907517	0.102382	0.0334672	0.0443289
114.2	1.16653	1.1664	0.850824	0.837694	0.609533	0.594199	0.285564	0.322291	0.157356	0.179607	0.0822581	0.0912018	0.0329616	0.0386074		114.2	1.19274	0	0.892911	0	0.676444	0	0.355464	0.40469	0.187274	0.212671	0.0913454	0.102558	0.0341418	0.044406
114.4	1.16687	1.16704	0.851786	0.838489	0.610311	0.59501	0.286123	0.322845	0.157608	0.179898	0.0824324	0.0913534	0.0329133	0.0386733		114.4	1.19334	0	0.893725	0	0.67691	0	0.355651	0.40535	0.18726	0.21303	0.0911393	0.102735	0.03425	0.0444831
114.6	1.1678	1.16769	0.852827	0.839282	0.61123	0.59582	0.287132	0.323399	0.157681	0.180187	0.0830401	0.091505	0.0330945	0.0387391		114.6	1.19368	0	0.89423	0	0.677385	0	0.355847	0.40601	0.187856	0.21339	0.0909551	0.102911	0.034636	0.0445601
114.8	1.16856	1.16833	0.853665	0.840074	0.612156	0.596629	0.287683	0.323953	0.158266	0.180477	0.0834807	0.0916566	0.0333097	0.0388049		114.8	1.19426	0	0.895486	0	0.678625	0	0.356567	0.406669	0.188472	0.213749	0.0912148	0.103088	0.0350286	0.0446372
115	1.16903	1.16897	0.853965	0.840865	0.612742	0.597438	0.288417	0.324508	0.158226	0.180767	0.0835336	0.0918081	0.0330045	0.0388707		115	1.19496	0	0.896162	0	0.679811	0	0.356911	0.407328	0.188153	0.214108	0.0909595	0.103264	0.0352392	0.0447143
115.2	1.16925	1.16961	0.854789	0.841654	0.613231	0.598247	0.289325	0.325062	0.158331	0.181057	0.0837016	0.0919596	0.0327712	0.0389365		115.2	1.19466	0	0.89704	0	0.680304	0	0.357227	0.407988	0.188064	0.214468	0.0908577	0.10344	0.0353387	0.0447914
115.4	1.17033	1.17025	0.855538	0.842443	0.61422	0.599055	0.290191	0.325616	0.158585	0.181346	0.0841834	0.0921111	0.0329369	0.0390023		115.4	1.19447	0	0.897412	0	0.68098	0	0.358385	0.408647	0.187991	0.214827	0.0909056	0.103617	0.0354244	0.0448684
115.6	1.17157	1.17088	0.856447	0.84323	0.615638	0.599862	0.291201	0.32617	0.159206	0.181636	0.0851584	0.0922626	0.0336283	0.039068		115.6	1.19457	0	0.89873	0	0.681486	0	0.359279	0.409305	0.188062	0.215186	0.0909296	0.103793	0.035434	0.0449455
115.8	1.17329	1.17152	0.857255	0.844016	0.616861	0.600669	0.29212	0.326724	0.160226	0.181925	0.0853261	0.092414	0.0343755	0.0391338		115.8	1.19492	0	0.899699	0	0.682675	0	0.359463	0.409964	0.188596	0.215545	0.0906628	0.10397	0.0356975	0.0450226
116	1.17456	1.17215	0.858253	0.8448	0.617603	0.601475	0.292543	0.327277	0.161066	0.182215	0.0853708	0.0925654	0.0346455	0.0391996		116	1.19519	0	0.900258	0	0.683208	0	0.359692	0.410622	0.188848	0.215904	0.0903083	0.104146	0.0354965	0.0450996
116.2	1.1754	1.17279	0.859112	0.845584	0.618375	0.60228	0.292692	0.327831	0.161868	0.182504	0.0857254	0.0927168	0.0347882	0.0392653		116.2	1.1954	0	0.901102	0	0.68384	0	0.36022	0.411281	0.188761	0.216263	0.0903815	0.104322	0.0354548	0.0451767
116.4	1.17585	1.17342	0.859714	0.846366	0.61886	0.603085	0.292961	0.328385	0.162406	0.182793	0.0856866	0.0928681	0.0344437	0.0393311		116.4	1.19607	0	0.901964	0	0.685339	0	0.361075	0.411939	0.189281	0.216622	0.0907735	0.104499	0.0355788	0.0452537
116.6	1.17692	1.17405	0.860507	0.847148	0.619546	0.60389	0.293789	0.328939	0.163284	0.183082	0.0860735	0.0930195	0.0351225	0.0393968		116.6	1.19639	0	0.902244	0	0.686475	0	0.361811	0.412597	0.189479	0.216981	0.0909617	0.104675	0.0357191	0.0453308
116.8	1.17735	1.17468	0.860997	0.847928	0.620295	0.604693	0.293948	0.329493	0.163394	0.183372	0.0857281	0.0931707	0.0351543	0.0394626		116.8	1.19712	0	0.902802	0	0.687413	0	0.362129	0.413255	0.190161	0.21734	0.0916349	0.104851	0.0359903	0.0454078
117	1.17801	1.17531	0.861793	0.848706	0.621198	0.605497	0.295084	0.330047	0.164023	0.183661	0.0857964	0.093322	0.0351836	0.0395283		117	1.1981	0	0.903457	0	0.687993	0	0.362926	0.413912	0.189939	0.217699	0.0917178	0.105028	0.0358963	0.0454849
117.2	1.17781	1.17594	0.862115	0.849484	0.622032	0.606299	0.295339	0.3306	0.163937	0.183949	0.0855631	0.0934732	0.0346609	0.0395941		117.2	1.19908	0	0.903909	0	0.688478	0	0.363599	0.41457	0.189947	0.218058	0.0921081	0.105204	0.0358493	0.0455619
117.4	1.17845	1.17657	0.862932	0.85026	0.623092	0.607101	0.295923	0.331154	0.164352	0.184238	0.085753	0.0936245	0.0348587	0.0396598		117.4	1.19983	0	0.904154	0	0.689258	0	0.364192	0.415227	0.190334	0.218417	0.0923778	0.10538	0.0358566	0.045639
117.6	1.17841	1.1772	0.863413	0.851036	0.624024	0.607903	0.29661	0.331708	0.164137	0.184527	0.0853699	0.0937756	0.0347317	0.0397255		117.6	1.20044	0	0.904474	0	0.690511	0	0.36468	0.415884	0.190725	0.218775	0.0925247	0.105556	0.0358732	0.045716
117.8	1.17826	1.17782	0.86329	0.85181	0.624503	0.608703	0.296766	0.332261	0.164276	0.184816	0.085255	0.0939268	0.0344622	0.0397912		117.8	1.20106	0	0.905148	0	0.691412	0	0.365696	0.416541	0.191162	0.219134	0.0932114	0.105733	0.0358906	0.0457931
118	1.1791	1.17845	0.864386	0.852583	0.625938	0.609504	0.297771	0.332815	0.164976	0.185104	0.0858208	0.0940779	0.0349728	0.0398569		118	1.20202	0	0.905706	0	0.69198	0	0.366215	0.417198	0.191652	0.219493	0.093351	0.105909	0.035429	0.0458701
118.2	1.17891	1.17907	0.864634	0.853354	0.626293	0.610303	0.298217	0.333368	0.164662	0.185393	0.0858707	0.094229	0.0343627	0.0399226		118.2	1.20319	0	0.906401	0	0.692813	0	0.367285	0.417855	0.192286	0.219851	0.0938872	0.106085	0.0356744	0.0459471
118.4	1.17944	1.17969	0.865503	0.854125	0.627135	0.611102	0.298501	0.333922	0.164424	0.185681	0.0859955	0.0943801	0.0346227	0.0399883		118.4	1.20402	0	0.906644	0	0.693283	0	0.367996	0.418511	0.192925	0.22021	0.0937083	0.106261	0.0358435	0.0460242
118.6	1.17981	1.18031	0.865497	0.854894	0.627523	0.611901	0.298812	0.334475	0.164141	0.18597	0.0864682	0.0945311	0.0344191	0.040054		118.6	1.20461	0	0.907392	0	0.694335	0	0.368623	0.419168	0.193755	0.220568	0.0938375	0.106438	0.0358814	0.0461012
118.8	1.17981	1.18093	0.865662	0.855663	0.628208	0.612699	0.29889	0.335029	0.164122	0.186258	0.0864054	0.0946822	0.0341935	0.0401197		118.8	1.20485	0	0.908028	0	0.69543	0	0.369367	0.419824	0.194114	0.220927	0.0938124	0.106614	0.03606	0.0461782
119	1.17957	1.18155	0.865856	0.85643	0.628396	0.613496	0.299278	0.335582	0.163658	0.186546	0.0860106	0.0948332	0.0334782	0.0401854		119	1.20505	0	0.908431	0	0.696295	0	0.370039	0.42048	0.194265	0.221285	0.0937234	0.10679	0.0361449	0.0462553
119.2	1.18001	1.18217	0.866248	0.857196	0.628568	0.614293	0.299677	0.336136	0.163703	0.186834	0.0860451	0.0949841	0.0329641	0.040251		119.2	1.20485	0	0.909155	0	0.697101	0	0.370953	0.421136	0.195156	0.221643	0.0937356	0.106966	0.0364931	0.0463323
119.4	1.1812	1.18279	0.866979	0.857961	0.629528	0.615089	0.300361	0.336689	0.163924	0.187122	0.0858969	0.0951351	0.0331914	0.0403167		119.4	1.20486	0	0.909902	0	0.698017	0	0.371792	0.421791	0.195703	0.222002	0.0937667	0.107142	0.0365936	0.0464093
119.6	1.18207	1.1834	0.86807	0.858725	0.630771	0.615885	0.30149	0.337242	0.164673	0.18741	0.086404	0.095286	0.0337695	0.0403824		119.6	1.20533	0	0.910729	0	0.698566	0	0.372292	0.422447	0.196228	0.22236	0.0935045	0.107319	0.0367709	0.0464863
119.8	1.18324	1.18402	0.868979	0.859487	0.631325	0.61668	0.301984	0.337796	0.165405	0.187698	0.0866271	0.0954369	0.0339884	0.040448		119.8	1.20537	0	0.911201	0	0.699347	0	0.372427	0.423102	0.196572	0.222718	0.0932714	0.107495	0.0368638	0.0465633
120	1.18424	1.18463	0.870109	0.860249	0.632367	0.617474	0.302402	0.338349	0.166379	0.187986	0.086976	0.0955877	0.0343662	0.0405137		120	1.20562	0	0.912034	0	0.700127	0	0.372841	0.423757	0.19755	0.223076	0.0933696	0.107671	0.0368189	0.0466404
120.2	1.18467	1.18525	0.870551	0.861009	0.633463	0.618268	0.30277	0.338902	0.166901	0.188274	0.0872937	0.0957385	0.0342751	0.0405793		120.2	1.20652	0	0.913134	0	0.701131	0	0.373405	0.424412	0.198373	0.223435	0.0937694	0.107847	0.0374091	0.0467174
120.4	1.18563	1.18586	0.871779	0.861768	0.634459	0.619062	0.303437	0.339455	0.167909	0.188561	0.0868999	0.0958893	0.0344852	0.0406449		120.4	1.20694	0	0.914039	0	0.702433	0	0.374003	0.425067	0.198535	0.223793	0.0934942	0.108023	0.0375053	0.0467944
120.6	1.18644	1.18647	0.872967	0.862526	0.636223	0.619855	0.304329	0.340008	0.168472	0.188849	0.0872953	0.0960401	0.0348962	0.0407106		120.6	1.20758	0	0.91468	0	0.703565	0	0.374474	0.425722	0.198968	0.224151	0.093816	0.108199	0.0378311	0.0468714
120.8	1.1868	1.18708	0.873689	0.863283	0.63732	0.620647	0.305076	0.340562	0.16925	0.189136	0.0878931	0.0961909	0.0350136	0.0407762		120.8	1.20767	0	0.915339	0	0.704139	0	0.374176	0.426377	0.199003	0.224509	0.0936983	0.108375	0.0375573	0.0469484
121	1.18782	1.18769	0.875274	0.864039	0.638054	0.621438	0.306414	0.341115	0.170084	0.189424	0.0879905	0.0963416	0.0353539	0.0408418		121	1.20854	0	0.91655	0	0.705119	0	0.374811	0.427031	0.198849	0.224867	0.093665	0.108551	0.0376519	0.0470254
121.2	1.18866	1.1883	0.876429	0.864794	0.639153	0.62223	0.307043	0.341668	0.171411	0.189711	0.0887961	0.0964923	0.0360352	0.0409074		121.2	1.20901	0	0.917291	0	0.706329	0	0.375241	0.427685	0.199263	0.225225	0.0938693	0.108727	0.0375986	0.0471024
121.4	1.18917	1.1889	0.87704	0.865548	0.640098	0.62302	0.307197	0.342221	0.172079	0.189998	0.0890405	0.096643	0.0365871	0.040973		121.4	1.20957	0	0.917884	0	0.707288	0	0.375804	0.428339	0.199486	0.225582	0.0941552	0.108904	0.0376646	0.0471794
121.6	1.1899	1.18951	0.877828	0.8663	0.641116	0.62381	0.307274	0.342774	0.172392	0.190285	0.0894977	0.0967936	0.0370536	0.0410386		121.6	1.21005	0	0.918185	0	0.708162	0	0.376093	0.428993	0.199429	0.22594	0.0943767	0.10908	0.0376026	0.0472564
121.8	1.19042	1.19012	0.878453	0.867052	0.641952	0.624599	0.307885	0.343327	0.172664	0.190573	0.0903042	0.0969442	0.0371439	0.0411042		121.8	1.21024	0	0.91857	0	0.708586	0	0.376379	0.429647	0.19938	0.226298	0.0944466	0.109256	0.0371675	0.0473334
122	1.19089	1.19072	0.879423	0.867802	0.642697	0.625388	0.308553	0.34388	0.172529	0.19086	0.0905001	0.0970948	0.0374759	0.0411698		122	1.21142	0	0.919268	0	0.709516	0	0.376997	0.430301	0.199446	0.226656	0.0945978	0.109432	0.0368201	0.0474104
122.2	1.19106	1.19132	0.879912	0.868551	0.642496	0.626176	0.308608	0.344432	0.172165	0.191146	0.0903544	0.0972454	0.0376481	0.0412354		122.2	1.21193	0	0.920133	0	0.710288	0	0.377794	0.430954	0.199427	0.227014	0.0947139	0.109608	0.036613	0.0474874
122.4	1.19185	1.19193	0.880798	0.869299	0.643126	0.626964	0.308964	0.344985	0.171883	0.191433	0.0904024	0.0973959	0.0380493	0.0413009		122.4	1.21252	0	0.9205	0	0.711293	0	0.379084	0.431607	0.199476	0.227371	0.0948255	0.109784	0.0364905	0.0475644
122.6	1.19217	1.19253	0.881025	0.870046	0.643727	0.627751	0.309246	0.345538	0.171946	0.19172	0.0905399	0.0975464	0.0379306	0.0413665		122.6	1.21312	0	0.921724	0	0.71309	0	0.380466	0.43226	0.199884	0.227729	0.0953388	0.10996	0.0367076	0.0476413
122.8	1.1925	1.19313	0.881555	0.870792	0.644355	0.628538	0.30982	0.346091	0.171875	0.192007	0.0900624	0.0976969	0.0383383	0.0414321		122.8	1.21403	0	0.922443	0	0.714601	0	0.381955	0.432913	0.200239	0.228086	0.0959779	0.110136	0.0371225	0.0477183
123	1.19249	1.19373	0.881964	0.871537	0.644562	0.629324	0.310201	0.346644	0.171684	0.192293	0.0898755	0.0978473	0.0378605	0.0414976		123	1.21466	0	0.923304	0	0.715576	0	0.382887	0.433566	0.200821	0.228444	0.096168	0.110312	0.0374377	0.0477953
123.2	1.19297	1.19433	0.882262	0.872281	0.644857	0.630109	0.310458	0.347196	0.171802	0.19258	0.0896817	0.0979977	0.0376391	0.0415632		123.2	1.21524	0	0.923792	0	0.71662	0	0.383656	0.434219	0.201503	0.228801	0.0963745	0.110488	0.037811	0.0478723
123.4	1.19373	1.19492	0.88255	0.873024	0.645458	0.630894	0.310661	0.347749	0.171777	0.192866	0.0894107	0.0981481	0.0376614	0.0416287		123.4	1.21538	0	0.924399	0	0.716954	0	0.384238	0.434871	0.201353	0.229159	0.0963617	0.110664	0.0376708	0.0479492
123.6	1.19414	1.19552	0.882807	0.873765	0.646246	0.631679	0.310895	0.348302	0.17216	0.193153	0.0892291	0.0982985	0.0375402	0.0416942		123.6	1.21617	0	0.925008	0	0.717523	0	0.385485	0.435524	0.202267	0.229516	0.0963645	0.11084	0.0381043	0.0480262
123.8	1.19517	1.19612	0.883068	0.874506	0.647224	0.632462	0.311119	0.348854	0.172436	0.193439	0.0892399	0.0984488	0.0371984	0.0417598		123.8	1.21674	0	0.925142	0	0.718132	0	0.38592	0.436176	0.202864	0.229874	0.096397	0.111016	0.0380542	0.0481032
124	1.19564	1.19671	0.883743	0.875245	0.647986	0.633246	0.311686	0.349407	0.17292	0.193725	0.0895601	0.0985992	0.0373333	0.0418253		124	1.21763	0	0.925911	0	0.718797	0	0.386847	0.436828	0.204044	0.230231	0.0961852	0.111191	0.0379582	0.0481802
124.2	1.19623	1.19731	0.884432	0.875984	0.64897	0.634028	0.312465	0.34996	0.173162	0.194012	0.0899332	0.0987494	0.0373186	0.0418908		124.2	1.21843	0	0.926764	0	0.719325	0	0.387418	0.437479	0.204763	0.230588	0.0962873	0.111367	0.0384167	0.0482571
124.4	1.19668	1.1979	0.885378	0.876721	0.650015	0.63481	0.313442	0.350512	0.173371	0.194298	0.0902175	0.0988997	0.037083	0.0419563		124.4	1.21837	0	0.926788	0	0.720099	0	0.387622	0.438131	0.204855	0.230945	0.0960287	0.111543	0.0382082	0.0483341
124.6	1.19653	1.19849	0.885646	0.877458	0.650864	0.635592	0.313703	0.351065	0.173062	0.194584	0.0906666	0.0990499	0.0364863	0.0420218		124.6	1.21878	0	0.926975	0	0.720682	0	0.3879	0.438783	0.205324	0.231302	0.0959395	0.111719	0.0381609	0.048411
124.8	1.19689	1.19909	0.88656	0.878193	0.650939	0.636373	0.314314	0.351617	0.173715	0.194869	0.0911724	0.0992001	0.0367445	0.0420873		124.8	1.21889	0	0.927441	0	0.721143	0	0.387597	0.439434	0.205716	0.23166	0.0956792	0.111895	0.0382374	0.048488
125	1.19746	1.19968	0.887306	0.878927	0.651445	0.637154	0.314795	0.352169	0.173549	0.195155	0.0909402	0.0993503	0.0364225	0.0421528		125	1.2197	0	0.928247	0	0.721915	0	0.388234	0.440085	0.206018	0.232017	0.0959829	0.112071	0.0387839	0.048565
125.2	1.19823	1.20027	0.887887	0.87966	0.652347	0.637933	0.3147	0.352722	0.174056	0.195441	0.0914251	0.0995005	0.0361913	0.0422183		125.2	1.22008	0	0.928384	0	0.722676	0	0.388479	0.440736	0.206438	0.232374	0.095992	0.112247	0.0386285	0.0486419
125.4	1.19867	1.20086	0.888161	0.880392	0.653342	0.638713	0.314764	0.353274	0.174231	0.195727	0.0915425	0.0996506	0.0360807	0.0422838		125.4	1.22029	0	0.928423	0	0.723149	0	0.388183	0.441387	0.206324	0.232731	0.0960913	0.112423	0.0383479	0.0487189
125.6	1.19947	1.20144	0.888715	0.881124	0.653895	0.639492	0.315028	0.353827	0.174799	0.196012	0.0919942	0.0998007	0.0357312	0.0423492		125.6	1.22006	0	0.928416	0	0.723376	0	0.387887	0.442038	0.206327	0.233088	0.0964998	0.112598	0.0380118	0.0487958
125.8	1.19963	1.20203	0.889216	0.881854	0.654677	0.64027	0.31586	0.354379	0.174632	0.196298	0.0920577	0.0999508	0.0354998	0.0424147		125.8	1.22014	0	0.92923	0	0.724018	0	0.388031	0.442688	0.206899	0.233445	0.09675	0.112774	0.0377151	0.0488727
126	1.20008	1.20262	0.889466	0.882583	0.654753	0.641048	0.315715	0.354931	0.174736	0.196583	0.0914931	0.100101	0.0353231	0.0424802		126	1.22057	0	0.929906	0	0.724679	0	0.388724	0.443339	0.206902	0.233801	0.0974106	0.11295	0.0376655	0.0489497
126.2	1.20097	1.2032	0.890733	0.883311	0.655555	0.641825	0.31646	0.355483	0.175341	0.196869	0.0919111	0.100251	0.0359038	0.0425456		126.2	1.22071	0	0.93072	0	0.725703	0	0.389693	0.443989	0.206814	0.234158	0.0977228	0.113126	0.0376112	0.0490266
126.4	1.20081	1.20379	0.891554	0.884038	0.656195	0.642601	0.316824	0.356036	0.175215	0.197154	0.09168	0.100401	0.0359001	0.0426111		126.4	1.22132	0	0.931644	0	0.727149	0	0.390994	0.444639	0.206973	0.234515	0.0981606	0.113302	0.0376068	0.0491036
126.6	1.20101	1.20437	0.892069	0.884763	0.6572	0.643377	0.317494	0.356588	0.175713	0.197439	0.0919287	0.100551	0.0363447	0.0426765		126.6	1.22195	0	0.932524	0	0.728552	0	0.392394	0.445289	0.207415	0.234872	0.0987652	0.113478	0.0378053	0.0491805
126.8	1.20138	1.20496	0.892772	0.885488	0.658097	0.644153	0.318483	0.35714	0.176096	0.197724	0.09218	0.100701	0.0368509	0.042742		126.8	1.22266	0	0.933502	0	0.72951	0	0.393224	0.445938	0.208033	0.235228	0.0997671	0.113653	0.0382658	0.0492574
127	1.20185	1.20554	0.89383	0.886212	0.65911	0.644928	0.319005	0.357692	0.176886	0.198009	0.0924925	0.100851	0.0370514	0.0428074		127	1.22282	0	0.934145	0	0.729991	0	0.393966	0.446588	0.208293	0.235585	0.10028	0.113829	0.0384588	0.0493344
127.2	1.20252	1.20612	0.894455	0.886935	0.660286	0.645702	0.31953	0.358244	0.177313	0.198294	0.0924221	0.101001	0.0374115	0.0428728		127.2	1.22346	0	0.9348	0	0.730357	0	0.394775	0.447237	0.208243	0.235942	0.100193	0.114005	0.0386617	0.0494113
127.4	1.20342	1.2067	0.895256	0.887657	0.661457	0.646476	0.320303	0.358796	0.178056	0.198579	0.0929996	0.10115	0.0379077	0.0429382		127.4	1.22394	0	0.93576	0	0.731576	0	0.395902	0.447887	0.208383	0.236298	0.100241	0.114181	0.0386503	0.0494882
127.6	1.20459	1.20728	0.896474	0.888378	0.663052	0.64725	0.321409	0.359348	0.178722	0.198864	0.0935197	0.1013	0.038568	0.0430036		127.6	1.22514	0	0.93647	0	0.732366	0	0.397052	0.448536	0.208949	0.236655	0.100581	0.114356	0.0392854	0.0495652
127.8	1.20516	1.20786	0.897146	0.889098	0.663811	0.648023	0.321956	0.3599	0.178856	0.199149	0.0942043	0.10145	0.0387237	0.043069		127.8	1.22573	0	0.936442	0	0.732934	0	0.397475	0.449185	0.209158	0.237011	0.100445	0.114532	0.0391354	0.0496421
128	1.20548	1.20844	0.897881	0.889816	0.664081	0.648795	0.322516	0.360452	0.179188	0.199434	0.0945593	0.1016	0.0391498	0.0431344		128	1.22633	0	0.93706	0	0.733667	0	0.398203	0.449833	0.209351	0.237368	0.100295	0.114708	0.0390216	0.049719
128.2	1.20604	1.20901	0.898058	0.890534	0.66485	0.649567	0.322974	0.361004	0.178869	0.199718	0.0945276	0.10175	0.0385447	0.0431998		128.2	1.22739	0	0.937682	0	0.734894	0	0.398944	0.450482	0.209741	0.237724	0.101035	0.114883	0.0395699	0.0497959
128.4	1.20613	1.20959	0.898181	0.891251	0.665329	0.650338	0.322851	0.361556	0.178727	0.200003	0.0940876	0.101899	0.0384609	0.0432652		128.4	1.22815	0	0.938327	0	0.736152	0	0.399615	0.45113	0.210265	0.23808	0.101195	0.115059	0.0399568	0.0498728
128.6	1.20634	1.21017	0.898208	0.891967	0.6653	0.651108	0.322771	0.362107	0.178871	0.200287	0.0934479	0.102049	0.0382086	0.0433306		128.6	1.22848	0	0.938871	0	0.736962	0	0.399993	0.451779	0.21015	0.238437	0.100966	0.115235	0.0398584	0.0499497
128.8	1.20737	1.21074	0.898835	0.892682	0.665974	0.651879	0.323231	0.362659	0.178753	0.200571	0.0931999	0.102199	0.0384691	0.043396		128.8	1.2296	0	0.939408	0	0.738275	0	0.400396	0.452427	0.210682	0.238793	0.10108	0.11541	0.0403516	0.0500266
129	1.20835	1.21132	0.898904	0.893395	0.666882	0.652648	0.323495	0.363211	0.17869	0.200856	0.093221	0.102348	0.0378933	0.0434614		129	1.23003	0	0.939645	0	0.739251	0	0.401183	0.453075	0.210952	0.239149	0.101351	0.115586	0.0401776	0.0501036
129.2	1.20902	1.21189	0.899696	0.894108	0.667347	0.653417	0.323938	0.363763	0.179391	0.20114	0.0937063	0.102498	0.0380531	0.0435267		129.2	1.23102	0	0.940009	0	0.740738	0	0.401954	0.453722	0.211231	0.239505	0.101487	0.115762	0.0400239	0.0501805
129.4	1.20991	1.21246	0.900167	0.89482	0.667644	0.654186	0.324547	0.364314	0.180111	0.201424	0.0939228	0.102647	0.0379756	0.0435921		129.4	1.23139	0	0.940375	0	0.741655	0	0.401687	0.45437	0.211215	0.239861	0.10162	0.115937	0.0394695	0.0502574
129.6	1.21047	1.21303	0.90029	0.895531	0.667825	0.654954	0.324766	0.364866	0.180324	0.201708	0.0941874	0.102797	0.0371812	0.0436574		129.6	1.23183	0	0.941071	0	0.742604	0	0.402188	0.455018	0.21178	0.240217	0.10211	0.116113	0.039473	0.0503343
129.8	1.21092	1.21361	0.900374	0.896241	0.668766	0.655721	0.325266	0.365418	0.180329	0.201992	0.0944251	0.102947	0.0368861	0.0437228		129.8	1.23251	0	0.941773	0	0.743722	0	0.402745	0.455665	0.212313	0.240573	0.101993	0.116289	0.0392441	0.0504112
130	1.21115	1.21418	0.900845	0.89695	0.668808	0.656488	0.325341	0.365969	0.181014	0.202276	0.0942576	0.103096	0.0364432	0.0437881		130	1.23341	0	0.942119	0	0.744708	0	0.403417	0.456312	0.212422	0.240929	0.10224	0.116464	0.0391038	0.0504881
130.2	1.21133	1.21475	0.90153	0.897658	0.670064	0.657255	0.32648	0.366521	0.181662	0.20256	0.0947776	0.103246	0.0370628	0.0438534		130.2	1.23419	0	0.943126	0	0.746233	0	0.404805	0.456959	0.213508	0.241285	0.103125	0.11664	0.0394984	0.0505649
130.4	1.21098	1.21531	0.901572	0.898364	0.670502	0.65802	0.326239	0.367073	0.181857	0.202844	0.0947335	0.103395	0.0368514	0.0439188		130.4	1.23498	0	0.944229	0	0.747092	0	0.405946	0.457606	0.21439	0.241641	0.103451	0.116815	0.0398312	0.0506418
130.6	1.21117	1.21588	0.901743	0.89907	0.671307	0.658786	0.326658	0.367624	0.182157	0.203127	0.0951971	0.103544	0.0365867	0.0439841		130.6	1.23483	0	0.944556	0	0.747423	0	0.406752	0.458253	0.214611	0.241997	0.103892	0.116991	0.0398041	0.0507187
130.8	1.21134	1.21645	0.902266	0.899775	0.672253	0.659551	0.327412	0.368176	0.182665	0.203411	0.0957176	0.103694	0.0368779	0.0440494		130.8	1.23498	0	0.945341	0	0.747635	0	0.406895	0.458899	0.21512	0.242353	0.104107	0.117166	0.039769	0.0507956
131	1.21195	1.21702	0.903405	0.900479	0.673576	0.660315	0.328456	0.368727	0.183427	0.203694	0.0963776	0.103843	0.0371262	0.0441147		131	1.23535	0	0.946081	0	0.748016	0	0.407913	0.459545	0.215183	0.242709	0.104367	0.117342	0.0400489	0.0508725
131.2	1.21217	1.21758	0.904022	0.901183	0.67441	0.661079	0.328976	0.369278	0.182788	0.203978	0.0967736	0.103993	0.0370059	0.04418		131.2	1.23601	0	0.947102	0	0.748893	0	0.408709	0.460192	0.215753	0.243064	0.104586	0.117518	0.040421	0.0509494
131.4	1.21247	1.21815	0.904864	0.901885	0.674984	0.661842	0.329362	0.36983	0.183153	0.204261	0.0973306	0.104142	0.0370397	0.0442453		131.4	1.23711	0	0.948277	0	0.750296	0	0.41002	0.460838	0.216851	0.24342	0.105304	0.117693	0.0411366	0.0510263
131.6	1.21299	1.21871	0.90573	0.902586	0.676178	0.662605	0.329829	0.370381	0.183183	0.204544	0.0975933	0.104291	0.0377269	0.0443106		131.6	1.23728	0	0.949126	0	0.750402	0	0.410526	0.461483	0.217304	0.243776	0.106242	0.117869	0.0414185	0.0511031
131.8	1.21291	1.21928	0.905746	0.903286	0.676419	0.663367	0.329566	0.370932	0.183028	0.204828	0.097354	0.10444	0.0373941	0.0443759		131.8	1.23741	0	0.949921	0	0.75091	0	0.411489	0.462129	0.217945	0.244131	0.106573	0.118044	0.041367	0.05118
132	1.21364	1.21984	0.906619	0.903985	0.677288	0.664128	0.33023	0.371484	0.183076	0.205111	0.0976817	0.10459	0.0376105	0.0444412		132	1.23815	0	0.950498	0	0.751606	0	0.412388	0.462775	0.2186	0.244487	0.107014	0.11822	0.0414618	0.0512569
132.2	1.21482	1.2204	0.907095	0.904684	0.677995	0.66489	0.330365	0.372035	0.183236	0.205394	0.097315	0.104739	0.0376584	0.0445064		132.2	1.23884	0	0.951119	0	0.75235	0	0.413384	0.46342	0.219153	0.244842	0.107299	0.118395	0.0421688	0.0513337
132.4	1.21584	1.22096	0.908106	0.905381	0.679093	0.66565	0.330832	0.372586	0.183968	0.205677	0.0971042	0.104888	0.0386109	0.0445717		132.4	1.23931	0	0.952043	0	0.753109	0	0.414342	0.464065	0.220064	0.245198	0.10765	0.118571	0.0427726	0.0514106
132.6	1.21665	1.22152	0.908795	0.906077	0.679754	0.66641	0.331813	0.373137	0.184822	0.20596	0.0971979	0.105037	0.038715	0.044637		132.6	1.23966	0	0.952335	0	0.754116	0	0.414895	0.46471	0.220411	0.245553	0.107912	0.118746	0.0428018	0.0514875
132.8	1.21779	1.22208	0.909677	0.906773	0.680978	0.66717	0.332413	0.373688	0.184712	0.206242	0.0972708	0.105186	0.0391617	0.0447022		132.8	1.24026	0	0.953066	0	0.755082	0	0.41572	0.465355	0.221045	0.245908	0.10812	0.118921	0.0427321	0.0515643
133	1.21837	1.22264	0.910595	0.907467	0.681398	0.667929	0.333563	0.37424	0.184758	0.206525	0.097594	0.105335	0.0391708	0.0447675		133	1.2404	0	0.9533	0	0.755439	0	0.416237	0.466	0.221163	0.246264	0.107749	0.119097	0.0426119	0.0516412
133.2	1.21859	1.2232	0.911764	0.908161	0.681537	0.668687	0.334323	0.374791	0.185254	0.206808	0.0977269	0.105484	0.0395893	0.0448327		133.2	1.24137	0	0.954568	0	0.756765	0	0.417584	0.466645	0.221355	0.246619	0.107928	0.119272	0.0426745	0.0517181
133.4	1.21919	1.22376	0.912485	0.908854	0.681786	0.669445	0.334855	0.375342	0.185391	0.20709	0.0977499	0.105634	0.0391919	0.0448979		133.4	1.24191	0	0.955081	0	0.75768	0	0.418	0.467289	0.221227	0.246974	0.10787	0.119448	0.042056	0.0517949
133.6	1.22042	1.22432	0.91371	0.909545	0.683236	0.670203	0.335985	0.375893	0.186162	0.207373	0.0985782	0.105783	0.0396697	0.0449632		133.6	1.24268	0	0.955503	0	0.758669	0	0.418686	0.467933	0.221076	0.247329	0.107613	0.119623	0.0423219	0.0518718
133.8	1.22093	1.22487	0.914101	0.910236	0.683538	0.67096	0.33651	0.376444	0.186745	0.207655	0.0983516	0.105932	0.0398425	0.0450284		133.8	1.2434	0	0.95655	0	0.759863	0	0.419287	0.468578	0.221325	0.247685	0.108001	0.119799	0.0425289	0.0519486
134	1.22122	1.22543	0.914793	0.910926	0.684122	0.671716	0.336514	0.376995	0.187326	0.207938	0.0977671	0.106081	0.0397765	0.0450936		134	1.24442	0	0.957527	0	0.760735	0	0.419787	0.469221	0.221685	0.24804	0.108412	0.119974	0.0428953	0.0520255
134.2	1.22157	1.22598	0.914806	0.911615	0.685157	0.672472	0.336866	0.377546	0.187998	0.20822	0.0975327	0.106229	0.0400152	0.0451588		134.2	1.24458	0	0.957854	0	0.761804	0	0.420743	0.469865	0.22211	0.248395	0.109309	0.120149	0.0434125	0.0521023
134.4	1.22198	1.22654	0.915484	0.912303	0.68562	0.673228	0.337306	0.378096	0.18788	0.208502	0.097892	0.106378	0.0401124	0.045224		134.4	1.24517	0	0.958532	0	0.762454	0	0.421068	0.470509	0.222167	0.24875	0.108885	0.120325	0.043301	0.0521791
134.6	1.22212	1.22709	0.916001	0.91299	0.686158	0.673983	0.3381	0.378647	0.187818	0.208784	0.097731	0.106527	0.0400845	0.0452892		134.6	1.24528	0	0.958787	0	0.762876	0	0.421128	0.471152	0.222213	0.249105	0.108967	0.1205	0.0431024	0.052256
134.8	1.22261	1.22764	0.916368	0.913677	0.686582	0.674737	0.338976	0.379198	0.18811	0.209066	0.0981326	0.106676	0.0405317	0.0453544		134.8	1.24562	0	0.959157	0	0.763258	0	0.42155	0.471796	0.222602	0.24946	0.10865	0.120675	0.0430851	0.0523328
135	1.22332	1.2282	0.917396	0.914362	0.687475	0.675491	0.340046	0.379749	0.188645	0.209348	0.0986859	0.106825	0.0405776	0.0454196		135	1.24596	0	0.958914	0	0.763595	0	0.421836	0.472439	0.222506	0.249815	0.108824	0.120851	0.0431148	0.0524097
135.2	1.22345	1.22875	0.917966	0.915046	0.688089	0.676244	0.340212	0.3803	0.188587	0.20963	0.0985667	0.106974	0.040849	0.0454848		135.2	1.24585	0	0.958786	0	0.763916	0	0.421609	0.473082	0.222717	0.250169	0.108285	0.121026	0.0424596	0.0524865
135.4	1.22369	1.2293	0.918687	0.91573	0.68877	0.676997	0.340926	0.38085	0.189396	0.209912	0.0986292	0.107123	0.0408204	0.0455499		135.4	1.24663	0	0.959696	0	0.764777	0	0.422387	0.473725	0.223696	0.250524	0.108467	0.121201	0.0429375	0.0525633
135.6	1.22439	1.22985	0.919569	0.916412	0.689972	0.677749	0.341606	0.381401	0.190046	0.210194	0.0991067	0.107271	0.041226	0.0456151		135.6	1.24663	0	0.96013	0	0.765182	0	0.422636	0.474367	0.223978	0.250879	0.108744	0.121377	0.0428598	0.0526402
135.8	1.22467	1.2304	0.920022	0.917094	0.69022	0.678501	0.341878	0.381952	0.190102	0.210475	0.0991951	0.10742	0.0407527	0.0456803		135.8	1.24694	0	0.960203	0	0.766036	0	0.423801	0.47501	0.224828	0.251234	0.108198	0.121552	0.0433044	0.052717
136	1.22521	1.23095	0.920857	0.917775	0.691084	0.679253	0.342716	0.382502	0.190487	0.210757	0.0997187	0.107569	0.0409466	0.0457454		136	1.2476	0	0.960204	0	0.767018	0	0.424081	0.475652	0.225378	0.251588	0.107995	0.121727	0.0435236	0.0527938
136.2	1.2264	1.2315	0.921509	0.918455	0.691727	0.680003	0.343351	0.383053	0.191533	0.211038	0.0999713	0.107717	0.0413822	0.0458106		136.2	1.24787	0	0.960469	0	0.767722	0	0.424435	0.476295	0.225679	0.251943	0.107559	0.121902	0.0436754	0.0528706
136.4	1.22672	1.23205	0.921869	0.919134	0.69243	0.680754	0.34421	0.383604	0.192024	0.21132	0.100675	0.107866	0.0413875	0.0458757		136.4	1.24812	0	0.961105	0	0.769078	0	0.424989	0.476937	0.226504	0.252297	0.107672	0.122078	0.0439818	0.0529474
136.6	1.22695	1.23259	0.922322	0.919812	0.692696	0.681503	0.344911	0.384154	0.192591	0.211601	0.10069	0.108015	0.0413515	0.0459409		136.6	1.24773	0	0.960864	0	0.769672	0	0.42484	0.477578	0.226367	0.252652	0.107272	0.122253	0.0436491	0.0530243
136.8	1.2274	1.23314	0.92287	0.920489	0.693538	0.682253	0.345489	0.384705	0.192683	0.211883	0.100588	0.108163	0.0414742	0.046006		136.8	1.24824	0	0.96161	0	0.770557	0	0.425893	0.47822	0.226334	0.253006	0.10729	0.122428	0.043636	0.0531011
137	1.228	1.23368	0.923676	0.921166	0.693789	0.683002	0.346007	0.385255	0.192876	0.212164	0.100836	0.108312	0.0410586	0.0460711		137	1.24897	0	0.961967	0	0.771234	0	0.426881	0.478862	0.226554	0.253361	0.106814	0.122603	0.0440272	0.0531779
137.2	1.22786	1.23423	0.92417	0.921841	0.693896	0.68375	0.346005	0.385806	0.193721	0.212445	0.100816	0.10846	0.0412133	0.0461362		137.2	1.24945	0	0.963041	0	0.772347	0	0.428095	0.479503	0.226864	0.253715	0.107339	0.122779	0.0440564	0.0532547
137.4	1.22839	1.23477	0.924668	0.922516	0.694301	0.684498	0.34632	0.386356	0.194008	0.212726	0.100911	0.108609	0.0408653	0.0462014		137.4	1.2498	0	0.963355	0	0.773491	0	0.428721	0.480144	0.227178	0.25407	0.107923	0.122954	0.0439157	0.0533315
137.6	1.22929	1.23532	0.925586	0.923189	0.695333	0.685245	0.346404	0.386906	0.194708	0.213007	0.101101	0.108757	0.0412085	0.0462665		137.6	1.25046	0	0.964083	0	0.774512	0	0.429289	0.480786	0.226965	0.254424	0.108445	0.123129	0.0445128	0.0534083
137.8	1.22945	1.23586	0.925865	0.923862	0.69571	0.685992	0.346479	0.387457	0.195133	0.213288	0.100909	0.108906	0.0410858	0.0463316		137.8	1.25102	0	0.965339	0	0.775568	0	0.429913	0.481426	0.227441	0.254778	0.1095	0.123304	0.0445945	0.0534851
138	1.23037	1.2364	0.926618	0.924534	0.696866	0.686738	0.346979	0.388007	0.196049	0.213569	0.101324	0.109054	0.0411729	0.0463967		138	1.25227	0	0.965747	0	0.776886	0	0.430592	0.482067	0.227675	0.255132	0.11018	0.123479	0.0447873	0.0535619
138.2	1.2312	1.23695	0.927276	0.925205	0.697828	0.687484	0.347636	0.388557	0.196454	0.213849	0.101848	0.109203	0.0414222	0.0464617		138.2	1.25272	0	0.965976	0	0.777558	0	0.431255	0.482708	0.227635	0.255487	0.110757	0.123654	0.0448719	0.0536387
138.4	1.23178	1.23749	0.928388	0.925875	0.698628	0.688229	0.348519	0.389107	0.196456	0.21413	0.102385	0.109351	0.0415744	0.0465268		138.4	1.25366	0	0.966822	0	0.778416	0	0.431968	0.483348	0.228344	0.255841	0.110886	0.12383	0.0445353	0.0537155
138.6	1.23205	1.23803	0.929077	0.926545	0.699244	0.688974	0.348766	0.389658	0.196814	0.214411	0.102417	0.109499	0.0417533	0.0465919		138.6	1.25428	0	0.967372	0	0.778921	0	0.433059	0.483989	0.228652	0.256195	0.111378	0.124005	0.0446903	0.0537923
138.8	1.23278	1.23857	0.929723	0.927213	0.699814	0.689718	0.348829	0.390208	0.197341	0.214691	0.102861	0.109648	0.0420219	0.046657		138.8	1.25439	0	0.967604	0	0.778975	0	0.433826	0.484629	0.229155	0.256549	0.111478	0.12418	0.0445616	0.0538691
139	1.23301	1.23911	0.930361	0.927881	0.70078	0.690462	0.349224	0.390758	0.197477	0.214972	0.102768	0.109796	0.0422	0.046722		139	1.25517	0	0.967808	0	0.779312	0	0.434532	0.485269	0.229311	0.256903	0.111931	0.124355	0.0443562	0.0539459
139.2	1.2329	1.23965	0.931009	0.928548	0.701611	0.691205	0.34938	0.391308	0.197151	0.215252	0.102507	0.109944	0.0422121	0.0467871		139.2	1.2556	0	0.968974	0	0.780287	0	0.435321	0.485909	0.230017	0.257257	0.112346	0.12453	0.0446521	0.0540227
139.4	1.23293	1.24018	0.931065	0.929214	0.702296	0.691948	0.349911	0.391858	0.19656	0.215532	0.102581	0.110093	0.0414941	0.0468521		139.4	1.2568	0	0.970793	0	0.781711	0	0.436959	0.486548	0.231052	0.257611	0.113162	0.124705	0.0455637	0.0540994
139.6	1.23329	1.24072	0.931399	0.929879	0.703289	0.69269	0.350134	0.392408	0.196585	0.215812	0.103277	0.110241	0.0415674	0.0469172		139.6	1.25682	0	0.971028	0	0.781978	0	0.437228	0.487188	0.230721	0.257965	0.11299	0.12488	0.0455787	0.0541762
139.8	1.23314	1.24126	0.931455	0.930543	0.703815	0.693432	0.350705	0.392958	0.196103	0.216093	0.103495	0.110389	0.0413557	0.0469822		139.8	1.25617	0	0.971742	0	0.783146	0	0.437768	0.487827	0.230856	0.258318	0.11283	0.125055	0.0457481	0.054253
140	1.23371	1.2418	0.931677	0.931206	0.704526	0.694173	0.35112	0.393508	0.196599	0.216373	0.104161	0.110537	0.041448	0.0470473		140	1.25622	0	0.972507	0	0.783638	0	0.437885	0.488466	0.230836	0.258672	0.112769	0.12523	0.0455281	0.0543298
140.2	1.23415	1.24233	0.931285	0.931869	0.704897	0.694914	0.351103	0.394058	0.196786	0.216653	0.104478	0.110685	0.04116	0.0471123		140.2	1.25646	0	0.972785	0	0.784174	0	0.438296	0.489105	0.231105	0.259026	0.112335	0.125405	0.045449	0.0544066
140.4	1.234	1.24287	0.931133	0.93253	0.705445	0.695654	0.351561	0.394608	0.19652	0.216933	0.104363	0.110833	0.0408442	0.0471773		140.4	1.25649	0	0.972984	0	0.785079	0	0.438408	0.489744	0.231427	0.25938	0.112159	0.12558	0.0453207	0.0544833
140.6	1.23504	1.2434	0.931852	0.933191	0.706404	0.696394	0.35209	0.395158	0.196891	0.217212	0.104403	0.110981	0.0413024	0.0472423		140.6	1.25632	0	0.973055	0	0.785255	0	0.438633	0.490383	0.231405	0.259733	0.111891	0.125755	0.0447249	0.0545601
140.8	1.23608	1.24394	0.932213	0.933851	0.707411	0.697133	0.35258	0.395708	0.197245	0.217492	0.104584	0.11113	0.0411052	0.0473073		140.8	1.2573	0	0.97445	0	0.786486	0	0.439677	0.491021	0.232023	0.260087	0.112739	0.12593	0.0449714	0.0546369
141	1.23759	1.24447	0.932722	0.93451	0.708354	0.697872	0.353067	0.396258	0.198344	0.217772	0.104733	0.111278	0.0410392	0.0473723		141	1.25683	0	0.974744	0	0.786549	0	0.439592	0.49166	0.232572	0.260441	0.112418	0.126105	0.0445461	0.0547136
141.2	1.23752	1.245	0.932785	0.935169	0.708922	0.69861	0.353532	0.396807	0.198703	0.218051	0.104309	0.111426	0.0412567	0.0474373		141.2	1.2566	0	0.975289	0	0.787098	0	0.439752	0.492298	0.232843	0.260794	0.112502	0.12628	0.0439856	0.0547904
141.4	1.23856	1.24553	0.933452	0.935826	0.710046	0.699348	0.354079	0.397357	0.199039	0.218331	0.104644	0.111574	0.0411817	0.0475023		141.4	1.25713	0	0.975593	0	0.788237	0	0.44065	0.492936	0.23309	0.261148	0.112844	0.126455	0.0439479	0.0548672
141.6	1.23956	1.24607	0.934524	0.936483	0.711436	0.700086	0.354867	0.397907	0.199796	0.21861	0.104885	0.111722	0.0416602	0.0475673		141.6	1.25774	0	0.975941	0	0.788734	0	0.441039	0.493574	0.233192	0.261501	0.112812	0.12663	0.0437561	0.0549439
141.8	1.24022	1.2466	0.935596	0.937139	0.71231	0.700823	0.355674	0.398457	0.20048	0.21889	0.10554	0.111869	0.0417853	0.0476323		141.8	1.25832	0	0.975982	0	0.789138	0	0.441254	0.494212	0.233593	0.261854	0.112541	0.126805	0.0435441	0.0550207
142	1.24097	1.24713	0.936656	0.937794	0.713012	0.701559	0.355908	0.399006	0.201105	0.219169	0.105823	0.112017	0.0416861	0.0476973		142	1.25881	0	0.975935	0	0.790094	0	0.441934	0.49485	0.233899	0.262208	0.112624	0.12698	0.0438184	0.0550974
142.2	1.24138	1.24766	0.93756	0.938448	0.71428	0.702295	0.356046	0.399556	0.201056	0.219448	0.105613	0.112165	0.0421742	0.0477622		142.2	1.25955	0	0.97637	0	0.790295	0	0.442937	0.495487	0.234264	0.262561	0.112303	0.127155	0.0434158	0.0551742
142.4	1.24162	1.24819	0.938415	0.939101	0.715015	0.70303	0.356388	0.400105	0.201513	0.219727	0.105393	0.112313	0.0421844	0.0478272		142.4	1.26006	0	0.97664	0	0.791043	0	0.443654	0.496124	0.23485	0.262914	0.112381	0.12733	0.0433949	0.0552509
142.6	1.24213	1.24872	0.939001	0.939754	0.715928	0.703765	0.356976	0.400655	0.201674	0.220007	0.105523	0.112461	0.0424315	0.0478921		142.6	1.26088	0	0.977138	0	0.791472	0	0.444482	0.496761	0.235573	0.263267	0.112808	0.127505	0.0441104	0.0553277
142.8	1.24264	1.24924	0.939279	0.940406	0.716353	0.7045	0.357184	0.401205	0.20148	0.220286	0.105191	0.112609	0.0425341	0.0479571		142.8	1.26134	0	0.977406	0	0.792181	0	0.444802	0.497398	0.236047	0.263621	0.112957	0.12768	0.0444994	0.0554044
143	1.24273	1.24977	0.939833	0.941057	0.716765	0.705233	0.357803	0.401754	0.201126	0.220564	0.105056	0.112756	0.0427443	0.048022		143	1.2623	0	0.978112	0	0.792863	0	0.445303	0.498035	0.236153	0.263974	0.113178	0.127855	0.044626	0.0554811
143.2	1.24262	1.2503	0.940506	0.941707	0.717317	0.705967	0.358234	0.402304	0.201141	0.220843	0.105008	0.112904	0.042674	0.048087		143.2	1.26249	0	0.979063	0	0.793207	0	0.445208	0.498672	0.236307	0.264327	0.11321	0.12803	0.045025	0.0555579
143.4	1.2424	1.25083	0.940342	0.942356	0.717881	0.7067	0.358666	0.402853	0.201031	0.221122	0.1049	0.113052	0.0427414	0.0481519		143.4	1.26317	0	0.980004	0	0.793886	0	0.445929	0.499308	0.236385	0.26468	0.113192	0.128205	0.0455795	0.0556346
143.6	1.24263	1.25135	0.940963	0.943005	0.718715	0.707432	0.359474	0.403402	0.201932	0.221401	0.105108	0.1132	0.0435241	0.0482168		143.6	1.26303	0	0.980356	0	0.79431	0	0.446005	0.499945	0.236064	0.265033	0.113302	0.12838	0.0459726	0.0557114
143.8	1.24254	1.25188	0.941371	0.943652	0.71894	0.708164	0.359781	0.403952	0.202349	0.221679	0.105287	0.113347	0.0436087	0.0482817		143.8	1.2641	0	0.981795	0	0.796157	0	0.446975	0.500581	0.23706	0.265386	0.113621	0.128554	0.046673	0.0557881
144	1.24264	1.2524	0.942021	0.944299	0.719047	0.708896	0.360149	0.404501	0.203145	0.221958	0.105152	0.113495	0.0436909	0.0483467		144	1.26482	0	0.982527	0	0.796549	0	0.447813	0.501217	0.23798	0.265739	0.113554	0.128729	0.047027	0.0558648
144.2	1.24299	1.25293	0.942044	0.944945	0.719687	0.709627	0.360995	0.40505	0.20319	0.222236	0.104863	0.113642	0.0437244	0.0484116		144.2	1.26597	0	0.983112	0	0.797987	0	0.448652	0.501853	0.238829	0.266092	0.114016	0.128904	0.0474532	0.0559415
144.4	1.24385	1.25345	0.943036	0.945591	0.720681	0.710358	0.362307	0.4056	0.203919	0.222515	0.105207	0.11379	0.0444738	0.0484765		144.4	1.26619	0	0.984174	0	0.798999	0	0.449214	0.502489	0.23941	0.266444	0.114716	0.129079	0.0472069	0.0560183
144.6	1.2453	1.25398	0.9438	0.946235	0.721484	0.711088	0.363188	0.406149	0.204457	0.222793	0.106286	0.113938	0.0450386	0.0485414		144.6	1.26655	0	0.985099	0	0.80006	0	0.450085	0.503124	0.239659	0.266797	0.115335	0.129254	0.047642	0.056095
144.8	1.24591	1.2545	0.944075	0.946879	0.722301	0.711817	0.36374	0.406698	0.204954	0.223071	0.106477	0.114085	0.0449934	0.0486062		144.8	1.26689	0	0.98602	0	0.801085	0	0.450818	0.50376	0.239847	0.26715	0.116517	0.129428	0.0474639	0.0561717
145	1.24657	1.25502	0.944595	0.947522	0.722952	0.712546	0.364838	0.407247	0.205649	0.22335	0.107149	0.114233	0.0454676	0.0486711		145	1.2667	0	0.986375	0	0.801472	0	0.45117	0.504395	0.239627	0.267503	0.116449	0.129603	0.0471145	0.0562484
145.2	1.24624	1.25554	0.944976	0.948164	0.723091	0.713275	0.364954	0.407796	0.205109	0.223628	0.106943	0.11438	0.0452604	0.048736		145.2	1.26748	0	0.986754	0	0.802532	0	0.452408	0.50503	0.239553	0.267855	0.11653	0.129778	0.0474511	0.0563251
145.4	1.24671	1.25606	0.945966	0.948805	0.723589	0.714003	0.365163	0.408346	0.20491	0.223906	0.107505	0.114528	0.0451726	0.0488009		145.4	1.26771	0	0.986801	0	0.803707	0	0.453277	0.505665	0.239833	0.268208	0.117028	0.129953	0.0475039	0.0564018
145.6	1.24714	1.25658	0.946763	0.949446	0.724365	0.714731	0.366028	0.408895	0.20556	0.224184	0.107939	0.114675	0.0454718	0.0488657		145.6	1.26756	0	0.986765	0	0.804016	0	0.453969	0.5063	0.240042	0.26856	0.116839	0.130128	0.0472407	0.0564786
145.8	1.24723	1.2571	0.947466	0.950086	0.724876	0.715458	0.3661	0.409444	0.205663	0.224461	0.108094	0.114822	0.044885	0.0489306		145.8	1.26784	0	0.98694	0	0.804626	0	0.45488	0.506934	0.240381	0.268913	0.116551	0.130302	0.0471427	0.0565553
146	1.24833	1.25762	0.948426	0.950725	0.725962	0.716185	0.366168	0.409993	0.20624	0.224739	0.108061	0.11497	0.0449301	0.0489954		146	1.26805	0	0.987697	0	0.805235	0	0.456004	0.507569	0.240599	0.269265	0.117055	0.130477	0.0472122	0.056632
146.2	1.24929	1.25814	0.949057	0.951363	0.72738	0.716911	0.366705	0.410542	0.20635	0.225017	0.10824	0.115117	0.0449884	0.0490603		146.2	1.26829	0	0.988033	0	0.805032	0	0.45688	0.508203	0.240483	0.269618	0.117158	0.130652	0.0464987	0.0567087
146.4	1.25005	1.25866	0.949652	0.952001	0.7282	0.717637	0.367098	0.411091	0.206966	0.225295	0.108821	0.115264	0.0448522	0.0491251		146.4	1.26867	0	0.988266	0	0.805326	0	0.457319	0.508837	0.241008	0.26997	0.11754	0.130826	0.0467198	0.0567854
146.6	1.2509	1.25918	0.949819	0.952637	0.728685	0.718362	0.36766	0.41164	0.207043	0.225572	0.109434	0.115412	0.0445172	0.04919		146.6	1.26937	0	0.988596	0	0.805528	0	0.458144	0.509471	0.241567	0.270323	0.117529	0.131001	0.0467226	0.0568621
146.8	1.25154	1.2597	0.950437	0.953273	0.729125	0.719087	0.368225	0.412189	0.207156	0.22585	0.109934	0.115559	0.0445956	0.0492548		146.8	1.26934	0	0.988927	0	0.805722	0	0.458569	0.510105	0.24147	0.270675	0.117467	0.131176	0.0464566	0.0569388
147	1.25148	1.26021	0.951262	0.953908	0.729459	0.719812	0.369122	0.412737	0.207598	0.226127	0.110078	0.115706	0.0442714	0.0493196		147	1.27019	0	0.99008	0	0.805842	0	0.459274	0.510739	0.242331	0.271027	0.117665	0.131351	0.0464023	0.0570155
147.2	1.25112	1.26073	0.951723	0.954543	0.729926	0.720536	0.36948	0.413286	0.207818	0.226404	0.109628	0.115853	0.0438751	0.0493844		147.2	1.27058	0	0.990619	0	0.806152	0	0.459158	0.511372	0.242833	0.271379	0.117535	0.131525	0.0464595	0.0570921
147.4	1.25123	1.26125	0.951923	0.955177	0.730653	0.721259	0.370147	0.413835	0.20833	0.226682	0.109473	0.116001	0.0438639	0.0494492		147.4	1.2711	0	0.991198	0	0.807057	0	0.459766	0.512006	0.243572	0.271732	0.117372	0.1317	0.0468549	0.0571688
147.6	1.25177	1.26176	0.952637	0.955809	0.731306	0.721982	0.371052	0.414384	0.208955	0.226959	0.109585	0.116148	0.0436774	0.049514		147.6	1.27159	0	0.991946	0	0.807949	0	0.460392	0.512639	0.244288	0.272084	0.117362	0.131875	0.0467132	0.0572455
147.8	1.25204	1.26228	0.953137	0.956442	0.731552	0.722705	0.371097	0.414933	0.209345	0.227236	0.109681	0.116295	0.0435761	0.0495788		147.8	1.27232	0	0.992743	0	0.809255	0	0.461001	0.513272	0.245042	0.272436	0.117019	0.132049	0.0470055	0.0573222
148	1.25197	1.26279	0.953252	0.957073	0.732164	0.723427	0.371594	0.415481	0.209226	0.227513	0.109262	0.116442	0.0431654	0.0496436		148	1.27209	0	0.992844	0	0.809464	0	0.461712	0.513905	0.245351	0.272788	0.117069	0.132224	0.0465669	0.0573989
148.2	1.25226	1.26331	0.952979	0.957704	0.732725	0.724148	0.371912	0.41603	0.208909	0.22779	0.109235	0.116589	0.0432108	0.0497084		148.2	1.27242	0	0.993111	0	0.810494	0	0.462005	0.514538	0.245539	0.27314	0.117365	0.132398	0.0465454	0.0574756
148.4	1.2527	1.26382	0.953567	0.958333	0.7334	0.724869	0.372658	0.416579	0.209171	0.228067	0.109767	0.116736	0.043546	0.0497732		148.4	1.2722	0	0.993263	0	0.811113	0	0.462244	0.51517	0.24556	0.273492	0.117342	0.132573	0.0459308	0.0575522
148.6	1.25287	1.26433	0.953333	0.958962	0.733506	0.72559	0.372828	0.417127	0.20865	0.228344	0.109908	0.116883	0.0434167	0.049838		148.6	1.27277	0	0.993214	0	0.812063	0	0.462891	0.515803	0.245619	0.273844	0.117515	0.132748	0.0459826	0.0576289
148.8	1.25283	1.26485	0.953328	0.959591	0.733787	0.72631	0.373061	0.417676	0.208475	0.228621	0.109517	0.11703	0.0435658	0.0499027		148.8	1.27344	0	0.993593	0	0.813031	0	0.463261	0.516435	0.245226	0.274195	0.118129	0.132922	0.0456558	0.0577056
149	1.25273	1.26536	0.95354	0.960218	0.733688	0.72703	0.373155	0.418224	0.207831	0.228897	0.109457	0.117177	0.0434087	0.0499675		149	1.27431	0	0.99411	0	0.814255	0	0.463608	0.517067	0.245204	0.274547	0.118504	0.133097	0.0459799	0.0577823
149.2	1.25284	1.26587	0.954229	0.960845	0.73397	0.727749	0.373125	0.418773	0.207948	0.229174	0.108614	0.117324	0.0428778	0.0500322		149.2	1.2749	0	0.994264	0	0.815396	0	0.464181	0.517699	0.245671	0.274899	0.118817	0.133271	0.0462982	0.0578589
149.4	1.25328	1.26638	0.954973	0.961471	0.734748	0.728468	0.373842	0.419321	0.207717	0.22945	0.109256	0.117471	0.0430483	0.050097		149.4	1.27536	0	0.994656	0	0.816594	0	0.464726	0.518331	0.246403	0.275251	0.119336	0.133446	0.0457452	0.0579356
149.6	1.25389	1.26689	0.955508	0.962097	0.735586	0.729186	0.37483	0.41987	0.208217	0.229727	0.109041	0.117618	0.0432084	0.0501617		149.6	1.27571	0	0.995401	0	0.817056	0	0.465644	0.518962	0.246599	0.275602	0.11947	0.13362	0.04569	0.0580123
149.8	1.2547	1.2674	0.956137	0.962721	0.736633	0.729904	0.375073	0.420418	0.208275	0.230003	0.10873	0.117765	0.0429712	0.0502265		149.8	1.27664	0	0.996056	0	0.817817	0	0.466467	0.519594	0.247266	0.275954	0.119941	0.133795	0.0458048	0.0580889
150	1.25623	1.26791	0.957066	0.963345	0.737951	0.730622	0.375711	0.420966	0.209328	0.230279	0.109324	0.117912	0.0439649	0.0502912		150	1.27693	0	0.99624	0	0.817569	0	0.467253	0.520225	0.246858	0.276306	0.120112	0.133969	0.0455904	0.0581656
150.2	1.25676	1.26842	0.957117	0.963969	0.738656	0.731339	0.37636	0.421515	0.209729	0.230556	0.109491	0.118058	0.0440549	0.0503559		150.2	1.27808	0	0.997127	0	0.818334	0	0.468502	0.520856	0.24777	0.276657	0.120695	0.134144	0.0461554	0.0582422
150.4	1.2573	1.26893	0.957474	0.964591	0.739245	0.732055	0.376839	0.422063	0.210655	0.230832	0.109862	0.118205	0.0446229	0.0504206		150.4	1.27916	0	0.998184	0	0.819414	0	0.469866	0.521487	0.248814	0.277009	0.121104	0.134318	0.0469821	0.0583189
150.6	1.25781	1.26944	0.958121	0.965213	0.73976	0.732771	0.378017	0.422611	0.210777	0.231108	0.110052	0.118352	0.044359	0.0504853		150.6	1.27947	0	0.99861	0	0.819747	0	0.470521	0.522118	0.249155	0.27736	0.121181	0.134493	0.0473807	0.0583955
150.8	1.25817	1.26995	0.959058	0.965834	0.741022	0.733487	0.379373	0.42316	0.211421	0.231384	0.110415	0.118499	0.0450888	0.0505501		150.8	1.28005	0	0.999582	0	0.820235	0	0.47096	0.522749	0.24961	0.277712	0.121247	0.134667	0.0473882	0.0584722
151	1.25834	1.27045	0.959511	0.966454	0.741542	0.734202	0.380025	0.423708	0.21222	0.23166	0.110154	0.118645	0.0452062	0.0506148		151	1.28106	0	1.00063	0	0.821506	0	0.471217	0.52338	0.250728	0.278063	0.121634	0.134842	0.0478177	0.0585488
151.2	1.25819	1.27096	0.959866	0.967074	0.742185	0.734916	0.380074	0.424256	0.212597	0.231936	0.110185	0.118792	0.0456474	0.0506794		151.2	1.28107	0	1.00088	0	0.822061	0	0.471292	0.52401	0.250877	0.278414	0.121231	0.135016	0.0476848	0.0586255
151.4	1.25908	1.27147	0.961054	0.967692	0.743785	0.735631	0.38133	0.424804	0.21359	0.232211	0.110931	0.118939	0.0463249	0.0507441		151.4	1.28164	0	1.00196	0	0.823109	0	0.472308	0.52464	0.25206	0.278766	0.121206	0.135191	0.0481562	0.0587021
151.6	1.25916	1.27197	0.961562	0.968311	0.744478	0.736344	0.381682	0.425352	0.213992	0.232487	0.111052	0.119085	0.0467821	0.0508088		151.6	1.28155	0	1.00264	0	0.823865	0	0.472833	0.52527	0.252279	0.279117	0.121151	0.135365	0.0482968	0.0587787
151.8	1.25942	1.27248	0.962371	0.968928	0.744682	0.737058	0.382038	0.425901	0.214589	0.232763	0.111702	0.119232	0.0472334	0.0508735		151.8	1.28139	0	1.00284	0	0.824325	0	0.473332	0.5259	0.252931	0.279468	0.121274	0.13554	0.0484517	0.0588554
152	1.25939	1.27298	0.962662	0.969545	0.745157	0.737771	0.382246	0.426449	0.214273	0.233038	0.112015	0.119379	0.0469963	0.0509382		152	1.28087	0	1.003	0	0.824791	0	0.474	0.52653	0.253474	0.279819	0.121133	0.135714	0.0483104	0.058932
152.2	1.2595	1.27349	0.963174	0.970161	0.745107	0.738483	0.382149	0.426997	0.214668	0.233314	0.112279	0.119525	0.0477124	0.0510028		152.2	1.28085	0	1.00328	0	0.825443	0	0.474559	0.52716	0.254316	0.28017	0.120713	0.135888	0.0486523	0.0590086
152.4	1.26046	1.27399	0.964088	0.970776	0.745803	0.739195	0.382891	0.427545	0.215357	0.233589	0.113295	0.119672	0.0483717	0.0510675		152.4	1.28078	0	1.00365	0	0.826406	0	0.475384	0.527789	0.255341	0.280522	0.120964	0.136063	0.0488334	0.0590853
152.6	1.26099	1.2745	0.963981	0.97139	0.746134	0.739906	0.38285	0.428093	0.21526	0.233865	0.11336	0.119818	0.0485517	0.0511321		152.6	1.28189	0	1.00471	0	0.827501	0	0.476207	0.528418	0.255571	0.280873	0.121362	0.136237	0.0495982	0.0591619
152.8	1.26115	1.275	0.96459	0.972004	0.746269	0.740617	0.382606	0.428641	0.215089	0.23414	0.113597	0.119965	0.0487494	0.0511968		152.8	1.28234	0	1.00566	0	0.828447	0	0.47687	0.529048	0.255174	0.281224	0.122018	0.136412	0.050273	0.0592385
153	1.2619	1.2755	0.965226	0.972617	0.746489	0.741328	0.382753	0.429188	0.215373	0.234415	0.113924	0.120111	0.048616	0.0512614		153	1.28236	0	1.00575	0	0.828917	0	0.477002	0.529676	0.255361	0.281575	0.122111	0.136586	0.0504035	0.0593151
153.2	1.26191	1.276	0.965859	0.97323	0.746468	0.742038	0.382632	0.429736	0.215476	0.23469	0.113759	0.120257	0.0482858	0.0513261		153.2	1.28244	0	1.00603	0	0.829526	0	0.477111	0.530305	0.255326	0.281925	0.122137	0.13676	0.0505256	0.0593918
153.4	1.26258	1.27651	0.966425	0.973841	0.747268	0.742748	0.383491	0.430284	0.21548	0.234965	0.114568	0.120404	0.0482774	0.0513907		153.4	1.28271	0	1.00665	0	0.829802	0	0.47766	0.530934	0.255366	0.282276	0.122336	0.136935	0.0501989	0.0594684
153.6	1.26276	1.27701	0.966844	0.974452	0.747702	0.743457	0.384028	0.430832	0.215936	0.23524	0.11461	0.12055	0.0479977	0.0514553		153.6	1.28272	0	1.00713	0	0.830366	0	0.478155	0.531563	0.255014	0.282627	0.122456	0.137109	0.0504061	0.059545
153.8	1.26361	1.27751	0.96698	0.975063	0.748406	0.744166	0.384192	0.43138	0.216093	0.235515	0.115171	0.120697	0.0475752	0.0515199		153.8	1.28398	0	1.00779	0	0.830965	0	0.479345	0.532191	0.255344	0.282978	0.12296	0.137283	0.0507948	0.0596216
154	1.26426	1.27801	0.967449	0.975672	0.748992	0.744874	0.384971	0.431928	0.216714	0.23579	0.115419	0.120843	0.0475715	0.0515845		154	1.28427	0	1.00812	0	0.831094	0	0.47979	0.532819	0.25502	0.283329	0.122792	0.137457	0.0505787	0.0596982
154.2	1.26406	1.27851	0.966923	0.976281	0.749453	0.745582	0.385035	0.432475	0.216283	0.236065	0.114651	0.120989	0.0465963	0.0516491		154.2	1.28509	0	1.00912	0	0.832073	0	0.480397	0.533447	0.25573	0.283679	0.123502	0.137632	0.0514484	0.0597748
154.4	1.26429	1.27901	0.967916	0.97689	0.749978	0.746289	0.385642	0.433023	0.216358	0.236339	0.114715	0.121135	0.0461428	0.0517137		154.4	1.28532	0	1.00933	0	0.832606	0	0.48072	0.534075	0.255687	0.28403	0.123561	0.137806	0.051152	0.0598514
154.6	1.26471	1.27951	0.968568	0.977497	0.751225	0.746996	0.386736	0.433571	0.21621	0.236614	0.1147	0.121282	0.0457699	0.0517783		154.6	1.28632	0	1.00955	0	0.832876	0	0.480925	0.534703	0.255756	0.284381	0.123745	0.13798	0.0507624	0.059928
154.8	1.26571	1.28001	0.968587	0.978104	0.752774	0.747703	0.387506	0.434118	0.217296	0.236888	0.114854	0.121428	0.0463245	0.0518429		154.8	1.287	0	1.01009	0	0.833794	0	0.481532	0.53533	0.256304	0.284731	0.123886	0.138155	0.0499158	0.0600046
155	1.26626	1.28051	0.968787	0.97871	0.753899	0.748409	0.38803	0.434666	0.217995	0.237163	0.114612	0.121574	0.0463798	0.0519075		155	1.28762	0	1.01057	0	0.834719	0	0.48166	0.535958	0.256446	0.285082	0.124555	0.138329	0.0498012	0.0600812
155.2	1.26654	1.281	0.969853	0.979316	0.755892	0.749115	0.389465	0.435213	0.218516	0.237437	0.114844	0.12172	0.0469229	0.051972		155.2	1.28794	0	1.01106	0	0.835256	0	0.482563	0.536585	0.25724	0.285432	0.124871	0.138503	0.0493864	0.0601578
155.4	1.26736	1.2815	0.970976	0.979921	0.757422	0.74982	0.391052	0.435761	0.21933	0.237711	0.115142	0.121866	0.0475002	0.0520366		155.4	1.28895	0	1.01206	0	0.83651	0	0.483491	0.537212	0.258553	0.285783	0.125338	0.138677	0.0490339	0.0602344
155.6	1.26731	1.282	0.971309	0.980525	0.757559	0.750525	0.391321	0.436308	0.219591	0.237986	0.114779	0.122012	0.0475379	0.0521012		155.6	1.28894	0	1.01244	0	0.836797	0	0.48398	0.537839	0.258617	0.286133	0.125381	0.138851	0.048635	0.060311
155.8	1.2677	1.2825	0.971828	0.981128	0.758236	0.751229	0.391927	0.436856	0.219916	0.23826	0.115138	0.122159	0.0477315	0.0521657		155.8	1.28957	0	1.01275	0	0.837512	0	0.484744	0.538466	0.259739	0.286483	0.12544	0.139026	0.0483148	0.0603876
156	1.26778	1.28299	0.971858	0.981731	0.759158	0.751933	0.392232	0.437403	0.219814	0.238534	0.114941	0.122305	0.0478955	0.0522303		156	1.28951	0	1.01277	0	0.838609	0	0.485105	0.539093	0.260511	0.286834	0.124753	0.1392	0.0482977	0.0604642
156.2	1.26846	1.28349	0.972436	0.982333	0.759654	0.752636	0.392156	0.437951	0.220629	0.238808	0.115133	0.122451	0.0486173	0.0522948		156.2	1.29009	0	1.01327	0	0.839714	0	0.486073	0.539719	0.260985	0.287184	0.124817	0.139374	0.0482187	0.0605408
156.4	1.26937	1.28398	0.972868	0.982935	0.760194	0.753339	0.392591	0.438498	0.220758	0.239082	0.115199	0.122597	0.0486977	0.0523594		156.4	1.2904	0	1.01398	0	0.840604	0	0.486703	0.540346	0.261623	0.287534	0.125437	0.139548	0.0486458	0.0606174
156.6	1.26983	1.28448	0.973135	0.983535	0.760125	0.754042	0.393038	0.439045	0.220517	0.239356	0.114836	0.122743	0.0487447	0.0524239		156.6	1.2908	0	1.0145	0	0.840956	0	0.487039	0.540972	0.261264	0.287884	0.125416	0.139722	0.0488349	0.0606939
156.8	1.27028	1.28497	0.974115	0.984135	0.760039	0.754744	0.393215	0.439593	0.220669	0.239629	0.114918	0.122889	0.0490198	0.0524884		156.8	1.2904	0	1.01473	0	0.841291	0	0.487067	0.541598	0.260792	0.288234	0.12556	0.139897	0.049008	0.0607705
157	1.27061	1.28547	0.974551	0.984735	0.759601	0.755446	0.393719	0.44014	0.221346	0.239903	0.114966	0.123034	0.0491964	0.0525529		157	1.29062	0	1.01495	0	0.841724	0	0.487151	0.542224	0.260869	0.288584	0.125593	0.140071	0.0487574	0.0608471
157.2	1.27076	1.28596	0.975174	0.985334	0.759743	0.756147	0.394342	0.440687	0.2215	0.240177	0.115567	0.12318	0.0493482	0.0526174		157.2	1.29108	0	1.01587	0	0.842773	0	0.487942	0.54285	0.261236	0.288934	0.125655	0.140245	0.0490286	0.0609237
157.4	1.27159	1.28645	0.976163	0.985932	0.760253	0.756848	0.395869	0.441235	0.222258	0.24045	0.116187	0.123326	0.0494498	0.0526819		157.4	1.29141	0	1.01669	0	0.84315	0	0.489169	0.543475	0.261422	0.289284	0.12569	0.140419	0.048959	0.0610002
157.6	1.27131	1.28695	0.9767	0.986529	0.759902	0.757548	0.396251	0.441782	0.222737	0.240724	0.116281	0.123472	0.0492279	0.0527464		157.6	1.29158	0	1.01703	0	0.843678	0	0.489593	0.544101	0.261389	0.289634	0.125559	0.140593	0.0491924	0.0610768
157.8	1.27166	1.28744	0.976789	0.987126	0.760147	0.758248	0.396743	0.442329	0.222719	0.240997	0.116506	0.123618	0.0486456	0.0528109		157.8	1.29196	0	1.01732	0	0.844002	0	0.490362	0.544726	0.261604	0.289984	0.125869	0.140767	0.0498481	0.0611534
158	1.27214	1.28793	0.977499	0.987722	0.76027	0.758948	0.397135	0.442876	0.223444	0.241271	0.116312	0.123764	0.0484937	0.0528754		158	1.29115	0	1.01714	0	0.844071	0	0.490653	0.545351	0.261496	0.290334	0.125841	0.140941	0.0500295	0.0612299
158.2	1.27213	1.28842	0.977917	0.988318	0.760997	0.759647	0.397757	0.443423	0.22353	0.241544	0.116631	0.123909	0.0481072	0.0529399		158.2	1.29128	0	1.01697	0	0.844116	0	0.491252	0.545976	0.261386	0.290684	0.125746	0.141115	0.0503846	0.0613065
158.4	1.27252	1.28892	0.979003	0.988912	0.76101	0.760346	0.398406	0.44397	0.224061	0.241817	0.117095	0.124055	0.0480708	0.0530044		158.4	1.2918	0	1.01721	0	0.844983	0	0.491849	0.546601	0.26203	0.291034	0.125943	0.141289	0.0504038	0.061383
158.6	1.27349	1.28941	0.978826	0.989507	0.762153	0.761044	0.399079	0.444517	0.224643	0.24209	0.117417	0.124201	0.0483779	0.0530689		158.6	1.29271	0	1.01724	0	0.845175	0	0.492635	0.547225	0.261987	0.291384	0.126033	0.141463	0.0504491	0.0614596
158.8	1.27437	1.2899	0.978552	0.9901	0.762897	0.761741	0.399814	0.445064	0.22549	0.242363	0.117428	0.124347	0.0487867	0.0531333		158.8	1.29266	0	1.017	0	0.845534	0	0.493055	0.54785	0.262349	0.291733	0.125731	0.141637	0.0505436	0.0615361
159	1.27403	1.29039	0.979085	0.990693	0.763851	0.762439	0.399952	0.445611	0.225767	0.242636	0.117517	0.124492	0.049048	0.0531978		159	1.29368	0	1.01768	0	0.846211	0	0.493284	0.548474	0.262775	0.292083	0.126522	0.141811	0.0507082	0.0616127
159.2	1.27441	1.29088	0.980646	0.991285	0.76563	0.763136	0.40073	0.446158	0.226804	0.242909	0.118422	0.124638	0.0501183	0.0532622		159.2	1.29467	0	1.01799	0	0.847139	0	0.494375	0.549098	0.263783	0.292432	0.126793	0.141986	0.0508073	0.0616892
159.4	1.27462	1.29137	0.981049	0.991877	0.766215	0.763832	0.400545	0.446705	0.227418	0.243182	0.118591	0.124783	0.0506255	0.0533267		159.4	1.29542	0	1.0185	0	0.847975	0	0.495176	0.549722	0.263939	0.292782	0.127004	0.14216	0.0503861	0.0617658
159.6	1.27458	1.29186	0.98096	0.992468	0.767284	0.764528	0.400278	0.447252	0.227865	0.243455	0.118369	0.124929	0.0503641	0.0533911		159.6	1.2959	0	1.01865	0	0.848407	0	0.49529	0.550346	0.264042	0.293132	0.127196	0.142334	0.0506215	0.0618423
159.8	1.27465	1.29234	0.98099	0.993058	0.768837	0.765224	0.400402	0.447799	0.228759	0.243727	0.118407	0.125075	0.0503874	0.0534556		159.8	1.29616	0	1.01863	0	0.849139	0	0.495081	0.55097	0.26461	0.293481	0.127066	0.142507	0.0500931	0.0619189
160	1.27529	1.29283	0.981571	0.993648	0.769744	0.765919	0.400876	0.448345	0.229078	0.244	0.118671	0.12522	0.0503541	0.05352		160	1.2966	0	1.01914	0	0.850218	0	0.495596	0.551594	0.265126	0.29383	0.127773	0.142681	0.0501003	0.0619954
160.2	1.27641	1.29332	0.982295	0.994237	0.770296	0.766614	0.401253	0.448892	0.229761	0.244272	0.119117	0.125366	0.0507225	0.0535844		160.2	1.29719	0	1.02015	0	0.851022	0	0.496907	0.552217	0.265661	0.29418	0.12874	0.142855	0.0501553	0.0620719
160.4	1.27654	1.29381	0.982406	0.994825	0.770692	0.767308	0.401506	0.449439	0.229562	0.244545	0.118641	0.125511	0.0506823	0.0536488		160.4	1.29767	0	1.02071	0	0.851024	0	0.497447	0.55284	0.266003	0.294529	0.129157	0.143029	0.050218	0.0621485
160.6	1.27711	1.2943	0.982706	0.995413	0.771555	0.768002	0.401966	0.449986	0.229526	0.244817	0.119018	0.125657	0.0506715	0.0537132		160.6	1.29813	0	1.0212	0	0.851455	0	0.497964	0.553463	0.26575	0.294879	0.12966	0.143203	0.0502255	0.062225
160.8	1.27769	1.29478	0.983403	0.996	0.772365	0.768696	0.402542	0.450532	0.229986	0.24509	0.119269	0.125802	0.0509257	0.0537776		160.8	1.29787	0	1.02167	0	0.851559	0	0.498104	0.554086	0.265767	0.295228	0.129355	0.143377	0.0497244	0.0623015
161	1.27855	1.29527	0.984026	0.996587	0.772966	0.769389	0.403419	0.451079	0.230782	0.245362	0.119851	0.125947	0.0509796	0.053842		161	1.29867	0	1.0225	0	0.851924	0	0.499436	0.554709	0.266759	0.295577	0.129547	0.143551	0.0497415	0.0623781
161.2	1.28011	1.29576	0.984736	0.997172	0.774301	0.770081	0.404572	0.451626	0.231359	0.245634	0.120747	0.126093	0.0511659	0.0539064		161.2	1.2997	0	1.0233	0	0.853363	0	0.50081	0.555332	0.267603	0.295926	0.130117	0.143725	0.0504807	0.0624546
161.4	1.28054	1.29624	0.985402	0.997758	0.774588	0.770773	0.405187	0.452172	0.231956	0.245906	0.1204	0.126238	0.0508158	0.0539708		161.4	1.2993	0	1.0238	0	0.853298	0	0.501614	0.555954	0.267473	0.296275	0.130097	0.143899	0.0505484	0.0625311
161.6	1.28066	1.29673	0.986015	0.998342	0.774898	0.771465	0.40562	0.452719	0.232641	0.246178	0.120757	0.126383	0.0507054	0.0540352		161.6	1.29916	0	1.0245	0	0.853879	0	0.502175	0.556577	0.267829	0.296624	0.130052	0.144073	0.050471	0.0626076
161.8	1.28119	1.29721	0.986209	0.998926	0.775148	0.772157	0.406301	0.453265	0.232335	0.24645	0.120871	0.126529	0.0502165	0.0540996		161.8	1.29913	0	1.02528	0	0.854574	0	0.503169	0.557199	0.268491	0.296973	0.130536	0.144247	0.0511285	0.0626842
162	1.2819	1.2977	0.986933	0.99951	0.775557	0.772848	0.406702	0.453812	0.232455	0.246722	0.120864	0.126674	0.050091	0.0541639		162	1.29892	0	1.02579	0	0.854827	0	0.503932	0.557821	0.268873	0.297322	0.130807	0.144421	0.0515735	0.0627607
162.2	1.28174	1.29818	0.987584	1.00009	0.776172	0.773538	0.407634	0.454358	0.231902	0.246994	0.121162	0.126819	0.0497041	0.0542283		162.2	1.29972	0	1.02646	0	0.855787	0	0.504557	0.558443	0.269528	0.297671	0.130611	0.144595	0.0516875	0.0628372
162.4	1.2818	1.29866	0.987555	1.00067	0.775523	0.774228	0.407642	0.454905	0.231301	0.247265	0.120829	0.126964	0.049683	0.0542926		162.4	1.30017	0	1.02724	0	0.857195	0	0.505231	0.559064	0.270565	0.29802	0.131287	0.144768	0.0524211	0.0629137
162.6	1.28184	1.29915	0.987074	1.00126	0.775749	0.774918	0.40781	0.455451	0.230966	0.247537	0.120687	0.12711	0.0492222	0.054357		162.6	1.30107	0	1.02745	0	0.857597	0	0.506137	0.559686	0.270545	0.298369	0.131236	0.144942	0.0526591	0.0629902
162.8	1.28186	1.29963	0.987703	1.00184	0.77634	0.775607	0.408661	0.455998	0.230897	0.247809	0.12075	0.127255	0.0492914	0.0544213		162.8	1.30175	0	1.02767	0	0.858545	0	0.506765	0.560307	0.271252	0.298718	0.131587	0.145116	0.052788	0.0630667
163	1.2811	1.30011	0.988609	1.00242	0.776523	0.776296	0.408675	0.456544	0.230123	0.24808	0.12078	0.1274	0.0494996	0.0544857		163	1.30303	0	1.02864	0	0.860168	0	0.507349	0.560929	0.272259	0.299067	0.132187	0.14529	0.0528872	0.0631432
163.2	1.28134	1.3006	0.989396	1.003	0.776675	0.776984	0.409061	0.45709	0.229896	0.248352	0.120494	0.127545	0.0493783	0.05455		163.2	1.3038	0	1.02907	0	0.861051	0	0.508411	0.56155	0.273029	0.299416	0.132309	0.145464	0.0532561	0.0632197
163.4	1.2816	1.30108	0.989236	1.00358	0.776619	0.777672	0.409159	0.457637	0.229383	0.248623	0.120021	0.12769	0.0489205	0.0546143		163.4	1.30375	0	1.02944	0	0.861555	0	0.508648	0.562171	0.27342	0.299764	0.132824	0.145637	0.0526569	0.0632962
163.6	1.28168	1.30156	0.988984	1.00415	0.77727	0.77836	0.409699	0.458183	0.229185	0.248894	0.119547	0.127835	0.0483917	0.0546786		163.6	1.30441	0	1.02998	0	0.862144	0	0.508796	0.562792	0.274185	0.300113	0.13294	0.145811	0.0526967	0.0633727
163.8	1.28241	1.30204	0.989691	1.00473	0.777966	0.779047	0.410572	0.458729	0.229355	0.249166	0.119405	0.12798	0.0486669	0.054743		163.8	1.30469	0	1.03065	0	0.862455	0	0.509034	0.563412	0.274609	0.300461	0.133094	0.145985	0.0523265	0.0634492
164	1.28287	1.30252	0.989926	1.00531	0.778125	0.779734	0.410976	0.459275	0.22883	0.249437	0.119123	0.128125	0.0488638	0.0548073		164	1.30543	0	1.03115	0	0.863187	0	0.509621	0.564033	0.274918	0.30081	0.133343	0.146159	0.0524295	0.0635257
164.2	1.28303	1.303	0.990121	1.00589	0.778271	0.78042	0.410918	0.459821	0.229037	0.249708	0.118877	0.12827	0.0490677	0.0548716		164.2	1.3056	0	1.03147	0	0.863559	0	0.509943	0.564653	0.275053	0.301159	0.13337	0.146333	0.0519746	0.0636022
164.4	1.28276	1.30348	0.990191	1.00646	0.778763	0.781106	0.41062	0.460367	0.229124	0.249979	0.118601	0.128415	0.0493646	0.0549359		164.4	1.3057	0	1.0314	0	0.863571	0	0.510204	0.565273	0.274533	0.301507	0.133096	0.146506	0.0517754	0.0636787
164.6	1.2836	1.30396	0.991115	1.00704	0.780034	0.781792	0.41113	0.460914	0.230118	0.25025	0.119613	0.12856	0.0499104	0.0550002		164.6	1.30582	0	1.03145	0	0.863887	0	0.510386	0.565893	0.274663	0.301856	0.133064	0.14668	0.0518299	0.0637551
164.8	1.28452	1.30444	0.99209	1.00761	0.781028	0.782477	0.41246	0.46146	0.231415	0.250521	0.120277	0.128705	0.0508636	0.0550644		164.8	1.3057	0	1.03133	0	0.863652	0	0.510578	0.566513	0.275053	0.302204	0.132692	0.146854	0.0513228	0.0638316
165	1.28614	1.30492	0.992716	1.00819	0.782203	0.783161	0.413314	0.462006	0.232619	0.250791	0.121329	0.12885	0.0513961	0.0551287		165	1.30652	0	1.03215	0	0.864853	0	0.511509	0.567133	0.275639	0.302552	0.133104	0.147027	0.0518928	0.0639081
165.2	1.28662	1.3054	0.992847	1.00876	0.783005	0.783845	0.413221	0.462552	0.233109	0.251062	0.121613	0.128995	0.0514056	0.055193		165.2	1.30724	0	1.03298	0	0.8659	0	0.512232	0.567752	0.275577	0.302901	0.133591	0.147201	0.0521193	0.0639846
165.4	1.2867	1.30588	0.993527	1.00933	0.783154	0.784529	0.413195	0.463098	0.233813	0.251333	0.122006	0.129139	0.0514862	0.0552573		165.4	1.3064	0	1.03325	0	0.866001	0	0.512261	0.568372	0.274958	0.303249	0.132981	0.147375	0.0514035	0.0640611
165.6	1.28714	1.30636	0.994082	1.00991	0.783391	0.785213	0.413183	0.463644	0.23401	0.251603	0.122407	0.129284	0.0519562	0.0553215		165.6	1.30706	0	1.03375	0	0.866801	0	0.512774	0.568991	0.275052	0.303597	0.132817	0.147548	0.0514519	0.0641375
165.8	1.28749	1.30683	0.994534	1.01048	0.784207	0.785896	0.413362	0.464189	0.234609	0.251874	0.122815	0.129429	0.0520396	0.0553858		165.8	1.30733	0	1.03412	0	0.867198	0	0.513185	0.56961	0.275099	0.303945	0.133189	0.147722	0.052195	0.064214
166	1.28765	1.30731	0.995427	1.01105	0.785237	0.786578	0.413633	0.464735	0.235067	0.252144	0.123272	0.129574	0.0523776	0.05545		166	1.30779	0	1.03449	0	0.868273	0	0.513845	0.570229	0.275339	0.304293	0.133405	0.147896	0.0529543	0.0642905
166.2	1.28758	1.30779	0.995885	1.01162	0.785541	0.787261	0.413629	0.465281	0.23534	0.252415	0.123348	0.129719	0.0523098	0.0555143		166.2	1.30859	0	1.03496	0	0.869567	0	0.514862	0.570848	0.275952	0.304641	0.133729	0.148069	0.0535228	0.0643669
166.4	1.28807	1.30826	0.996205	1.01219	0.785855	0.787942	0.414053	0.465827	0.235779	0.252685	0.12343	0.129863	0.0528757	0.0555785		166.4	1.30913	0	1.03535	0	0.870164	0	0.515643	0.571467	0.276126	0.30499	0.134234	0.148243	0.0540963	0.0644434
166.6	1.28846	1.30874	0.996349	1.01276	0.786741	0.788624	0.414595	0.466373	0.236269	0.252955	0.123512	0.130008	0.0525177	0.0556427		166.6	1.30989	0	1.03586	0	0.871194	0	0.51666	0.572085	0.276352	0.305338	0.134609	0.148417	0.0543223	0.0645199
166.8	1.28892	1.30922	0.997151	1.01333	0.787263	0.789305	0.41517	0.466919	0.236426	0.253225	0.123805	0.130153	0.0526005	0.0557069		166.8	1.31018	0	1.03592	0	0.872109	0	0.516905	0.572703	0.276879	0.305686	0.134681	0.14859	0.0542631	0.0645963
167	1.28906	1.30969	0.997474	1.0139	0.787247	0.789985	0.415719	0.467464	0.236141	0.253495	0.123368	0.130297	0.0524265	0.0557712		167	1.31055	0	1.03677	0	0.873099	0	0.518228	0.573322	0.278195	0.306033	0.134966	0.148764	0.0548151	0.0646728
167.2	1.29027	1.31017	0.997586	1.01446	0.787738	0.790665	0.416271	0.46801	0.236327	0.253765	0.122818	0.130442	0.05189	0.0558354		167.2	1.31062	0	1.0375	0	0.87354	0	0.519239	0.57394	0.278927	0.306381	0.135352	0.148937	0.0548758	0.0647492
167.4	1.29125	1.31064	0.998175	1.01503	0.788614	0.791345	0.417283	0.468556	0.23658	0.254035	0.123355	0.130586	0.0522747	0.0558996		167.4	1.31083	0	1.03792	0	0.874404	0	0.520017	0.574558	0.279815	0.306729	0.135789	0.149111	0.0546926	0.0648257
167.6	1.29209	1.31112	0.998511	1.0156	0.789284	0.792024	0.418116	0.469101	0.236683	0.254305	0.123503	0.130731	0.0521398	0.0559638		167.6	1.31169	0	1.03841	0	0.875843	0	0.52085	0.575175	0.280594	0.307077	0.136126	0.149285	0.0552425	0.0649021
167.8	1.29258	1.31159	0.999216	1.01616	0.790142	0.792703	0.41886	0.469647	0.237412	0.254575	0.123151	0.130875	0.0525216	0.056028		167.8	1.31201	0	1.03893	0	0.876521	0	0.521403	0.575793	0.280708	0.307425	0.13629	0.149458	0.0553568	0.0649786
168	1.29298	1.31207	0.999299	1.01673	0.790288	0.793382	0.419142	0.470192	0.237529	0.254844	0.122834	0.13102	0.052328	0.0560922		168	1.31225	0	1.03937	0	0.877646	0	0.521971	0.57641	0.280952	0.307772	0.136756	0.149632	0.0551355	0.065055
168.2	1.2932	1.31254	0.999777	1.01729	0.79082	0.79406	0.419615	0.470738	0.238439	0.255114	0.123018	0.131164	0.0523677	0.0561563		168.2	1.31248	0	1.04047	0	0.878451	0	0.523014	0.577028	0.28181	0.30812	0.137662	0.149805	0.0554906	0.0651315
168.4	1.29371	1.31301	1.00027	1.01786	0.791639	0.794738	0.420494	0.471283	0.239063	0.255384	0.12346	0.131309	0.0527068	0.0562205		168.4	1.31292	0	1.04086	0	0.878771	0	0.524117	0.577645	0.282267	0.308468	0.137979	0.149979	0.0559157	0.0652079
168.6	1.29471	1.31349	1.0012	1.01842	0.792579	0.795415	0.421565	0.471829	0.239884	0.255653	0.124393	0.131453	0.0528947	0.0562847		168.6	1.31311	0	1.04134	0	0.879329	0	0.524513	0.578262	0.2828	0.308815	0.138352	0.150152	0.0564129	0.0652843
168.8	1.2952	1.31396	1.00134	1.01899	0.793191	0.796092	0.422135	0.472374	0.240067	0.255923	0.124675	0.131598	0.0525129	0.0563488		168.8	1.31363	0	1.04202	0	0.879627	0	0.525397	0.578879	0.283239	0.309163	0.138758	0.150326	0.0564564	0.0653608
169	1.29557	1.31443	1.00134	1.01955	0.793743	0.796768	0.421965	0.47292	0.240513	0.256192	0.12518	0.131742	0.0521808	0.056413		169	1.31445	0	1.04315	0	0.880312	0	0.526242	0.579495	0.283737	0.30951	0.139002	0.150499	0.0569904	0.0654372
169.2	1.29568	1.3149	1.00163	1.02011	0.794123	0.797445	0.422032	0.473465	0.240448	0.256461	0.125139	0.131886	0.0518431	0.0564771		169.2	1.31508	0	1.04349	0	0.880192	0	0.526598	0.580112	0.283632	0.309858	0.138993	0.150673	0.0567257	0.0655136
169.4	1.29586	1.31538	1.00239	1.02067	0.794847	0.79812	0.422386	0.474011	0.240619	0.25673	0.125727	0.132031	0.0520083	0.0565413		169.4	1.31525	0	1.04381	0	0.880226	0	0.527083	0.580728	0.283412	0.310205	0.138358	0.150846	0.056663	0.0655901
169.6	1.29603	1.31585	1.00301	1.02123	0.795174	0.798796	0.422493	0.474556	0.240925	0.256999	0.125794	0.132175	0.0519094	0.0566054		169.6	1.31552	0	1.04369	0	0.87982	0	0.527377	0.581344	0.283528	0.310553	0.137765	0.15102	0.0567538	0.0656665
169.8	1.29574	1.31632	1.00335	1.02179	0.795941	0.79947	0.422576	0.475101	0.241178	0.257269	0.126074	0.132319	0.0514755	0.0566696		169.8	1.31595	0	1.04406	0	0.879975	0	0.527409	0.58196	0.283504	0.3109	0.137528	0.151193	0.0571493	0.0657429
170	1.29554	1.31679	1.0036	1.02235	0.796573	0.800145	0.422859	0.475646	0.241084	0.257538	0.125808	0.132463	0.0513543	0.0567337		170	1.3167	0	1.04458	0	0.880863	0	0.528032	0.582576	0.284111	0.311247	0.137379	0.151367	0.0575281	0.0658193
170.2	1.29565	1.31726	1.00406	1.02291	0.797275	0.800819	0.423312	0.476192	0.241983	0.257806	0.126334	0.132607	0.0511589	0.0567978		170.2	1.31682	0	1.04446	0	0.880855	0	0.527899	0.583192	0.283833	0.311594	0.137395	0.15154	0.0572713	0.0658957
170.4	1.29579	1.31773	1.00476	1.02347	0.797899	0.801493	0.423846	0.476737	0.242382	0.258075	0.126273	0.132752	0.0512118	0.0568619		170.4	1.31701	0	1.04488	0	0.881112	0	0.527625	0.583808	0.283748	0.311942	0.136838	0.151713	0.0567119	0.0659722
170.6	1.29565	1.3182	1.00517	1.02403	0.798575	0.802166	0.424509	0.477282	0.242561	0.258344	0.126216	0.132896	0.0511384	0.056926		170.6	1.31643	0	1.04461	0	0.88159	0	0.527421	0.584423	0.283623	0.312289	0.136062	0.151887	0.0565223	0.0660486
170.8	1.29574	1.31867	1.00558	1.02459	0.798845	0.802839	0.425297	0.477827	0.242705	0.258613	0.12654	0.13304	0.0515403	0.0569901		170.8	1.31626	0	1.04404	0	0.881473	0	0.527273	0.585038	0.284089	0.312636	0.135491	0.15206	0.0560921	0.066125
171	1.29607	1.31914	1.00582	1.02514	0.799326	0.803511	0.426251	0.478372	0.243173	0.258881	0.126434	0.133184	0.0516406	0.0570542		171	1.31657	0	1.04393	0	0.882084	0	0.527966	0.585653	0.284256	0.312983	0.135671	0.152234	0.0559818	0.0662014
171.2	1.29687	1.31961	1.00641	1.0257	0.799918	0.804184	0.427097	0.478917	0.243235	0.25915	0.126587	0.133328	0.0517124	0.0571183		171.2	1.31665	0	1.04403	0	0.882543	0	0.528502	0.586268	0.284541	0.31333	0.135572	0.152407	0.0557339	0.0662778
171.4	1.29728	1.32008	1.00759	1.02626	0.800647	0.804855	0.428618	0.479462	0.243688	0.259418	0.127461	0.133472	0.0523359	0.0571824		171.4	1.31756	0	1.04384	0	0.883595	0	0.529007	0.586883	0.28535	0.313677	0.136032	0.15258	0.0554205	0.0663542
171.6	1.29807	1.32055	1.00818	1.02681	0.801259	0.805527	0.429411	0.480007	0.244296	0.259687	0.12775	0.133616	0.0524976	0.0572465		171.6	1.31784	0	1.04351	0	0.884028	0	0.529211	0.587498	0.2856	0.314024	0.136073	0.152754	0.0550931	0.0664306
171.8	1.29805	1.32101	1.00866	1.02737	0.801553	0.806198	0.430028	0.480552	0.244638	0.259955	0.127585	0.13376	0.0527101	0.0573106		171.8	1.31802	0	1.04387	0	0.884579	0	0.529805	0.588113	0.285468	0.314371	0.136295	0.152927	0.054815	0.066507
172	1.29875	1.32148	1.00905	1.02792	0.801687	0.806868	0.430788	0.481097	0.244808	0.260223	0.127793	0.133904	0.0528429	0.0573746		172	1.31852	0	1.04431	0	0.885422	0	0.530763	0.588727	0.28566	0.314718	0.137023	0.1531	0.0554302	0.0665834
172.2	1.29915	1.32195	1.0098	1.02848	0.802326	0.807538	0.430785	0.481642	0.245054	0.260492	0.128071	0.134048	0.0530054	0.0574387		172.2	1.31919	0	1.04492	0	0.886124	0	0.531642	0.589341	0.286407	0.315064	0.137347	0.153274	0.056018	0.0666598
172.4	1.29931	1.32242	1.01024	1.02903	0.802854	0.808208	0.431499	0.482187	0.244975	0.26076	0.128441	0.134192	0.052815	0.0575027		172.4	1.31958	0	1.04544	0	0.886468	0	0.532713	0.589955	0.286804	0.315411	0.13768	0.153447	0.0561925	0.0667362
172.6	1.29938	1.32288	1.01068	1.02958	0.802956	0.808877	0.431916	0.482732	0.24493	0.261028	0.128524	0.134336	0.0527163	0.0575668		172.6	1.32021	0	1.04645	0	0.887418	0	0.533567	0.590569	0.287364	0.315758	0.138104	0.15362	0.0567205	0.0668126
172.8	1.29997	1.32335	1.01072	1.03013	0.803258	0.809546	0.431896	0.483277	0.244866	0.261296	0.128669	0.13448	0.0525317	0.0576308		172.8	1.3213	0	1.04715	0	0.887914	0	0.534367	0.591183	0.288036	0.316105	0.13846	0.153794	0.0566903	0.066889
173	1.30061	1.32382	1.01132	1.03069	0.804115	0.810215	0.432047	0.483822	0.24511	0.261564	0.128839	0.134624	0.0527201	0.0576949		173	1.32166	0	1.04774	0	0.888338	0	0.534973	0.591797	0.288208	0.316451	0.138765	0.153967	0.0569246	0.0669653
173.2	1.30106	1.32428	1.01133	1.03124	0.804462	0.810883	0.431832	0.484366	0.244502	0.261831	0.128209	0.134767	0.0521439	0.0577589		173.2	1.32232	0	1.04858	0	0.888816	0	0.535992	0.59241	0.288981	0.316798	0.138841	0.15414	0.0570851	0.0670417
173.4	1.30093	1.32475	1.01165	1.03179	0.804895	0.811551	0.431635	0.484911	0.244308	0.262099	0.127852	0.134911	0.0518513	0.0578229		173.4	1.3224	0	1.04939	0	0.889292	0	0.5365	0.593023	0.289318	0.317144	0.138751	0.154313	0.0572093	0.0671181
173.6	1.30161	1.32521	1.01199	1.03234	0.805029	0.812218	0.431732	0.485456	0.244889	0.262367	0.127646	0.135055	0.051436	0.0578869		173.6	1.32246	0	1.04979	0	0.889618	0	0.536785	0.593637	0.289864	0.317491	0.138671	0.154487	0.0569352	0.0671945
173.8	1.30249	1.32568	1.01232	1.03289	0.805718	0.812885	0.431872	0.486	0.245138	0.262635	0.127762	0.135199	0.0515193	0.057951		173.8	1.32302	0	1.0505	0	0.890605	0	0.53745	0.59425	0.289834	0.317837	0.139018	0.15466	0.0570593	0.0672709
174	1.30267	1.32614	1.01277	1.03344	0.806798	0.813552	0.432058	0.486545	0.245665	0.262902	0.127989	0.135342	0.0518763	0.058015		174	1.32324	0	1.05116	0	0.891356	0	0.538446	0.594862	0.289742	0.318184	0.139173	0.154833	0.0571279	0.0673472
174.2	1.30302	1.32661	1.01324	1.03399	0.807254	0.814218	0.432151	0.48709	0.246218	0.26317	0.128052	0.135486	0.0517756	0.058079		174.2	1.32289	0	1.05116	0	0.891634	0	0.538206	0.595475	0.289579	0.31853	0.138768	0.155006	0.0562315	0.0674236
174.4	1.30335	1.32707	1.01325	1.03453	0.807228	0.814884	0.432481	0.487634	0.246607	0.263437	0.127235	0.13563	0.0519181	0.058143		174.4	1.32258	0	1.05128	0	0.891983	0	0.538612	0.596088	0.289861	0.318876	0.13813	0.15518	0.0562653	0.0675
174.6	1.30397	1.32754	1.01334	1.03508	0.807851	0.815549	0.433148	0.488179	0.246996	0.263704	0.127302	0.135773	0.052273	0.058207		174.6	1.32191	0	1.0507	0	0.891999	0	0.538687	0.5967	0.289898	0.319223	0.137587	0.155353	0.0559471	0.0675763
174.8	1.30493	1.328	1.01355	1.03563	0.808399	0.816214	0.433638	0.488723	0.247516	0.263972	0.127441	0.135917	0.0525755	0.0582709		174.8	1.32245	0	1.05071	0	0.892553	0	0.539545	0.597312	0.290643	0.319569	0.138197	0.155526	0.0558823	0.0676527
175	1.30612	1.32846	1.01453	1.03617	0.810083	0.816879	0.434618	0.489268	0.248511	0.264239	0.12804	0.136061	0.0529125	0.0583349		175	1.3227	0	1.05072	0	0.893136	0	0.540011	0.597924	0.290732	0.319915	0.138639	0.155699	0.055912	0.0677291
175.2	1.30725	1.32892	1.01579	1.03672	0.811427	0.817543	0.435848	0.489812	0.249143	0.264506	0.128473	0.136204	0.0533245	0.0583989		175.2	1.32326	0	1.05132	0	0.89395	0	0.541369	0.598536	0.291595	0.320261	0.139483	0.155872	0.0560779	0.0678054
175.4	1.3079	1.32939	1.01665	1.03727	0.812135	0.818207	0.436726	0.490357	0.249849	0.264773	0.129356	0.136348	0.0540806	0.0584628		175.4	1.3238	0	1.05144	0	0.894602	0	0.541745	0.599148	0.291874	0.320607	0.139903	0.156045	0.0554423	0.0678818
175.6	1.30836	1.32985	1.01667	1.03781	0.812578	0.818871	0.436789	0.490901	0.250237	0.26504	0.129716	0.136491	0.05411	0.0585268		175.6	1.32435	0	1.05255	0	0.895167	0	0.542639	0.59976	0.292033	0.320953	0.140208	0.156219	0.0555918	0.0679581
175.8	1.30866	1.33031	1.01735	1.03835	0.813231	0.819534	0.437425	0.491446	0.25092	0.265307	0.130366	0.136635	0.0546776	0.0585908		175.8	1.32534	0	1.0538	0	0.896455	0	0.5435	0.600371	0.292107	0.3213	0.140796	0.156392	0.0559808	0.0680345
176	1.30922	1.33077	1.01819	1.0389	0.814186	0.820197	0.438476	0.49199	0.251382	0.265574	0.130863	0.136778	0.0554829	0.0586547		176	1.32609	0	1.05466	0	0.89747	0	0.544696	0.600983	0.29279	0.321646	0.141506	0.156565	0.0566444	0.0681108
176.2	1.30961	1.33124	1.01891	1.03944	0.814793	0.820859	0.438522	0.492534	0.251452	0.26584	0.131082	0.136921	0.0557463	0.0587186		176.2	1.32653	0	1.0553	0	0.898108	0	0.545601	0.601594	0.293736	0.321991	0.14163	0.156738	0.0563768	0.0681872
176.4	1.30927	1.3317	1.01916	1.03998	0.815153	0.821521	0.439087	0.493078	0.251631	0.266107	0.130741	0.137065	0.0556594	0.0587826		176.4	1.32703	0	1.05621	0	0.898732	0	0.546357	0.602205	0.294365	0.322337	0.142011	0.156911	0.0565029	0.0682635
176.6	1.30935	1.33216	1.0195	1.04053	0.815355	0.822183	0.439113	0.493623	0.251834	0.266374	0.130949	0.137208	0.0559336	0.0588465		176.6	1.32772	0	1.0569	0	0.899481	0	0.546681	0.602816	0.294614	0.322683	0.142428	0.157084	0.056749	0.0683399
176.8	1.31002	1.33262	1.01994	1.04107	0.816532	0.822844	0.439576	0.494167	0.252054	0.26664	0.131326	0.137352	0.056573	0.0589104		176.8	1.32839	0	1.05723	0	0.900057	0	0.546767	0.603427	0.295042	0.323029	0.142487	0.157257	0.0566997	0.0684162
177	1.30961	1.33308	1.02021	1.04161	0.816977	0.823505	0.439624	0.494711	0.251931	0.266907	0.130846	0.137495	0.0561698	0.0589744		177	1.32943	0	1.05805	0	0.900378	0	0.547585	0.604037	0.295476	0.323375	0.142836	0.15743	0.0574937	0.0684925
177.2	1.30948	1.33354	1.01982	1.04215	0.816858	0.824165	0.439799	0.495255	0.251261	0.267173	0.130635	0.137638	0.0556867	0.0590383		177.2	1.33026	0	1.05913	0	0.901286	0	0.548406	0.604648	0.296668	0.323721	0.14273	0.157603	0.0580273	0.0685689
177.4	1.30952	1.334	1.02029	1.04269	0.817264	0.824825	0.440598	0.495799	0.251493	0.26744	0.130929	0.137782	0.055615	0.0591022		177.4	1.33038	0	1.05961	0	0.902087	0	0.548675	0.605258	0.297035	0.324066	0.142834	0.157776	0.0580202	0.0686452
177.6	1.31006	1.33446	1.02086	1.04323	0.817627	0.825485	0.441	0.496344	0.251632	0.267706	0.131361	0.137925	0.0553846	0.0591661		177.6	1.33032	0	1.05977	0	0.902259	0	0.549255	0.605868	0.297336	0.324412	0.142722	0.157949	0.0579518	0.0687215
177.8	1.31018	1.33492	1.02103	1.04377	0.817875	0.826144	0.441131	0.496888	0.251452	0.267972	0.131512	0.138068	0.0551991	0.05923		177.8	1.33055	0	1.05997	0	0.902735	0	0.550025	0.606478	0.297144	0.324758	0.142557	0.158122	0.0585997	0.0687979
178	1.30973	1.33538	1.02098	1.04431	0.818249	0.826803	0.441356	0.497432	0.251602	0.268238	0.131637	0.138211	0.0547499	0.0592939		178	1.33093	0	1.05993	0	0.902972	0	0.550747	0.607088	0.2972	0.325103	0.142204	0.158295	0.0589665	0.0688742
178.2	1.31081	1.33584	1.02128	1.04485	0.818548	0.827462	0.442055	0.497976	0.251933	0.268504	0.131638	0.138354	0.0543997	0.0593577		178.2	1.33094	0	1.05972	0	0.903507	0	0.551008	0.607698	0.298328	0.325449	0.141847	0.158468	0.058695	0.0689505
178.4	1.31159	1.33629	1.02114	1.04539	0.818702	0.82812	0.443057	0.49852	0.252525	0.26877	0.13208	0.138497	0.05424	0.0594216		178.4	1.33114	0	1.05975	0	0.903995	0	0.551407	0.608307	0.298554	0.325794	0.141717	0.158641	0.0593207	0.0690268
178.6	1.31268	1.33675	1.02149	1.04592	0.819754	0.828778	0.443859	0.499064	0.252737	0.269036	0.132666	0.138641	0.0545575	0.0594855		178.6	1.33136	0	1.05978	0	0.904163	0	0.551677	0.608916	0.29898	0.32614	0.141518	0.158814	0.0594953	0.0691032
178.8	1.31386	1.33721	1.02221	1.04646	0.820948	0.829436	0.445086	0.499607	0.253518	0.269302	0.133539	0.138784	0.0547868	0.0595493		178.8	1.33198	0	1.06045	0	0.905241	0	0.552432	0.609526	0.299603	0.326485	0.142349	0.158987	0.0597974	0.0691795
179	1.31479	1.33767	1.02306	1.047	0.822075	0.830093	0.446335	0.500151	0.254422	0.269568	0.134527	0.138927	0.055003	0.0596132		179	1.33182	0	1.06051	0	0.905249	0	0.552372	0.610135	0.299323	0.32683	0.142285	0.15916	0.0595562	0.0692558
179.2	1.31544	1.33813	1.02382	1.04753	0.822772	0.830749	0.447202	0.500695	0.255251	0.269834	0.134855	0.13907	0.055823	0.059677		179.2	1.33243	0	1.06129	0	0.906261	0	0.553258	0.610744	0.299493	0.327176	0.142766	0.159333	0.0594657	0.0693321
179.4	1.31599	1.33858	1.02397	1.04807	0.82296	0.831406	0.447789	0.501239	0.256046	0.270099	0.1355	0.139213	0.0563783	0.0597409		179.4	1.33306	0	1.06214	0	0.906933	0	0.55384	0.611353	0.299545	0.327521	0.142962	0.159506	0.0593843	0.0694084
179.6	1.31669	1.33904	1.02431	1.0486	0.823841	0.832062	0.448242	0.501783	0.256807	0.270365	0.135907	0.139356	0.0564843	0.0598047		179.6	1.3333	0	1.06286	0	0.907392	0	0.55461	0.611961	0.299565	0.327866	0.14332	0.159679	0.0590268	0.0694847
179.8	1.31767	1.3395	1.02538	1.04914	0.82463	0.832717	0.448938	0.502327	0.257831	0.27063	0.136607	0.139499	0.0573825	0.0598686		179.8	1.33319	0	1.06298	0	0.907713	0	0.555222	0.61257	0.299955	0.328211	0.143436	0.159852	0.0584304	0.069561
180	1.31798	1.33995	1.02613	1.04967	0.825058	0.833372	0.4493	0.50287	0.257973	0.270896	0.136871	0.139642	0.0579045	0.0599324		180	1.33333	0	1.06347	0	0.908124	0	0.556317	0.613178	0.300291	0.328556	0.14376	0.160025	0.0583782	0.0696373
180.2	1.31803	1.34041	1.02587	1.0502	0.825235	0.834027	0.449332	0.503414	0.258414	0.271161	0.136571	0.139785	0.0578175	0.0599962		180.2	1.33337	0	1.0638	0	0.90837	0	0.556968	0.613786	0.300553	0.328901	0.143735	0.160198	0.058298	0.0697136
180.4	1.31769	1.34086	1.02623	1.05074	0.825795	0.834682	0.44977	0.503958	0.258803	0.271426	0.136402	0.139928	0.057688	0.06006		180.4	1.33345	0	1.06389	0	0.907888	0	0.557185	0.614394	0.30044	0.329247	0.143706	0.160371	0.0581031	0.0697899
180.6	1.31787	1.34132	1.0264	1.05127	0.826224	0.835336	0.449915	0.504501	0.258971	0.271692	0.13652	0.14007	0.0576808	0.0601238		180.6	1.33414	0	1.06432	0	0.907735	0	0.557589	0.615002	0.300601	0.329592	0.143846	0.160544	0.0581933	0.0698662
180.8	1.31788	1.34178	1.02614	1.0518	0.82657	0.83599	0.450139	0.505045	0.258637	0.271957	0.136383	0.140213	0.0570609	0.0601876		180.8	1.33448	0	1.06452	0	0.90795	0	0.558179	0.61561	0.300808	0.329936	0.143707	0.160716	0.0581767	0.0699425
181	1.31697	1.34223	1.02606	1.05233	0.826525	0.836643	0.449646	0.505588	0.257855	0.272222	0.136184	0.140356	0.056302	0.0602514		181	1.33486	0	1.06494	0	0.908295	0	0.558676	0.616217	0.300757	0.330281	0.143671	0.160889	0.0586758	0.0700188
181.2	1.31641	1.34269	1.02615	1.05286	0.826878	0.837296	0.44966	0.506132	0.257217	0.272487	0.136221	0.140499	0.0559632	0.0603152		181.2	1.33437	0	1.06539	0	0.909151	0	0.55868	0.616825	0.301192	0.330626	0.143215	0.161062	0.0585255	0.0700951
181.4	1.31613	1.34314	1.0271	1.05339	0.827215	0.837949	0.449504	0.506676	0.257372	0.272752	0.13555	0.140642	0.0553885	0.060379		181.4	1.33504	0	1.06529	0	0.909815	0	0.559112	0.617432	0.30128	0.330971	0.143687	0.161235	0.0586425	0.0701714
181.6	1.31622	1.34359	1.0278	1.05392	0.827562	0.838601	0.449554	0.507219	0.257646	0.273017	0.135504	0.140784	0.0554758	0.0604428		181.6	1.33513	0	1.06547	0	0.909749	0	0.559453	0.618039	0.301267	0.331316	0.143597	0.161408	0.0593513	0.0702476
181.8	1.31648	1.34405	1.02835	1.05445	0.828349	0.839253	0.449738	0.507762	0.258104	0.273281	0.135898	0.140927	0.0554434	0.0605066		181.8	1.33566	0	1.06612	0	0.910739	0	0.560737	0.618646	0.302078	0.331661	0.144031	0.161581	0.0602522	0.0703239
182	1.31697	1.3445	1.02924	1.05498	0.828665	0.839904	0.450233	0.508306	0.258782	0.273546	0.136512	0.14107	0.055383	0.0605703		182	1.33608	0	1.06595	0	0.911403	0	0.561207	0.619253	0.302809	0.332005	0.144242	0.161753	0.0600195	0.0704002
182.2	1.31768	1.34495	1.02975	1.05551	0.829123	0.840555	0.450782	0.508849	0.259074	0.273811	0.136514	0.141212	0.0554861	0.0606341		182.2	1.33627	0	1.06665	0	0.912389	0	0.561859	0.61986	0.304269	0.33235	0.14494	0.161926	0.0603776	0.0704765
182.4	1.31776	1.34541	1.03001	1.05604	0.829729	0.841206	0.450854	0.509393	0.259281	0.274075	0.13673	0.141355	0.0554791	0.0606979		182.4	1.33689	0	1.06759	0	0.913397	0	0.562491	0.620466	0.304917	0.332695	0.145633	0.162099	0.060586	0.0705528
182.6	1.31803	1.34586	1.03076	1.05657	0.830336	0.841857	0.451101	0.509936	0.259485	0.27434	0.137006	0.141498	0.0559337	0.0607616		182.6	1.33699	0	1.06765	0	0.91406	0	0.562501	0.621073	0.305643	0.333039	0.145901	0.162272	0.0603838	0.070629
182.8	1.31874	1.34631	1.0319	1.0571	0.830993	0.842507	0.452183	0.510479	0.260027	0.274604	0.13749	0.14164	0.056256	0.0608254		182.8	1.33721	0	1.06807	0	0.915017	0	0.562661	0.621679	0.306	0.333384	0.146663	0.162444	0.0600434	0.0707053
183	1.3188	1.34677	1.03238	1.05762	0.831389	0.843156	0.452744	0.511023	0.260291	0.274869	0.137333	0.141783	0.056679	0.0608891		183	1.33746	0	1.06834	0	0.915737	0	0.563209	0.622285	0.30638	0.333728	0.14692	0.162617	0.0599384	0.0707816
183.2	1.31966	1.34722	1.03304	1.05815	0.831872	0.843806	0.453493	0.511566	0.260972	0.275133	0.137355	0.141925	0.0575494	0.0609528		183.2	1.33819	0	1.06872	0	0.916777	0	0.564103	0.622891	0.306717	0.334073	0.147614	0.16279	0.0604885	0.0708578
183.4	1.31981	1.34767	1.0331	1.05867	0.83226	0.844455	0.45371	0.512109	0.261275	0.275397	0.137479	0.142068	0.0576178	0.0610166		183.4	1.33915	0	1.06919	0	0.917537	0	0.564782	0.623497	0.30714	0.334417	0.148314	0.162963	0.0610213	0.0709341
183.6	1.32035	1.34812	1.03343	1.0592	0.832605	0.845103	0.454235	0.512652	0.261379	0.275661	0.137629	0.14221	0.0580194	0.0610803		183.6	1.339	0	1.06965	0	0.91787	0	0.565445	0.624102	0.307249	0.334762	0.148768	0.163135	0.0605962	0.0710103
183.8	1.3213	1.34857	1.03381	1.05972	0.83303	0.845751	0.455063	0.513195	0.261803	0.275925	0.137795	0.142353	0.058718	0.061144		183.8	1.33966	0	1.07047	0	0.918224	0	0.566107	0.624708	0.307651	0.335106	0.149276	0.163308	0.0604914	0.0710866
184	1.3217	1.34902	1.03389	1.06025	0.833349	0.846399	0.455789	0.513739	0.261631	0.276189	0.137939	0.142495	0.0590027	0.0612077		184	1.34082	0	1.07122	0	0.918871	0	0.567311	0.625313	0.307863	0.33545	0.149977	0.163481	0.0612253	0.0711629
184.2	1.32237	1.34948	1.0337	1.06077	0.833625	0.847047	0.456822	0.514282	0.261923	0.276453	0.137933	0.142638	0.0587844	0.0612714		184.2	1.34166	0	1.0719	0	0.919493	0	0.568355	0.625918	0.308317	0.335794	0.150457	0.163653	0.0616319	0.0712391
184.4	1.32272	1.34993	1.03419	1.0613	0.833753	0.847694	0.457169	0.514825	0.26163	0.276717	0.137976	0.14278	0.0586007	0.0613351		184.4	1.34232	0	1.07175	0	0.919236	0	0.568819	0.626523	0.308331	0.336139	0.150389	0.163826	0.0613268	0.0713154
184.6	1.32358	1.35038	1.03432	1.06182	0.833749	0.848341	0.457504	0.515368	0.26177	0.276981	0.137855	0.142922	0.0583645	0.0613988		184.6	1.34292	0	1.0722	0	0.919543	0	0.569532	0.627128	0.308793	0.336483	0.150247	0.163999	0.0614468	0.0713916
184.8	1.32336	1.35083	1.03387	1.06234	0.833962	0.848987	0.457993	0.515911	0.261655	0.277245	0.137627	0.143065	0.0580781	0.0614625		184.8	1.34326	0	1.07245	0	0.920178	0	0.570116	0.627733	0.308606	0.336827	0.150202	0.164171	0.061347	0.0714679
185	1.3232	1.35128	1.03391	1.06286	0.834758	0.849633	0.458816	0.516454	0.261673	0.277509	0.137579	0.143207	0.058308	0.0615261		185	1.34391	0	1.07278	0	0.920748	0	0.570073	0.628337	0.308273	0.337171	0.150131	0.164344	0.0613377	0.0715441
185.2	1.32316	1.35173	1.03402	1.06339	0.835221	0.850279	0.459389	0.516997	0.262231	0.277772	0.137054	0.143349	0.0581967	0.0615898		185.2	1.34383	0	1.07297	0	0.921033	0	0.570111	0.628942	0.308271	0.337515	0.149926	0.164517	0.0609726	0.0716203
185.4	1.32323	1.35218	1.0342	1.06391	0.835329	0.850924	0.46003	0.51754	0.262656	0.278036	0.136553	0.143491	0.0580652	0.0616535		185.4	1.34416	0	1.07313	0	0.921285	0	0.570416	0.629546	0.308443	0.337859	0.150097	0.164689	0.0614624	0.0716966
185.6	1.32401	1.35262	1.03461	1.06443	0.836273	0.851569	0.460993	0.518082	0.263739	0.278299	0.137439	0.143634	0.0586286	0.0617171		185.6	1.34364	0	1.07405	0	0.921225	0	0.570968	0.63015	0.309414	0.338203	0.150011	0.164862	0.0617893	0.0717728
185.8	1.32394	1.35307	1.03518	1.06495	0.83707	0.852214	0.46132	0.518625	0.264224	0.278563	0.137606	0.143776	0.0581775	0.0617808		185.8	1.34381	0	1.07435	0	0.922007	0	0.571691	0.630754	0.310542	0.338547	0.1503	0.165034	0.0612748	0.071849
186	1.32394	1.35352	1.03541	1.06547	0.837404	0.852858	0.461633	0.519168	0.264464	0.278826	0.137422	0.143918	0.057434	0.0618444		186	1.34435	0	1.07477	0	0.922506	0	0.572156	0.631358	0.311441	0.338891	0.150533	0.165207	0.0611124	0.0719253
186.2	1.32359	1.35397	1.03502	1.06599	0.83787	0.853502	0.460952	0.519711	0.264094	0.279089	0.136904	0.14406	0.056727	0.0619081		186.2	1.34407	0	1.0751	0	0.922785	0	0.572597	0.631962	0.312274	0.339234	0.150783	0.16538	0.0606098	0.0720015
186.4	1.3239	1.35442	1.03571	1.06651	0.838909	0.854146	0.461114	0.520254	0.264161	0.279352	0.137476	0.144202	0.0564626	0.0619717		186.4	1.34422	0	1.07532	0	0.923229	0	0.572789	0.632565	0.312249	0.339578	0.150922	0.165552	0.0598835	0.0720777
186.6	1.32409	1.35487	1.0361	1.06703	0.83911	0.854789	0.461456	0.520796	0.264293	0.279615	0.137753	0.144344	0.056317	0.0620354		186.6	1.3441	0	1.07516	0	0.923764	0	0.572812	0.633169	0.311979	0.339922	0.150831	0.165725	0.0592023	0.072154
186.8	1.32462	1.35532	1.03645	1.06754	0.839682	0.855432	0.462088	0.521339	0.264603	0.279878	0.137719	0.144486	0.0564273	0.062099		186.8	1.34368	0	1.07537	0	0.924025	0	0.573093	0.633772	0.311835	0.340266	0.150716	0.165897	0.0587076	0.0722302
187	1.32477	1.35576	1.03671	1.06806	0.840326	0.856074	0.462429	0.521882	0.265092	0.280141	0.1377	0.144628	0.0567149	0.0621626		187	1.34361	0	1.07577	0	0.924475	0	0.573249	0.634375	0.312057	0.340609	0.150805	0.16607	0.0584283	0.0723064
187.2	1.32538	1.35621	1.03729	1.06858	0.840714	0.856716	0.462832	0.522424	0.265583	0.280404	0.13805	0.14477	0.0573086	0.0622262		187.2	1.3439	0	1.07589	0	0.924818	0	0.574002	0.634978	0.31217	0.340953	0.15087	0.166242	0.0588783	0.0723826
187.4	1.32554	1.35666	1.03789	1.0691	0.84159	0.857358	0.463173	0.522967	0.266083	0.280667	0.138586	0.144912	0.057779	0.0622898		187.4	1.34456	0	1.07659	0	0.925674	0	0.575024	0.635581	0.31287	0.341296	0.151492	0.166415	0.0597419	0.0724588
187.6	1.32656	1.3571	1.03862	1.06961	0.842121	0.858	0.463645	0.52351	0.266678	0.28093	0.138918	0.145054	0.058173	0.0623534		187.6	1.34466	0	1.07718	0	0.926481	0	0.575853	0.636183	0.312611	0.34164	0.151932	0.166587	0.0595934	0.072535
187.8	1.32757	1.35755	1.03948	1.07013	0.842676	0.858641	0.463885	0.524052	0.26708	0.281193	0.139441	0.145196	0.0588503	0.062417		187.8	1.34496	0	1.07721	0	0.926843	0	0.576371	0.636786	0.312433	0.341983	0.15179	0.16676	0.0597307	0.0726113
188	1.32796	1.358	1.04007	1.07064	0.843228	0.859282	0.464027	0.524595	0.26725	0.281455	0.139592	0.145338	0.0591382	0.0624806		188	1.34578	0	1.07754	0	0.927697	0	0.577352	0.637388	0.31251	0.342327	0.152178	0.166932	0.060135	0.0726875
188.2	1.3286	1.35844	1.0409	1.07116	0.843223	0.859922	0.464396	0.525137	0.267525	0.281718	0.139883	0.14548	0.0597511	0.0625442		188.2	1.34595	0	1.07765	0	0.928414	0	0.577974	0.63799	0.312718	0.34267	0.152332	0.167105	0.0600773	0.0727637
188.4	1.32852	1.35889	1.04113	1.07167	0.843118	0.860562	0.464337	0.52568	0.267598	0.28198	0.139831	0.145622	0.0598142	0.0626078		188.4	1.34673	0	1.07822	0	0.92904	0	0.578948	0.638592	0.313343	0.343014	0.152751	0.167277	0.0602194	0.0728399
188.6	1.32907	1.35933	1.0417	1.07219	0.843048	0.861202	0.464963	0.526222	0.268254	0.282243	0.139713	0.145764	0.0601256	0.0626713		188.6	1.3482	0	1.07871	0	0.929744	0	0.580009	0.639194	0.31395	0.343357	0.15287	0.16745	0.0609265	0.0729161
188.8	1.32912	1.35978	1.0415	1.0727	0.843617	0.861841	0.465849	0.526764	0.268149	0.282505	0.139674	0.145906	0.060459	0.0627349		188.8	1.34904	0	1.07909	0	0.930712	0	0.580513	0.639796	0.314	0.3437	0.153331	0.167622	0.0613813	0.0729923
189	1.32962	1.36022	1.04178	1.07321	0.843762	0.86248	0.466258	0.527307	0.268594	0.282767	0.139709	0.146048	0.0605451	0.0627985		189	1.34918	0	1.07953	0	0.931179	0	0.580817	0.640398	0.314426	0.344043	0.153458	0.167794	0.0617971	0.0730685
189.2	1.32911	1.36067	1.04163	1.07373	0.843652	0.863119	0.466126	0.527849	0.268793	0.28303	0.138984	0.146189	0.0604538	0.062862		189.2	1.34931	0	1.08062	0	0.932139	0	0.581679	0.640999	0.31509	0.344387	0.15338	0.167967	0.0622749	0.0731447
189.4	1.32906	1.36111	1.04225	1.07424	0.844154	0.863757	0.466825	0.528392	0.269046	0.283292	0.138886	0.146331	0.0604755	0.0629256		189.4	1.3501	0	1.08122	0	0.932481	0	0.582262	0.6416	0.316262	0.34473	0.153612	0.168139	0.0627569	0.0732208
189.6	1.32929	1.36156	1.0425	1.07475	0.845051	0.864395	0.466927	0.528934	0.269294	0.283554	0.138546	0.146473	0.0600673	0.0629891		189.6	1.35077	0	1.08219	0	0.933335	0	0.583051	0.642202	0.317543	0.345073	0.153661	0.168312	0.0629733	0.073297
189.8	1.32862	1.362	1.04252	1.07526	0.845248	0.865032	0.466907	0.529476	0.268937	0.283816	0.138305	0.146614	0.0593609	0.0630526		189.8	1.35189	0	1.08282	0	0.934536	0	0.583892	0.642803	0.318824	0.345416	0.153718	0.168484	0.0632136	0.0733732
190	1.32869	1.36245	1.04233	1.07578	0.845872	0.86567	0.467653	0.530018	0.268707	0.284078	0.138417	0.146756	0.0590501	0.0631162		190	1.35259	0	1.08353	0	0.934922	0	0.584895	0.643403	0.319488	0.345759	0.153729	0.168656	0.0634039	0.0734494
190.2	1.32841	1.36289	1.042	1.07629	0.845976	0.866307	0.467688	0.53056	0.268691	0.28434	0.13829	0.146898	0.0585523	0.0631797		190.2	1.35222	0	1.08365	0	0.935385	0	0.585222	0.644004	0.319533	0.346102	0.153307	0.168829	0.0628776	0.0735256
190.4	1.32886	1.36333	1.04288	1.0768	0.84702	0.866943	0.468824	0.531103	0.269486	0.284601	0.138978	0.147039	0.0590694	0.0632432		190.4	1.35255	0	1.08447	0	0.935969	0	0.585635	0.644605	0.319553	0.346445	0.153575	0.169001	0.0624721	0.0736018
190.6	1.32915	1.36378	1.04315	1.07731	0.847802	0.867579	0.469512	0.531645	0.269841	0.284863	0.138943	0.147181	0.0596772	0.0633067		190.6	1.35249	0	1.08472	0	0.936649	0	0.585828	0.645205	0.319827	0.346788	0.153216	0.169173	0.0622409	0.0736779
190.8	1.32966	1.36422	1.04378	1.07782	0.848882	0.868215	0.470306	0.532187	0.27002	0.285125	0.139207	0.147322	0.0601244	0.0633702		190.8	1.35257	0	1.08509	0	0.937198	0	0.585675	0.645805	0.32057	0.34713	0.153492	0.169346	0.0625613	0.0737541
191	1.33043	1.36466	1.04465	1.07833	0.85014	0.868851	0.470945	0.532729	0.270749	0.285386	0.140146	0.147464	0.0606421	0.0634337		191	1.35287	0	1.08503	0	0.937259	0	0.586051	0.646405	0.320777	0.347473	0.153425	0.169518	0.0626224	0.0738303
191.2	1.33063	1.36511	1.04503	1.07883	0.850575	0.869486	0.471431	0.533271	0.270976	0.285648	0.140516	0.147606	0.0604604	0.0634972		191.2	1.35352	0	1.08559	0	0.938375	0	0.587431	0.647005	0.321481	0.347816	0.153915	0.16969	0.0634011	0.0739065
191.4	1.33101	1.36555	1.04567	1.07934	0.851171	0.870121	0.471508	0.533813	0.271487	0.285909	0.140746	0.147747	0.0601363	0.0635607		191.4	1.35348	0	1.08568	0	0.938495	0	0.587327	0.647605	0.321333	0.348159	0.153895	0.169863	0.0632689	0.0739826
191.6	1.33139	1.36599	1.04625	1.07985	0.851449	0.870755	0.471712	0.534355	0.271638	0.286171	0.140539	0.147888	0.0598387	0.0636242		191.6	1.35356	0	1.08601	0	0.938873	0	0.587277	0.648205	0.320964	0.348501	0.153952	0.170035	0.0627657	0.0740588
191.8	1.33186	1.36643	1.04645	1.08036	0.851568	0.871389	0.471688	0.534897	0.271478	0.286432	0.140717	0.14803	0.0598004	0.0636877		191.8	1.35361	0	1.08615	0	0.939216	0	0.587453	0.648804	0.321036	0.348844	0.153919	0.170207	0.0628341	0.0741349
192	1.33238	1.36687	1.04686	1.08086	0.852266	0.872023	0.472131	0.535439	0.271794	0.286693	0.140954	0.148171	0.0598608	0.0637511		192	1.35409	0	1.08624	0	0.939295	0	0.587506	0.649404	0.321138	0.349187	0.153989	0.17038	0.0626559	0.0742111
192.2	1.33284	1.36732	1.04755	1.08137	0.852424	0.872657	0.472698	0.535981	0.271811	0.286954	0.141426	0.148313	0.0600091	0.0638146		192.2	1.35401	0	1.0864	0	0.939369	0	0.58754	0.650003	0.321494	0.349529	0.153973	0.170552	0.0623005	0.0742873
192.4	1.33347	1.36776	1.0477	1.08188	0.852831	0.87329	0.473026	0.536523	0.271714	0.287216	0.141299	0.148454	0.0597332	0.0638781		192.4	1.35459	0	1.08689	0	0.9398	0	0.588327	0.650602	0.321786	0.349872	0.154139	0.170724	0.0623511	0.0743634
192.6	1.33439	1.3682	1.04859	1.08238	0.852874	0.873922	0.473799	0.537064	0.272056	0.287477	0.141651	0.148595	0.0600569	0.0639415		192.6	1.35538	0	1.08694	0	0.940194	0	0.589031	0.651201	0.32241	0.350214	0.154582	0.170896	0.0628493	0.0744396
192.8	1.33451	1.36864	1.04855	1.08289	0.853192	0.874555	0.474024	0.537606	0.272384	0.287738	0.1416	0.148737	0.0600799	0.064005		192.8	1.35506	0	1.08741	0	0.94052	0	0.589373	0.6518	0.322863	0.350557	0.154727	0.171068	0.0627604	0.0745157
193	1.33463	1.36908	1.04937	1.08339	0.853462	0.875187	0.474266	0.538148	0.272773	0.287999	0.141796	0.148878	0.0600877	0.0640684		193	1.35566	0	1.08849	0	0.940838	0	0.590158	0.652398	0.323622	0.350899	0.155207	0.171241	0.063126	0.0745919
193.2	1.33441	1.36952	1.04925	1.0839	0.853757	0.875819	0.474252	0.53869	0.272699	0.288259	0.1414	0.149019	0.059709	0.0641318		193.2	1.35576	0	1.08895	0	0.941477	0	0.590672	0.652997	0.324064	0.351241	0.155485	0.171413	0.0629669	0.074668
193.4	1.33468	1.36996	1.04995	1.0844	0.854285	0.87645	0.474943	0.539231	0.272776	0.28852	0.141598	0.14916	0.0599883	0.0641953		193.4	1.35653	0	1.0891	0	0.942091	0	0.5916	0.653595	0.325397	0.351584	0.155943	0.171585	0.0630829	0.0747442
193.6	1.33481	1.3704	1.04931	1.08491	0.854258	0.877081	0.475057	0.539773	0.27194	0.288781	0.141417	0.149302	0.0599237	0.0642587		193.6	1.35703	0	1.08983	0	0.942882	0	0.592618	0.654193	0.326753	0.351926	0.156649	0.171757	0.063589	0.0748203
193.8	1.33464	1.37084	1.04944	1.08541	0.8544	0.877712	0.475886	0.540315	0.272256	0.289041	0.141902	0.149443	0.0602834	0.0643221		193.8	1.35771	0	1.09039	0	0.943621	0	0.594063	0.654791	0.327997	0.352268	0.156947	0.171929	0.0638374	0.0748964
194	1.33434	1.37128	1.04925	1.08591	0.854988	0.878342	0.47672	0.540856	0.272529	0.289302	0.141461	0.149584	0.0600308	0.0643855		194	1.35851	0	1.09066	0	0.943879	0	0.595349	0.655389	0.328058	0.35261	0.157301	0.172102	0.064034	0.0749726
194.2	1.33464	1.37172	1.04927	1.08642	0.855427	0.878972	0.476987	0.541398	0.272695	0.289562	0.141516	0.149725	0.0599148	0.0644489		194.2	1.35857	0	1.09051	0	0.944984	0	0.595998	0.655987	0.32812	0.352952	0.157847	0.172274	0.0640364	0.0750487
194.4	1.33504	1.37216	1.0495	1.08692	0.856405	0.879602	0.477569	0.54194	0.273253	0.289823	0.142165	0.149866	0.0610372	0.0645123		194.4	1.35897	0	1.09071	0	0.945317	0	0.596778	0.656585	0.328552	0.353294	0.15839	0.172446	0.0640617	0.0751248
194.6	1.33548	1.3726	1.04953	1.08742	0.857225	0.880231	0.477799	0.542481	0.273539	0.290083	0.142178	0.150007	0.0610631	0.0645757		194.6	1.35975	0	1.09086	0	0.94588	0	0.597333	0.657182	0.329021	0.353636	0.158737	0.172618	0.0648778	0.075201
194.8	1.33607	1.37304	1.04984	1.08792	0.857649	0.880861	0.477904	0.543023	0.273606	0.290344	0.142581	0.150148	0.0606446	0.0646391		194.8	1.36048	0	1.09111	0	0.946414	0	0.597755	0.657779	0.329575	0.353978	0.159271	0.17279	0.0653566	0.0752771
195	1.33684	1.37347	1.05023	1.08842	0.85833	0.881489	0.478552	0.543564	0.274321	0.290604	0.143238	0.150289	0.060733	0.0647025		195	1.36042	0	1.09066	0	0.946356	0	0.598383	0.658376	0.329531	0.35432	0.15856	0.172962	0.0648659	0.0753532
195.2	1.3371	1.37391	1.05058	1.08892	0.858497	0.882118	0.478605	0.544106	0.274665	0.290864	0.143076	0.15043	0.0602838	0.0647659		195.2	1.36064	0	1.09126	0	0.947027	0	0.598812	0.658973	0.329735	0.354662	0.158985	0.173134	0.0649341	0.0754294
195.4	1.33805	1.37435	1.05118	1.08942	0.859408	0.882746	0.479119	0.544647	0.275615	0.291124	0.143604	0.150571	0.060279	0.0648292		195.4	1.36087	0	1.0918	0	0.947143	0	0.599177	0.65957	0.329677	0.355004	0.15896	0.173306	0.0649122	0.0755055
195.6	1.33873	1.37479	1.05127	1.08992	0.859482	0.883373	0.479306	0.545188	0.275981	0.291384	0.14385	0.150712	0.0598362	0.0648926		195.6	1.3611	0	1.09201	0	0.947833	0	0.599724	0.660167	0.329352	0.355346	0.159298	0.173478	0.0652175	0.0755816
195.8	1.33926	1.37523	1.05144	1.09042	0.860364	0.884001	0.479657	0.54573	0.276493	0.291644	0.144535	0.150853	0.0598346	0.0649559		195.8	1.36118	0	1.09219	0	0.94839	0	0.599959	0.660764	0.329315	0.355688	0.159212	0.17365	0.0653878	0.0756577
196	1.33989	1.37566	1.05239	1.09092	0.861308	0.884628	0.480578	0.546271	0.277152	0.291904	0.144788	0.150994	0.0603489	0.0650193		196	1.36121	0	1.09216	0	0.947851	0	0.599566	0.66136	0.328869	0.356029	0.158557	0.173823	0.0648578	0.0757338
196.2	1.34083	1.3761	1.05347	1.09142	0.862047	0.885255	0.481746	0.546812	0.277813	0.292164	0.145177	0.151135	0.0607477	0.0650826		196.2	1.36037	0	1.09226	0	0.948172	0	0.599877	0.661956	0.3288	0.356371	0.158298	0.173995	0.0646394	0.0758099
196.4	1.34186	1.37654	1.05418	1.09192	0.862614	0.885881	0.482215	0.547354	0.278573	0.292423	0.145176	0.151276	0.0610667	0.065146		196.4	1.36019	0	1.09234	0	0.948484	0	0.60086	0.662552	0.329028	0.356713	0.15821	0.174167	0.0643933	0.075886
196.6	1.34312	1.37697	1.05542	1.09242	0.862774	0.886507	0.483014	0.547895	0.279556	0.292683	0.145856	0.151417	0.0619153	0.0652093		196.6	1.36094	0	1.0932	0	0.948573	0	0.601478	0.663148	0.329647	0.357054	0.158863	0.174339	0.0646717	0.0759621
196.8	1.34375	1.37741	1.05597	1.09291	0.863653	0.887133	0.483435	0.548436	0.280263	0.292943	0.14605	0.151558	0.0621952	0.0652726		196.8	1.36066	0	1.09398	0	0.948735	0	0.6017	0.663744	0.329679	0.357396	0.158924	0.174511	0.0645085	0.0760382
197	1.34437	1.37785	1.05723	1.09341	0.864739	0.887758	0.484549	0.548977	0.280987	0.293202	0.146578	0.151698	0.0627894	0.065336		197	1.36074	0	1.0944	0	0.948526	0	0.601959	0.66434	0.329046	0.357737	0.159114	0.174683	0.0641121	0.0761143
197.2	1.34477	1.37828	1.0574	1.09391	0.864818	0.888383	0.484775	0.549518	0.28108	0.293462	0.146253	0.151839	0.0630118	0.0653993		197.2	1.36062	0	1.09473	0	0.949181	0	0.602237	0.664935	0.32961	0.358079	0.159317	0.174855	0.0640266	0.0761904
197.4	1.34527	1.37872	1.05776	1.0944	0.865313	0.889008	0.485255	0.55006	0.281118	0.293721	0.146429	0.15198	0.0633398	0.0654626		197.4	1.36159	0	1.09549	0	0.950431	0	0.603694	0.665531	0.330695	0.35842	0.159824	0.175027	0.0647541	0.0762665
197.6	1.34515	1.37915	1.05774	1.0949	0.865647	0.889632	0.485197	0.550601	0.280526	0.29398	0.146007	0.15212	0.0631247	0.0655259		197.6	1.36214	0	1.09582	0	0.950642	0	0.60421	0.666126	0.330899	0.358762	0.160074	0.175199	0.0647483	0.0763426
197.8	1.34489	1.37959	1.05835	1.09539	0.866237	0.890256	0.485863	0.551142	0.281394	0.29424	0.145804	0.152261	0.0632017	0.0655892		197.8	1.36291	0	1.09618	0	0.951432	0	0.605012	0.666721	0.331151	0.359103	0.160167	0.175371	0.0649875	0.0764187
198	1.3449	1.38003	1.05877	1.09589	0.866739	0.89088	0.486367	0.551683	0.281655	0.294499	0.145608	0.152402	0.0630346	0.0656525		198	1.36376	0	1.09643	0	0.952229	0	0.605664	0.667316	0.331086	0.359444	0.160631	0.175542	0.0653145	0.0764948
198.2	1.34531	1.38046	1.05927	1.09638	0.86707	0.891503	0.486714	0.552224	0.281845	0.294758	0.146106	0.152542	0.0632515	0.0657158		198.2	1.36389	0	1.09657	0	0.953135	0	0.606057	0.667911	0.331385	0.359786	0.160973	0.175714	0.0654439	0.0765709
198.4	1.34521	1.3809	1.05956	1.09688	0.867342	0.892127	0.486828	0.552765	0.282254	0.295017	0.146319	0.152683	0.0634159	0.0657791		198.4	1.36449	0	1.09738	0	0.95369	0	0.606671	0.668505	0.332071	0.360127	0.161107	0.175886	0.0658911	0.076647
198.6	1.34548	1.38133	1.06016	1.09737	0.86763	0.892749	0.486914	0.553306	0.282529	0.295276	0.146389	0.152824	0.0629782	0.0658423		198.6	1.36519	0	1.098	0	0.954543	0	0.607097	0.6691	0.332754	0.360468	0.161318	0.176058	0.0663424	0.0767231
198.8	1.34585	1.38176	1.0608	1.09787	0.867723	0.893372	0.487209	0.553847	0.282667	0.295535	0.146948	0.152964	0.0629308	0.0659056		198.8	1.36522	0	1.09825	0	0.955452	0	0.607447	0.669694	0.333329	0.360809	0.161308	0.17623	0.066417	0.0767991
199	1.34609	1.3822	1.06141	1.09836	0.86808	0.893994	0.487602	0.554387	0.283071	0.295794	0.147571	0.153105	0.0629853	0.0659689		199	1.36521	0	1.0986	0	0.956215	0	0.607983	0.670288	0.333659	0.36115	0.161273	0.176402	0.0665707	0.0768752
199.2	1.34628	1.38263	1.06187	1.09885	0.868179	0.894616	0.487338	0.554928	0.283428	0.296053	0.148096	0.153245	0.0627913	0.0660321		199.2	1.36541	0	1.09937	0	0.957131	0	0.608424	0.670882	0.333949	0.361491	0.161669	0.176574	0.066929	0.0769513
199.4	1.34655	1.38307	1.0622	1.09934	0.868469	0.895237	0.487765	0.555469	0.283793	0.296311	0.148904	0.153386	0.0627278	0.0660954		199.4	1.36576	0	1.10013	0	0.95821	0	0.609101	0.671476	0.334458	0.361833	0.162051	0.176746	0.067419	0.0770274
199.6	1.34643	1.3835	1.06237	1.09984	0.86804	0.895858	0.487478	0.55601	0.283625	0.29657	0.149168	0.153526	0.0624411	0.0661586		199.6	1.36566	0	1.10014	0	0.959069	0	0.609134	0.67207	0.334466	0.362173	0.162103	0.176918	0.0674497	0.0771034
199.8	1.34666	1.38393	1.0631	1.10033	0.868496	0.896479	0.487946	0.556551	0.283933	0.296828	0.149733	0.153667	0.0627495	0.0662219		199.8	1.36576	0	1.10065	0	0.959631	0	0.60932	0.672664	0.334875	0.362514	0.16202	0.177089	0.0674685	0.0771795
200.016	1.34666	1.3844	1.0631	1.10086	0.868496	0.897149	0.487946	0.557135	0.283933	0.297108	0.149733	0.153818	0.0627495	0.0662901		200.016	1.36576	0	1.10065	0	0.959631	0	0.60932	0.673301	0.334875	0.362881	0.16202	0.177274	0.0674685	0.0772612
200.216	1.34698	1.3844	1.06382	1.10086	0.869003	0.897149	0.48834	0.557135	0.284576	0.297108	0.150379	0.153818	0.0632315	0.0662901		200.216	1.36485	0	1.10049	0	0.959433	0	0.608645	0.673301	0.334811	0.362881	0.161836	0.177274	0.0670761	0.0772612
200.416	1.34703	1.3844	1.06391	1.10086	0.86928	0.897149	0.488219	0.557135	0.28456	0.297107	0.150305	0.153818	0.0630497	0.0662901		200.416	1.36405	0	1.10084	0	0.959619	0	0.608482	0.673301	0.334683	0.362881	0.162124	0.177274	0.0670079	0.0772612
200.616	1.34665	1.3844	1.0636	1.10086	0.869047	0.897148	0.488251	0.557135	0.284571	0.297107	0.149706	0.153818	0.0628119	0.06629		200.616	1.36346	0	1.10104	0	0.959649	0	0.608009	0.673301	0.334644	0.362881	0.162059	0.177274	0.0670954	0.0772612
200.816	1.34685	1.3844	1.06344	1.10086	0.869056	0.897148	0.488434	0.557135	0.284329	0.297107	0.149809	0.153818	0.0623563	0.06629		200.816	1.36297	0	1.1012	0	0.959462	0	0.607585	0.673301	0.334591	0.362881	0.161846	0.177274	0.0672135	0.0772612
201.016	1.3471	1.3844	1.06355	1.10086	0.869288	0.897148	0.488712	0.557135	0.284349	0.297107	0.150073	0.153818	0.0623011	0.06629		201.016	1.36219	0	1.10105	0	0.959544	0	0.607189	0.673301	0.334574	0.362881	0.161439	0.177274	0.0668052	0.0772612
201.216	1.34721	1.3844	1.06325	1.10086	0.869141	0.897148	0.488397	0.557135	0.284172	0.297107	0.149879	0.153818	0.0617378	0.0662899		201.216	1.36224	0	1.10149	0	0.959772	0	0.607248	0.673301	0.33476	0.362881	0.161123	0.177274	0.0665786	0.0772612
201.416	1.3472	1.3844	1.06332	1.10086	0.869308	0.897147	0.488097	0.557135	0.283697	0.297107	0.149868	0.153818	0.0615093	0.0662899		201.416	1.36143	0	1.10123	0	0.959482	0	0.606559	0.673301	0.334449	0.362881	0.160718	0.177274	0.0659796	0.0772612
201.616	1.34722	1.3844	1.06317	1.10086	0.869335	0.897147	0.487884	0.557135	0.28329	0.297107	0.14936	0.153818	0.0614325	0.0662899		201.616	1.36132	0	1.10174	0	0.959712	0	0.606601	0.673301	0.334487	0.362881	0.160882	0.177274	0.0655341	0.0772612
201.816	1.34755	1.3844	1.06336	1.10086	0.869405	0.897147	0.487788	0.557135	0.282817	0.297107	0.149562	0.153817	0.0612994	0.0662898		201.816	1.36133	0	1.10187	0	0.959501	0	0.606614	0.673301	0.334588	0.362881	0.160542	0.177274	0.0650775	0.0772612
202.016	1.34831	1.3844	1.06388	1.10086	0.869943	0.897147	0.488229	0.557135	0.282882	0.297107	0.149754	0.153817	0.0614982	0.0662898		202.016	1.36152	0	1.10231	0	0.959683	0	0.607023	0.673301	0.334437	0.362881	0.160615	0.177274	0.0650395	0.0772612
202.216	1.34827	1.3844	1.06419	1.10086	0.870116	0.897146	0.488865	0.557135	0.282988	0.297106	0.149671	0.153817	0.0616471	0.0662898		202.216	1.36183	0	1.10268	0	0.959781	0	0.607105	0.673301	0.334363	0.362881	0.160189	0.177274	0.0648166	0.0772612
202.416	1.34775	1.3844	1.064	1.10086	0.869821	0.897146	0.489226	0.557135	0.282875	0.297106	0.149356	0.153817	0.0611134	0.0662897		202.416	1.36169	0	1.10289	0	0.960058	0	0.606986	0.673301	0.334456	0.362881	0.16004	0.177274	0.064534	0.0772612
202.616	1.34751	1.3844	1.06425	1.10085	0.86998	0.897146	0.489283	0.557135	0.282622	0.297106	0.14932	0.153817	0.06122	0.0662897		202.616	1.36318	0	1.1037	0	0.961343	0	0.607511	0.673301	0.334783	0.362881	0.160255	0.177274	0.0646876	0.0772612
202.816	1.34734	1.3844	1.06409	1.10085	0.870119	0.897146	0.489672	0.557135	0.282668	0.297106	0.149849	0.153817	0.0611648	0.0662897		202.816	1.3634	0	1.10412	0	0.961598	0	0.608208	0.673301	0.334686	0.362881	0.160509	0.177274	0.0645615	0.0772612
203.016	1.34739	1.38439	1.06437	1.10085	0.869892	0.897145	0.490225	0.557134	0.282818	0.297106	0.149053	0.153817	0.0613388	0.0662896		203.016	1.3638	0	1.10476	0	0.961691	0	0.608941	0.673301	0.335058	0.362881	0.161073	0.177274	0.064865	0.0772612
203.216	1.34666	1.38439	1.06425	1.10085	0.869501	0.897145	0.490276	0.557134	0.281821	0.297106	0.148914	0.153817	0.0610454	0.0662896		203.216	1.36462	0	1.10503	0	0.962195	0	0.61034	0.673301	0.335538	0.362881	0.161646	0.177274	0.0651665	0.0772612
203.416	1.34662	1.38439	1.06442	1.10085	0.86918	0.897145	0.490594	0.557134	0.281524	0.297106	0.148962	0.153817	0.0610027	0.0662896		203.416	1.36522	0	1.10524	0	0.962822	0	0.611123	0.673301	0.336086	0.362881	0.161733	0.177274	0.0655012	0.0772612
203.616	1.34694	1.38439	1.06504	1.10085	0.869368	0.897145	0.490952	0.557134	0.281495	0.297106	0.149206	0.153817	0.0611478	0.0662895		203.616	1.36664	0	1.10639	0	0.96372	0	0.611872	0.673301	0.336637	0.36288	0.162488	0.177274	0.0659203	0.0772612
203.816	1.34739	1.38439	1.0653	1.10085	0.869931	0.897144	0.491581	0.557134	0.28208	0.297106	0.149408	0.153817	0.0617233	0.0662895		203.816	1.36693	0	1.10673	0	0.963622	0	0.612117	0.673301	0.336239	0.36288	0.162035	0.177274	0.0658335	0.0772612
204.016	1.34811	1.38439	1.06607	1.10085	0.870577	0.897144	0.492834	0.557134	0.282551	0.297105	0.150385	0.153817	0.0619038	0.0662895		204.016	1.36714	0	1.10668	0	0.963647	0	0.61176	0.673301	0.336129	0.36288	0.162078	0.177274	0.0654933	0.0772612
204.216	1.34802	1.38439	1.06619	1.10085	0.870813	0.897144	0.493066	0.557134	0.283487	0.297105	0.151322	0.153817	0.0623698	0.0662894		204.216	1.36818	0	1.10719	0	0.9645	0	0.612397	0.673301	0.336536	0.36288	0.162589	0.177274	0.065646	0.0772612
204.416	1.34775	1.38439	1.06534	1.10085	0.870614	0.897144	0.493225	0.557134	0.283317	0.297105	0.150987	0.153816	0.0619754	0.0662894		204.416	1.36923	0	1.10819	0	0.965627	0	0.613178	0.673301	0.337008	0.36288	0.163412	0.177274	0.0665435	0.0772612
204.616	1.34754	1.38439	1.06502	1.10085	0.870465	0.897143	0.493427	0.557134	0.283918	0.297105	0.150882	0.153816	0.0616586	0.0662894		204.616	1.37019	0	1.10807	0	0.965624	0	0.613201	0.673301	0.337056	0.36288	0.162902	0.177274	0.0666907	0.0772612
204.816	1.34814	1.38439	1.06485	1.10085	0.870199	0.897143	0.493449	0.557134	0.284168	0.297105	0.151973	0.153816	0.061343	0.0662893		204.816	1.37067	0	1.10858	0	0.965967	0	0.613305	0.673301	0.33713	0.36288	0.16285	0.177274	0.0666613	0.0772612
205.016	1.34814	1.38439	1.065	1.10085	0.87056	0.897143	0.493254	0.557134	0.284456	0.297105	0.152378	0.153816	0.0616599	0.0662893		205.016	1.3708	0	1.10911	0	0.966756	0	0.613696	0.673301	0.337229	0.36288	0.162916	0.177274	0.0663459	0.0772612
205.216	1.34854	1.38439	1.06508	1.10085	0.871022	0.897143	0.492849	0.557134	0.284432	0.297105	0.152647	0.153816	0.0614563	0.0662892		205.216	1.37139	0	1.10964	0	0.966874	0	0.613702	0.673301	0.336997	0.36288	0.162794	0.177274	0.0662011	0.0772612
205.416	1.3484	1.38439	1.06553	1.10085	0.871727	0.897143	0.492765	0.557134	0.284516	0.297105	0.152667	0.153816	0.0614013	0.0662892		205.416	1.37135	0	1.10979	0	0.96642	0	0.613145	0.673301	0.336716	0.36288	0.162903	0.177274	0.0661361	0.0772612
205.616	1.34834	1.38439	1.06525	1.10085	0.871845	0.897142	0.492895	0.557134	0.284755	0.297104	0.152172	0.153816	0.0617063	0.0662892		205.616	1.3719	0	1.11063	0	0.966539	0	0.613368	0.673301	0.337105	0.36288	0.162866	0.177274	0.0659092	0.0772612
205.816	1.3486	1.38439	1.06544	1.10085	0.872112	0.897142	0.49292	0.557134	0.28494	0.297104	0.152631	0.153816	0.0613936	0.0662891		205.816	1.37243	0	1.11073	0	0.966352	0	0.613054	0.673301	0.337256	0.36288	0.162411	0.177274	0.0658287	0.0772612
206.016	1.34848	1.38439	1.0655	1.10085	0.872515	0.897142	0.493046	0.557134	0.285197	0.297104	0.152405	0.153816	0.0615315	0.0662891		206.016	1.37239	0	1.11115	0	0.966171	0	0.612829	0.673301	0.336919	0.36288	0.162287	0.177274	0.0659658	0.0772612
206.216	1.34768	1.38439	1.06527	1.10085	0.872335	0.897142	0.493025	0.557134	0.285079	0.297104	0.151899	0.153816	0.0615674	0.0662891		206.216	1.37233	0	1.11119	0	0.965741	0	0.612405	0.673301	0.336658	0.36288	0.161517	0.177274	0.0656238	0.0772612
206.416	1.34818	1.38439	1.06532	1.10085	0.872828	0.897141	0.492792	0.557134	0.285062	0.297104	0.151383	0.153816	0.0620013	0.066289		206.416	1.37231	0	1.11096	0	0.965371	0	0.612192	0.673301	0.335748	0.36288	0.161515	0.177274	0.0648781	0.0772612
206.616	1.34838	1.38439	1.06532	1.10085	0.872634	0.897141	0.492683	0.557134	0.284689	0.297104	0.150623	0.153816	0.0619686	0.066289		206.616	1.37229	0	1.11143	0	0.965714	0	0.612604	0.673301	0.336049	0.36288	0.161743	0.177274	0.0652303	0.0772612
206.816	1.34876	1.38439	1.06539	1.10085	0.872671	0.897141	0.492848	0.557134	0.28422	0.297104	0.150206	0.153816	0.0624478	0.066289		206.816	1.37217	0	1.11151	0	0.965693	0	0.613304	0.673301	0.335866	0.36288	0.161994	0.177274	0.0651095	0.0772612
207.016	1.34927	1.38438	1.06593	1.10085	0.872616	0.897141	0.492965	0.557134	0.284376	0.297104	0.149655	0.153815	0.0632473	0.0662889		207.016	1.37238	0	1.11234	0	0.965952	0	0.613686	0.673301	0.336413	0.36288	0.162147	0.177274	0.0654163	0.0772612
207.216	1.34903	1.38438	1.06598	1.10085	0.872478	0.89714	0.492827	0.557134	0.283564	0.297104	0.149713	0.153815	0.0631971	0.0662889		207.216	1.37245	0	1.11221	0	0.965812	0	0.614221	0.673301	0.336593	0.36288	0.162055	0.177274	0.065401	0.0772612
207.416	1.34924	1.38438	1.06643	1.10085	0.872384	0.89714	0.492928	0.557134	0.283805	0.297103	0.149548	0.153815	0.0631572	0.0662889		207.416	1.37237	0	1.11171	0	0.965896	0	0.614135	0.673301	0.336428	0.36288	0.161834	0.177274	0.065157	0.0772612
207.616	1.35005	1.38438	1.06703	1.10085	0.872893	0.89714	0.493523	0.557134	0.284674	0.297103	0.149853	0.153815	0.0634567	0.0662888		207.616	1.37256	0	1.11232	0	0.966297	0	0.61438	0.673301	0.336318	0.36288	0.16177	0.177274	0.064958	0.0772612
207.816	1.35056	1.38438	1.06673	1.10085	0.872826	0.89714	0.493737	0.557134	0.28467	0.297103	0.149869	0.153815	0.0634172	0.0662888		207.816	1.37246	0	1.11218	0	0.966547	0	0.61472	0.673301	0.336697	0.36288	0.162102	0.177274	0.0650264	0.0772612
208.016	1.35106	1.38438	1.06717	1.10084	0.872568	0.897139	0.494317	0.557134	0.284873	0.297103	0.150205	0.153815	0.0632353	0.0662888		208.016	1.37291	0	1.11199	0	0.967004	0	0.61493	0.673301	0.337141	0.36288	0.162627	0.177274	0.0649645	0.0772612
208.216	1.35097	1.38438	1.06694	1.10084	0.871614	0.897139	0.493952	0.557134	0.284807	0.297103	0.150195	0.153815	0.0633302	0.0662887		208.216	1.37346	0	1.11266	0	0.968003	0	0.616094	0.673301	0.338192	0.36288	0.163289	0.177274	0.065129	0.0772612
208.416	1.35121	1.38438	1.06638	1.10084	0.871018	0.897139	0.493854	0.557134	0.284708	0.297103	0.149681	0.153815	0.0626158	0.0662887		208.416	1.37361	0	1.11281	0	0.968322	0	0.615844	0.673301	0.338425	0.36288	0.163477	0.177274	0.0651376	0.0772612
208.616	1.35128	1.38438	1.06677	1.10084	0.870874	0.897139	0.493912	0.557134	0.285235	0.297103	0.149539	0.153815	0.0621367	0.0662887		208.616	1.37393	0	1.11275	0	0.968449	0	0.61607	0.673301	0.338467	0.36288	0.16339	0.177274	0.0651044	0.0772612
208.816	1.35172	1.38438	1.06712	1.10084	0.87047	0.897138	0.494229	0.557134	0.285239	0.297103	0.149856	0.153815	0.0619301	0.0662886		208.816	1.37408	0	1.11356	0	0.969328	0	0.615883	0.6733	0.33883	0.36288	0.164164	0.177274	0.0655482	0.0772611
209.016	1.35194	1.38438	1.06803	1.10084	0.871097	0.897138	0.49454	0.557134	0.285368	0.297103	0.150129	0.153815	0.0616871	0.0662886		209.016	1.37444	0	1.11362	0	0.969614	0	0.615943	0.6733	0.33874	0.36288	0.16437	0.177274	0.0654675	0.0772611
209.216	1.35206	1.38438	1.06837	1.10084	0.871324	0.897138	0.495293	0.557134	0.285614	0.297102	0.150339	0.153815	0.061346	0.0662886		209.216	1.37487	0	1.11354	0	0.969296	0	0.61533	0.6733	0.338626	0.36288	0.1646	0.177274	0.0654012	0.0772611
209.416	1.35169	1.38438	1.0685	1.10084	0.870999	0.897138	0.495529	0.557134	0.28584	0.297102	0.149702	0.153815	0.061085	0.0662885		209.416	1.37591	0	1.11416	0	0.969509	0	0.615309	0.6733	0.338527	0.36288	0.16485	0.177274	0.0659914	0.0772611
209.616	1.35156	1.38438	1.06788	1.10084	0.870764	0.897137	0.495727	0.557134	0.285585	0.297102	0.149369	0.153814	0.0610498	0.0662885		209.616	1.37627	0	1.11422	0	0.969473	0	0.614905	0.6733	0.338475	0.36288	0.164918	0.177274	0.065711	0.0772611
209.816	1.35083	1.38438	1.06744	1.10084	0.870374	0.897137	0.495148	0.557134	0.284779	0.297102	0.149303	0.153814	0.0600006	0.0662885		209.816	1.37698	0	1.11398	0	0.96954	0	0.614244	0.6733	0.338162	0.36288	0.164847	0.177274	0.065816	0.0772611
210.016	1.35041	1.38438	1.06733	1.10084	0.870233	0.897137	0.494947	0.557134	0.284526	0.297102	0.148823	0.153814	0.0599903	0.0662884		210.016	1.37701	0	1.11439	0	0.96945	0	0.614389	0.6733	0.337858	0.36288	0.164857	0.177274	0.0660087	0.0772611
210.216	1.3504	1.38438	1.06733	1.10084	0.870185	0.897137	0.495282	0.557134	0.284663	0.297102	0.148501	0.153814	0.060108	0.0662884		210.216	1.37728	0	1.11477	0	0.969674	0	0.614677	0.6733	0.337618	0.36288	0.164984	0.177274	0.0660322	0.0772611
210.416	1.35097	1.38438	1.06704	1.10084	0.870129	0.897136	0.49539	0.557134	0.284936	0.297102	0.148487	0.153814	0.0599578	0.0662883		210.416	1.37753	0	1.11545	0	0.970173	0	0.614692	0.6733	0.337448	0.36288	0.165186	0.177274	0.0662704	0.0772611
210.616	1.35084	1.38438	1.06668	1.10084	0.869577	0.897136	0.495622	0.557134	0.284468	0.297102	0.148129	0.153814	0.0593508	0.0662883		210.616	1.37748	0	1.11641	0	0.971164	0	0.615877	0.6733	0.337954	0.36288	0.165329	0.177274	0.0671858	0.0772611
210.816	1.35121	1.38438	1.06677	1.10084	0.870153	0.897136	0.495695	0.557134	0.284782	0.297102	0.148631	0.153814	0.0599269	0.0662883		210.816	1.37802	0	1.11716	0	0.971427	0	0.616505	0.6733	0.338346	0.36288	0.165481	0.177274	0.0675064	0.0772611
211.016	1.35094	1.38438	1.06726	1.10084	0.870264	0.897136	0.49557	0.557134	0.284893	0.297101	0.149177	0.153814	0.0596091	0.0662882		211.016	1.37849	0	1.11802	0	0.971908	0	0.616989	0.6733	0.339276	0.36288	0.166176	0.177274	0.0680998	0.0772611
211.216	1.35081	1.38437	1.06701	1.10084	0.870175	0.897135	0.495691	0.557134	0.284884	0.297101	0.149064	0.153814	0.0594674	0.0662882		211.216	1.37868	0	1.11809	0	0.971875	0	0.617152	0.6733	0.339148	0.36288	0.165837	0.177274	0.0674387	0.0772611
211.416	1.35119	1.38437	1.0671	1.10084	0.870804	0.897135	0.495715	0.557134	0.285109	0.297101	0.149013	0.153814	0.0596499	0.0662882		211.416	1.37908	0	1.11831	0	0.97199	0	0.617734	0.6733	0.339182	0.36288	0.165755	0.177274	0.0674572	0.0772611
211.616	1.35224	1.38437	1.06733	1.10084	0.871643	0.897135	0.496103	0.557134	0.285894	0.297101	0.149475	0.153814	0.0602202	0.0662881		211.616	1.37967	0	1.11957	0	0.97252	0	0.618333	0.6733	0.339912	0.36288	0.166472	0.177274	0.0674501	0.0772611
211.816	1.35284	1.38437	1.06721	1.10084	0.871618	0.897135	0.495817	0.557134	0.285638	0.297101	0.149693	0.153814	0.0600921	0.0662881		211.816	1.37973	0	1.11955	0	0.972857	0	0.618887	0.6733	0.340506	0.36288	0.167231	0.177274	0.0673693	0.0772611
212.016	1.35307	1.38437	1.06754	1.10084	0.871858	0.897134	0.496104	0.557134	0.286225	0.297101	0.150012	0.153814	0.0603675	0.0662881		212.016	1.38004	0	1.12052	0	0.973163	0	0.619401	0.6733	0.341192	0.36288	0.167749	0.177274	0.0676245	0.0772611
212.216	1.3531	1.38437	1.06702	1.10084	0.871596	0.897134	0.495949	0.557134	0.285768	0.297101	0.149835	0.153813	0.0600242	0.066288		212.216	1.37994	0	1.12053	0	0.973137	0	0.619108	0.6733	0.341379	0.36288	0.1674	0.177274	0.0670862	0.0772611
212.416	1.35369	1.38437	1.06717	1.10084	0.872273	0.897134	0.496171	0.557134	0.286136	0.297101	0.149994	0.153813	0.059742	0.066288		212.416	1.38064	0	1.12027	0	0.973061	0	0.618837	0.6733	0.340816	0.36288	0.166935	0.177274	0.0670541	0.0772611
212.616	1.35436	1.38437	1.06824	1.10084	0.873047	0.897134	0.497165	0.557134	0.286537	0.2971	0.150239	0.153813	0.0604345	0.066288		212.616	1.38159	0	1.12037	0	0.97338	0	0.61913	0.6733	0.340902	0.36288	0.16693	0.177274	0.0673022	0.0772611
212.816	1.35538	1.38437	1.06898	1.10084	0.873401	0.897133	0.497787	0.557134	0.286675	0.2971	0.15093	0.153813	0.0609569	0.0662879		212.816	1.38181	0	1.12031	0	0.973178	0	0.61859	0.6733	0.340527	0.36288	0.166824	0.177274	0.0668281	0.0772611
213.016	1.35528	1.38437	1.06912	1.10084	0.873803	0.897133	0.497933	0.557134	0.286416	0.2971	0.15146	0.153813	0.0609759	0.0662879		213.016	1.3816	0	1.11964	0	0.972193	0	0.618322	0.6733	0.339615	0.36288	0.166209	0.177274	0.0660783	0.0772611
213.216	1.35588	1.38437	1.06955	1.10084	0.874616	0.897133	0.498993	0.557134	0.287148	0.2971	0.152034	0.153813	0.0616078	0.0662879		213.216	1.38164	0	1.11956	0	0.972157	0	0.618161	0.6733	0.33883	0.36288	0.166226	0.177274	0.066345	0.0772611
213.416	1.35592	1.38437	1.06987	1.10083	0.875127	0.897133	0.499328	0.557134	0.287413	0.2971	0.15209	0.153813	0.0620302	0.0662878		213.416	1.38164	0	1.11937	0	0.971846	0	0.61811	0.6733	0.337723	0.36288	0.165584	0.177274	0.0667932	0.0772611
213.616	1.35619	1.38437	1.06947	1.10083	0.875118	0.897132	0.499499	0.557134	0.286972	0.2971	0.152623	0.153813	0.0620308	0.0662878		213.616	1.38118	0	1.11904	0	0.971475	0	0.617573	0.6733	0.337147	0.36288	0.165261	0.177274	0.0665121	0.0772611
213.816	1.35577	1.38437	1.06927	1.10083	0.874674	0.897132	0.499293	0.557134	0.286502	0.2971	0.152407	0.153813	0.0618146	0.0662878		213.816	1.38105	0	1.11898	0	0.971821	0	0.617629	0.6733	0.33705	0.36288	0.164583	0.177274	0.066844	0.0772611
214.016	1.35609	1.38437	1.06958	1.10083	0.874319	0.897132	0.499822	0.557134	0.286852	0.2971	0.152102	0.153813	0.0621308	0.0662877		214.016	1.38118	0	1.12002	0	0.972397	0	0.618604	0.6733	0.337094	0.36288	0.164393	0.177274	0.0672907	0.0772611
214.216	1.35609	1.38437	1.06984	1.10083	0.874016	0.897132	0.500416	0.557134	0.286776	0.2971	0.152552	0.153813	0.0623342	0.0662877		214.216	1.38128	0	1.12025	0	0.972046	0	0.618612	0.6733	0.336595	0.36288	0.163832	0.177274	0.0672782	0.0772611
214.416	1.35636	1.38437	1.06968	1.10083	0.873164	0.897131	0.500507	0.557134	0.287105	0.297099	0.152561	0.153813	0.0620533	0.0662877		214.416	1.38139	0	1.12072	0	0.972539	0	0.618997	0.6733	0.336938	0.36288	0.163566	0.177274	0.0676475	0.0772611
214.616	1.35587	1.38437	1.06962	1.10083	0.872763	0.897131	0.500315	0.557134	0.286766	0.297099	0.152158	0.153813	0.0618998	0.0662876		214.616	1.38072	0	1.12061	0	0.972929	0	0.619439	0.6733	0.336948	0.36288	0.163403	0.177274	0.0673522	0.0772611
214.816	1.3562	1.38437	1.06983	1.10083	0.872939	0.897131	0.500441	0.557134	0.286914	0.297099	0.152575	0.153812	0.0624724	0.0662876		214.816	1.38068	0	1.12119	0	0.973094	0	0.619421	0.6733	0.337178	0.36288	0.163678	0.177274	0.0671545	0.0772611
215.016	1.35636	1.38437	1.0702	1.10083	0.872378	0.897131	0.500735	0.557134	0.286668	0.297099	0.152802	0.153812	0.0620819	0.0662876		215.016	1.38144	0	1.12163	0	0.973854	0	0.619853	0.6733	0.337551	0.36288	0.16401	0.177274	0.0673238	0.0772611
215.216	1.35679	1.38436	1.07006	1.10083	0.872415	0.89713	0.500874	0.557134	0.286734	0.297099	0.152567	0.153812	0.0623907	0.0662875		215.216	1.38195	0	1.12229	0	0.974411	0	0.620074	0.6733	0.337496	0.36288	0.163612	0.177274	0.0671711	0.0772611
215.416	1.35725	1.38436	1.07046	1.10083	0.872379	0.89713	0.500792	0.557134	0.286588	0.297099	0.152926	0.153812	0.0625209	0.0662875		215.416	1.38246	0	1.12252	0	0.975037	0	0.62093	0.6733	0.337936	0.36288	0.164257	0.177274	0.067332	0.0772611
215.616	1.35828	1.38436	1.07139	1.10083	0.872744	0.89713	0.501378	0.557134	0.287285	0.297099	0.153727	0.153812	0.0631501	0.0662874		215.616	1.38281	0	1.12341	0	0.976041	0	0.621338	0.6733	0.339043	0.36288	0.16455	0.177274	0.0672495	0.0772611
215.816	1.35833	1.38436	1.0716	1.10083	0.872474	0.89713	0.501485	0.557134	0.286928	0.297099	0.153946	0.153812	0.0629426	0.0662874		215.816	1.38307	0	1.12375	0	0.97683	0	0.621669	0.6733	0.339176	0.36288	0.165116	0.177274	0.0673662	0.0772611
216.016	1.35845	1.38436	1.07153	1.10083	0.872876	0.897129	0.501346	0.557134	0.286506	0.297099	0.153807	0.153812	0.0629339	0.0662874		216.016	1.38385	0	1.12449	0	0.976892	0	0.62188	0.6733	0.339325	0.36288	0.164953	0.177274	0.067557	0.0772611
216.216	1.35909	1.38436	1.07183	1.10083	0.873391	0.897129	0.501459	0.557133	0.286339	0.297098	0.153918	0.153812	0.0626669	0.0662873		216.216	1.38474	0	1.1245	0	0.977181	0	0.622132	0.6733	0.339401	0.36288	0.16502	0.177274	0.0674314	0.0772611
216.416	1.35952	1.38436	1.07245	1.10083	0.874045	0.897129	0.501326	0.557133	0.286266	0.297098	0.153807	0.153812	0.0629314	0.0662873		216.416	1.38593	0	1.1253	0	0.978047	0	0.62222	0.6733	0.339841	0.36288	0.165189	0.177274	0.0678436	0.0772611
216.616	1.35981	1.38436	1.07262	1.10083	0.874319	0.897129	0.501362	0.557133	0.286086	0.297098	0.153817	0.153812	0.0631741	0.0662873		216.616	1.38687	0	1.1263	0	0.978925	0	0.622226	0.6733	0.340857	0.36288	0.165588	0.177274	0.0681763	0.0772611
216.816	1.35974	1.38436	1.07242	1.10083	0.874295	0.897128	0.500989	0.557133	0.285406	0.297098	0.153843	0.153812	0.0629355	0.0662872		216.816	1.38649	0	1.12602	0	0.978427	0	0.622136	0.6733	0.340603	0.36288	0.165197	0.177274	0.0676649	0.0772611
217.016	1.35943	1.38436	1.07222	1.10083	0.874562	0.897128	0.50117	0.557133	0.284967	0.297098	0.153624	0.153812	0.0625843	0.0662872		217.016	1.38643	0	1.1255	0	0.978588	0	0.622041	0.6733	0.34062	0.36288	0.164644	0.177274	0.0677209	0.0772611
217.216	1.35983	1.38436	1.07292	1.10083	0.875364	0.897128	0.501902	0.557133	0.286075	0.297098	0.154121	0.153812	0.0631398	0.0662872		217.216	1.38736	0	1.12591	0	0.978841	0	0.622293	0.6733	0.340766	0.36288	0.16465	0.177274	0.0679476	0.0772611
217.416	1.35937	1.38436	1.07244	1.10083	0.87521	0.897128	0.501775	0.557133	0.285794	0.297098	0.154041	0.153811	0.0630709	0.0662871		217.416	1.38733	0	1.12595	0	0.978688	0	0.622222	0.6733	0.340764	0.36288	0.164149	0.177274	0.0681648	0.0772611
217.616	1.35945	1.38436	1.07199	1.10083	0.874424	0.897128	0.50133	0.557133	0.285349	0.297098	0.153339	0.153811	0.0624466	0.0662871		217.616	1.38829	0	1.12688	0	0.979324	0	0.622377	0.6733	0.341055	0.36288	0.16414	0.177274	0.068344	0.0772611
217.816	1.35876	1.38436	1.07212	1.10083	0.87456	0.897127	0.50151	0.557133	0.285696	0.297098	0.152595	0.153811	0.0620886	0.0662871		217.816	1.38859	0	1.12675	0	0.979352	0	0.622146	0.6733	0.34102	0.36288	0.163551	0.177274	0.0682948	0.0772611
218.016	1.35794	1.38436	1.07164	1.10083	0.874341	0.897127	0.501514	0.557133	0.285563	0.297097	0.152446	0.153811	0.0619206	0.066287		218.016	1.38931	0	1.12701	0	0.979406	0	0.622282	0.6733	0.341013	0.36288	0.163502	0.177274	0.0682704	0.077261
218.216	1.35781	1.38436	1.07207	1.10083	0.874562	0.897127	0.501867	0.557133	0.286291	0.297097	0.152633	0.153811	0.0622533	0.066287		218.216	1.38934	0	1.12672	0	0.978535	0	0.621596	0.6733	0.340546	0.36288	0.163202	0.177274	0.0680132	0.077261
218.416	1.35769	1.38436	1.07176	1.10083	0.874366	0.897127	0.501912	0.557133	0.286576	0.297097	0.152153	0.153811	0.0622441	0.066287		218.416	1.38902	0	1.12636	0	0.978417	0	0.621548	0.6733	0.340176	0.36288	0.163303	0.177274	0.0676324	0.077261
218.616	1.3575	1.38436	1.07155	1.10083	0.874535	0.897126	0.501883	0.557133	0.28623	0.297097	0.152061	0.153811	0.0624271	0.0662869		218.616	1.38873	0	1.12566	0	0.978226	0	0.621105	0.6733	0.339298	0.36288	0.162919	0.177274	0.0672648	0.077261
218.816	1.35792	1.38436	1.07169	1.10082	0.874872	0.897126	0.502683	0.557133	0.286347	0.297097	0.152136	0.153811	0.0625863	0.0662869		218.816	1.38916	0	1.12574	0	0.977896	0	0.620881	0.6733	0.33866	0.36288	0.162599	0.177274	0.0672143	0.077261
219.016	1.35803	1.38436	1.07149	1.10082	0.874734	0.897126	0.503245	0.557133	0.286307	0.297097	0.152324	0.153811	0.0623115	0.0662869		219.016	1.38951	0	1.12559	0	0.977958	0	0.620946	0.673299	0.338441	0.36288	0.162223	0.177274	0.0675096	0.077261
219.216	1.35802	1.38436	1.07185	1.10082	0.875052	0.897126	0.503449	0.557133	0.286871	0.297097	0.152489	0.153811	0.0622653	0.0662868		219.216	1.38932	0	1.12568	0	0.977822	0	0.621007	0.673299	0.338142	0.36288	0.162282	0.177274	0.0676978	0.077261
219.416	1.35794	1.38435	1.07206	1.10082	0.874828	0.897125	0.503865	0.557133	0.286754	0.297097	0.152782	0.153811	0.0622436	0.0662868		219.416	1.38921	0	1.12546	0	0.9778	0	0.621288	0.673299	0.337629	0.36288	0.162222	0.177274	0.0676268	0.077261
219.616	1.35814	1.38435	1.07236	1.10082	0.874841	0.897125	0.504466	0.557133	0.286978	0.297097	0.153113	0.153811	0.0622544	0.0662868		219.616	1.38894	0	1.12587	0	0.977358	0	0.620983	0.673299	0.337341	0.36288	0.162314	0.177274	0.0675928	0.077261
219.816	1.35798	1.38435	1.07231	1.10082	0.874963	0.897125	0.504583	0.557133	0.286866	0.297096	0.153112	0.153811	0.0621987	0.0662867		219.816	1.38911	0	1.126	0	0.977398	0	0.620595	0.673299	0.33634	0.36288	0.162646	0.177274	0.0677152	0.077261
220.016	1.35831	1.38435	1.07252	1.10082	0.875602	0.897125	0.50458	0.557133	0.286777	0.297096	0.153203	0.15381	0.0623924	0.0662867		220.016	1.3891	0	1.1262	0	0.977226	0	0.620235	0.673299	0.335812	0.36288	0.162352	0.177274	0.0677114	0.077261
220.216	1.3589	1.38435	1.07303	1.10082	0.875684	0.897124	0.505088	0.557133	0.287051	0.297096	0.153408	0.15381	0.0623669	0.0662867		220.216	1.38852	0	1.12672	0	0.977766	0	0.620129	0.673299	0.336158	0.36288	0.16263	0.177274	0.0675909	0.077261
220.416	1.35907	1.38435	1.07347	1.10082	0.875511	0.897124	0.504941	0.557133	0.286967	0.297096	0.153518	0.15381	0.0627459	0.0662866		220.416	1.38828	0	1.12739	0	0.978575	0	0.619562	0.673299	0.336055	0.36288	0.162267	0.177274	0.0672983	0.077261
220.616	1.359	1.38435	1.07365	1.10082	0.875002	0.897124	0.504807	0.557133	0.286613	0.297096	0.153589	0.15381	0.0623969	0.0662866		220.616	1.38845	0	1.12796	0	0.979005	0	0.61982	0.673299	0.336355	0.36288	0.162219	0.177274	0.067179	0.077261
220.816	1.3593	1.38435	1.07447	1.10082	0.875357	0.897124	0.505046	0.557133	0.286874	0.297096	0.153897	0.15381	0.0628179	0.0662866		220.816	1.388	0	1.12811	0	0.978671	0	0.620155	0.673299	0.336494	0.36288	0.161702	0.177274	0.0662983	0.077261
221.016	1.35964	1.38435	1.07536	1.10082	0.876081	0.897123	0.505628	0.557133	0.287571	0.297096	0.154152	0.15381	0.0636415	0.0662865		221.016	1.38848	0	1.12881	0	0.979046	0	0.620418	0.673299	0.337003	0.36288	0.161782	0.177274	0.0660001	0.077261
221.216	1.35952	1.38435	1.07553	1.10082	0.87574	0.897123	0.505553	0.557133	0.288348	0.297096	0.15401	0.15381	0.0638527	0.0662865		221.216	1.38918	0	1.13013	0	0.978852	0	0.62115	0.673299	0.336966	0.36288	0.162153	0.177274	0.0658939	0.077261
221.416	1.35971	1.38435	1.07543	1.10082	0.875482	0.897123	0.505297	0.557133	0.288027	0.297095	0.15361	0.15381	0.0636795	0.0662864		221.416	1.38912	0	1.13021	0	0.97888	0	0.621105	0.673299	0.337152	0.36288	0.16202	0.177274	0.0656408	0.077261
221.616	1.35988	1.38435	1.07514	1.10082	0.87481	0.897123	0.50484	0.557133	0.28811	0.297095	0.152901	0.15381	0.0633352	0.0662864		221.616	1.38986	0	1.13075	0	0.978936	0	0.621507	0.673299	0.337155	0.36288	0.162373	0.177274	0.0657939	0.077261
221.816	1.36014	1.38435	1.07515	1.10082	0.874747	0.897122	0.504947	0.557133	0.289193	0.297095	0.153171	0.15381	0.0638538	0.0662864		221.816	1.38984	0	1.12994	0	0.978909	0	0.621442	0.673299	0.336922	0.36288	0.162191	0.177274	0.065579	0.077261
222.016	1.36071	1.38435	1.07533	1.10082	0.875045	0.897122	0.505063	0.557133	0.289616	0.297095	0.153625	0.15381	0.0646566	0.0662863		222.016	1.39047	0	1.13015	0	0.979308	0	0.621934	0.673299	0.337428	0.362879	0.162689	0.177274	0.0660639	0.077261
222.216	1.36148	1.38435	1.07612	1.10082	0.875422	0.897122	0.505516	0.557133	0.290233	0.297095	0.153582	0.15381	0.0653048	0.0662863		222.216	1.39082	0	1.13038	0	0.979089	0	0.621923	0.673299	0.337436	0.362879	0.163005	0.177273	0.0662118	0.077261
222.416	1.36204	1.38435	1.07578	1.10082	0.875337	0.897122	0.505115	0.557133	0.289682	0.297095	0.153489	0.15381	0.065332	0.0662863		222.416	1.39152	0	1.13029	0	0.978926	0	0.622339	0.673299	0.337156	0.362879	0.163364	0.177273	0.0656159	0.077261
222.616	1.36217	1.38435	1.07582	1.10082	0.875287	0.897121	0.505145	0.557133	0.289561	0.297095	0.153502	0.153809	0.0656331	0.0662862		222.616	1.39213	0	1.12994	0	0.979293	0	0.622627	0.673299	0.337429	0.362879	0.163357	0.177273	0.065988	0.077261
222.816	1.36268	1.38435	1.07557	1.10082	0.875348	0.897121	0.50545	0.557133	0.289334	0.297095	0.153539	0.153809	0.0655326	0.0662862		222.816	1.39264	0	1.13004	0	0.97931	0	0.622376	0.673299	0.337474	0.362879	0.16353	0.177273	0.0656324	0.077261
223.016	1.36327	1.38435	1.07577	1.10082	0.874995	0.897121	0.505856	0.557133	0.289002	0.297095	0.153814	0.153809	0.0654162	0.0662862		223.016	1.39297	0	1.13038	0	0.97967	0	0.622842	0.673299	0.337194	0.362879	0.163789	0.177273	0.0661266	0.077261
223.216	1.36301	1.38435	1.076	1.10082	0.875007	0.897121	0.506132	0.557133	0.289076	0.297094	0.153373	0.153809	0.0651992	0.0662861		223.216	1.39313	0	1.13017	0	0.97944	0	0.623046	0.673299	0.336996	0.362879	0.164041	0.177273	0.0662035	0.077261
223.416	1.36304	1.38435	1.07588	1.10082	0.874554	0.89712	0.506367	0.557133	0.288317	0.297094	0.153101	0.153809	0.0652892	0.0662861		223.416	1.3935	0	1.12981	0	0.979428	0	0.623291	0.673299	0.336675	0.362879	0.164082	0.177273	0.0665505	0.077261
223.616	1.36267	1.38434	1.07578	1.10082	0.874195	0.89712	0.506568	0.557133	0.288084	0.297094	0.153094	0.153809	0.0649683	0.0662861		223.616	1.39364	0	1.12955	0	0.979359	0	0.62324	0.673299	0.336742	0.362879	0.164124	0.177273	0.0662795	0.077261
223.816	1.3627	1.38434	1.07549	1.10082	0.874479	0.89712	0.506483	0.557133	0.287764	0.297094	0.152425	0.153809	0.0644888	0.066286		223.816	1.39369	0	1.12929	0	0.979704	0	0.623226	0.673299	0.336348	0.362879	0.163731	0.177273	0.0663332	0.077261
224.016	1.36284	1.38434	1.07549	1.10082	0.874901	0.89712	0.50694	0.557133	0.287338	0.297094	0.15234	0.153809	0.0641077	0.066286		224.016	1.39378	0	1.12967	0	0.979805	0	0.62322	0.673299	0.336728	0.362879	0.163667	0.177273	0.0665962	0.077261
224.216	1.3628	1.38434	1.07545	1.10081	0.874852	0.897119	0.50706	0.557133	0.286827	0.297094	0.152134	0.153809	0.0634061	0.066286		224.216	1.39332	0	1.13	0	0.980406	0	0.623531	0.673299	0.337009	0.362879	0.163299	0.177273	0.0664086	0.077261
224.416	1.36231	1.38434	1.07562	1.10081	0.87518	0.897119	0.506539	0.557133	0.286679	0.297094	0.152069	0.153809	0.0630892	0.0662859		224.416	1.39378	0	1.13045	0	0.981193	0	0.623355	0.673299	0.337468	0.362879	0.163299	0.177273	0.0662641	0.077261
224.616	1.36198	1.38434	1.07549	1.10081	0.875428	0.897119	0.506549	0.557133	0.286225	0.297094	0.151686	0.153809	0.0623791	0.0662859		224.616	1.39405	0	1.131	0	0.981346	0	0.623675	0.673299	0.338162	0.362879	0.163323	0.177273	0.0661796	0.077261
224.816	1.36225	1.38434	1.07569	1.10081	0.87627	0.897119	0.506982	0.557133	0.286806	0.297094	0.151828	0.153809	0.062669	0.0662859		224.816	1.39419	0	1.13181	0	0.981695	0	0.623994	0.673299	0.338335	0.362879	0.163179	0.177273	0.0661331	0.077261
225.016	1.36186	1.38434	1.07515	1.10081	0.876389	0.897118	0.506845	0.557133	0.286443	0.297093	0.151782	0.153809	0.0621718	0.0662858		225.016	1.39408	0	1.13189	0	0.98194	0	0.623879	0.673299	0.338243	0.362879	0.16293	0.177273	0.0662577	0.077261
225.216	1.36177	1.38434	1.07461	1.10081	0.876062	0.897118	0.506785	0.557133	0.286457	0.297093	0.151665	0.153808	0.0614613	0.0662858		225.216	1.39444	0	1.13247	0	0.982652	0	0.623832	0.673299	0.338687	0.362879	0.163001	0.177273	0.0662492	0.077261
225.416	1.36203	1.38434	1.07463	1.10081	0.875885	0.897118	0.506394	0.557133	0.286186	0.297093	0.152004	0.153808	0.0617741	0.0662858		225.416	1.39493	0	1.13231	0	0.983402	0	0.623777	0.673299	0.339233	0.362879	0.163257	0.177273	0.0665776	0.077261
225.616	1.36202	1.38434	1.0743	1.10081	0.875393	0.897118	0.506331	0.557133	0.28641	0.297093	0.151998	0.153808	0.0620046	0.0662857		225.616	1.39534	0	1.13237	0	0.984178	0	0.623936	0.673299	0.339112	0.362879	0.163759	0.177273	0.0672171	0.077261
225.816	1.36195	1.38434	1.07437	1.10081	0.875243	0.897117	0.506354	0.557133	0.286896	0.297093	0.152196	0.153808	0.0621018	0.0662857		225.816	1.39599	0	1.13239	0	0.985358	0	0.624222	0.673299	0.339159	0.362879	0.164009	0.177273	0.0678635	0.077261
226.016	1.36229	1.38434	1.07508	1.10081	0.876061	0.897117	0.506412	0.557133	0.286656	0.297093	0.152619	0.153808	0.0626025	0.0662857		226.016	1.39652	0	1.13303	0	0.985844	0	0.624096	0.673299	0.339543	0.362879	0.164238	0.177273	0.0677457	0.077261
226.216	1.36237	1.38434	1.0747	1.10081	0.875604	0.897117	0.505837	0.557133	0.28638	0.297093	0.152586	0.153808	0.0625438	0.0662856		226.216	1.39707	0	1.1334	0	0.985933	0	0.624117	0.673299	0.339473	0.362879	0.164474	0.177273	0.0674272	0.077261
226.416	1.36289	1.38434	1.07481	1.10081	0.87535	0.897117	0.50549	0.557133	0.286746	0.297093	0.152889	0.153808	0.0626402	0.0662856		226.416	1.39742	0	1.13326	0	0.986232	0	0.623975	0.673299	0.339282	0.362879	0.164486	0.177273	0.0667622	0.077261
226.616	1.36294	1.38434	1.07529	1.10081	0.875229	0.897116	0.506136	0.557133	0.287016	0.297093	0.153351	0.153808	0.0628825	0.0662855		226.616	1.39762	0	1.13306	0	0.986661	0	0.623813	0.673299	0.339543	0.362879	0.164614	0.177273	0.0666459	0.077261
226.816	1.36357	1.38434	1.07558	1.10081	0.875028	0.897116	0.50601	0.557133	0.287093	0.297092	0.153635	0.153808	0.0630163	0.0662855		226.816	1.39832	0	1.13348	0	0.987042	0	0.623776	0.673299	0.339634	0.362879	0.164793	0.177273	0.0665819	0.077261
227.016	1.36397	1.38434	1.07612	1.10081	0.875174	0.897116	0.50632	0.557133	0.287634	0.297092	0.154085	0.153808	0.0635923	0.0662855		227.016	1.39861	0	1.13412	0	0.987134	0	0.624599	0.673299	0.33942	0.362879	0.164705	0.177273	0.0674192	0.077261
227.216	1.36347	1.38434	1.07579	1.10081	0.875219	0.897116	0.506425	0.557133	0.288097	0.297092	0.153756	0.153808	0.0637049	0.0662854		227.216	1.39902	0	1.13443	0	0.986867	0	0.625457	0.673299	0.339555	0.362879	0.164744	0.177273	0.0677446	0.077261
227.416	1.36343	1.38434	1.07553	1.10081	0.875126	0.897115	0.506053	0.557133	0.28795	0.297092	0.15406	0.153808	0.0634773	0.0662854		227.416	1.39911	0	1.13467	0	0.986615	0	0.626076	0.673299	0.33968	0.362879	0.164733	0.177273	0.0681052	0.0772609
227.616	1.36346	1.38433	1.07547	1.10081	0.875334	0.897115	0.506735	0.557133	0.288134	0.297092	0.15414	0.153808	0.0632688	0.0662854		227.616	1.3994	0	1.13511	0	0.987148	0	0.626814	0.673299	0.339717	0.362879	0.164785	0.177273	0.0682728	0.0772609
227.816	1.36372	1.38433	1.07572	1.10081	0.875721	0.897115	0.507196	0.557133	0.288659	0.297092	0.153682	0.153807	0.0631572	0.0662853		227.816	1.39957	0	1.13529	0	0.987066	0	0.626775	0.673299	0.339273	0.362879	0.164994	0.177273	0.0684879	0.0772609
228.016	1.36386	1.38433	1.07603	1.10081	0.876358	0.897115	0.507567	0.557133	0.288723	0.297092	0.153984	0.153807	0.0633969	0.0662853		228.016	1.40055	0	1.13634	0	0.987172	0	0.627543	0.673299	0.340104	0.362879	0.16551	0.177273	0.069023	0.0772609
228.216	1.36375	1.38433	1.07608	1.10081	0.876419	0.897114	0.507306	0.557133	0.288825	0.297092	0.15333	0.153807	0.0628413	0.0662853		228.216	1.4	0	1.13655	0	0.986591	0	0.627616	0.673299	0.340116	0.362879	0.165083	0.177273	0.0685464	0.0772609
228.416	1.36364	1.38433	1.07623	1.10081	0.876759	0.897114	0.507124	0.557133	0.288887	0.297092	0.153052	0.153807	0.0624808	0.0662852		228.416	1.40019	0	1.13676	0	0.986333	0	0.627457	0.673299	0.339979	0.362879	0.164817	0.177273	0.0680161	0.0772609
228.616	1.36405	1.38433	1.07612	1.10081	0.876797	0.897114	0.507697	0.557133	0.288886	0.297091	0.153011	0.153807	0.0621489	0.0662852		228.616	1.40067	0	1.13709	0	0.986209	0	0.627728	0.673299	0.339673	0.362879	0.165156	0.177273	0.0681482	0.0772609
228.816	1.36454	1.38433	1.07654	1.10081	0.877358	0.897114	0.508388	0.557133	0.289517	0.297091	0.152919	0.153807	0.062219	0.0662852		228.816	1.40079	0	1.13749	0	0.986276	0	0.627966	0.673299	0.339626	0.362879	0.164976	0.177273	0.0685174	0.0772609
229.016	1.36445	1.38433	1.07669	1.10081	0.878065	0.897113	0.508785	0.557133	0.289557	0.297091	0.152949	0.153807	0.0621582	0.0662851		229.016	1.40102	0	1.13796	0	0.986434	0	0.627934	0.673298	0.339843	0.362879	0.16499	0.177273	0.068508	0.0772609
229.216	1.3643	1.38433	1.077	1.10081	0.877796	0.897113	0.509024	0.557133	0.289309	0.297091	0.15264	0.153807	0.0621044	0.0662851		229.216	1.40148	0	1.13835	0	0.98683	0	0.627612	0.673298	0.340174	0.362879	0.165466	0.177273	0.0686802	0.0772609
229.416	1.36429	1.38433	1.07697	1.10081	0.877451	0.897113	0.50948	0.557133	0.288832	0.297091	0.152323	0.153807	0.062537	0.0662851		229.416	1.40152	0	1.13837	0	0.987015	0	0.627652	0.673298	0.339895	0.362879	0.165733	0.177273	0.0687958	0.0772609
229.616	1.36415	1.38433	1.07664	1.1008	0.877529	0.897113	0.509588	0.557132	0.288264	0.297091	0.151446	0.153807	0.0623325	0.066285		229.616	1.40134	0	1.13819	0	0.986906	0	0.627307	0.673298	0.339664	0.362879	0.165834	0.177273	0.0685332	0.0772609
229.816	1.36444	1.38433	1.07646	1.1008	0.877315	0.897113	0.509172	0.557132	0.287896	0.297091	0.151385	0.153807	0.0617395	0.066285		229.816	1.40163	0	1.13883	0	0.987302	0	0.627591	0.673298	0.339728	0.362879	0.165987	0.177273	0.0686845	0.0772609
230.016	1.36529	1.38433	1.07691	1.1008	0.8777	0.897112	0.509062	0.557132	0.287726	0.297091	0.151481	0.153807	0.0623488	0.066285		230.016	1.40163	0	1.1387	0	0.986795	0	0.626819	0.673298	0.340268	0.362879	0.165789	0.177273	0.0682454	0.0772609
230.216	1.36548	1.38433	1.07626	1.1008	0.877207	0.897112	0.508629	0.557132	0.287842	0.29709	0.151163	0.153807	0.0620753	0.0662849		230.216	1.40178	0	1.13889	0	0.986917	0	0.626746	0.673298	0.340147	0.362879	0.1661	0.177273	0.0681292	0.0772609
230.416	1.36551	1.38433	1.07601	1.1008	0.876745	0.897112	0.508424	0.557132	0.288109	0.29709	0.151108	0.153806	0.0616902	0.0662849		230.416	1.40173	0	1.1382	0	0.986762	0	0.626165	0.673298	0.339937	0.362879	0.166125	0.177273	0.0673857	0.0772609
230.616	1.36552	1.38433	1.07568	1.1008	0.876885	0.897112	0.508257	0.557132	0.288037	0.29709	0.151121	0.153806	0.0617578	0.0662849		230.616	1.40195	0	1.13819	0	0.986768	0	0.626209	0.673298	0.340175	0.362879	0.166496	0.177273	0.0672755	0.0772609
230.816	1.36574	1.38433	1.0752	1.1008	0.876652	0.897111	0.507702	0.557132	0.287975	0.29709	0.151158	0.153806	0.0619082	0.0662848		230.816	1.40211	0	1.13855	0	0.987008	0	0.626198	0.673298	0.34027	0.362879	0.166525	0.177273	0.0676272	0.0772609
231.016	1.36555	1.38433	1.07486	1.1008	0.876678	0.897111	0.50767	0.557132	0.288548	0.29709	0.151417	0.153806	0.0619053	0.0662848		231.016	1.40192	0	1.13925	0	0.987558	0	0.626596	0.673298	0.339897	0.362879	0.166152	0.177273	0.067524	0.0772609
231.216	1.36511	1.38433	1.07435	1.1008	0.87615	0.897111	0.507661	0.557132	0.288128	0.29709	0.151551	0.153806	0.0615245	0.0662848		231.216	1.40246	0	1.13989	0	0.987991	0	0.626843	0.673298	0.339943	0.362879	0.166311	0.177273	0.0675341	0.0772609
231.416	1.36559	1.38433	1.07408	1.1008	0.876274	0.897111	0.507549	0.557132	0.288056	0.29709	0.152295	0.153806	0.0617999	0.0662847		231.416	1.40268	0	1.14007	0	0.988576	0	0.626757	0.673298	0.340304	0.362879	0.166483	0.177273	0.0672001	0.0772609
231.616	1.36612	1.38433	1.07488	1.1008	0.876463	0.89711	0.508027	0.557132	0.288543	0.29709	0.152492	0.153806	0.0625352	0.0662847		231.616	1.40334	0	1.14051	0	0.989314	0	0.627328	0.673298	0.340779	0.362879	0.16687	0.177273	0.0675673	0.0772609
231.816	1.36603	1.38432	1.07508	1.1008	0.876307	0.89711	0.507766	0.557132	0.28873	0.29709	0.152839	0.153806	0.0626029	0.0662847		231.816	1.40334	0	1.14088	0	0.989193	0	0.627787	0.673298	0.341131	0.362879	0.167015	0.177273	0.0676101	0.0772609
232.016	1.36599	1.38432	1.07519	1.1008	0.876747	0.89711	0.507633	0.557132	0.288672	0.297089	0.152997	0.153806	0.0623384	0.0662846		232.016	1.4034	0	1.14179	0	0.989769	0	0.628562	0.673298	0.342021	0.362879	0.167511	0.177273	0.0680268	0.0772609
232.216	1.36609	1.38432	1.07595	1.1008	0.877116	0.89711	0.507602	0.557132	0.289218	0.297089	0.153068	0.153806	0.0620848	0.0662846		232.216	1.4028	0	1.14173	0	0.988707	0	0.627799	0.673298	0.341478	0.362879	0.166815	0.177273	0.0677533	0.0772609
232.416	1.36638	1.38432	1.07672	1.1008	0.877547	0.897109	0.508378	0.557132	0.289487	0.297089	0.15356	0.153806	0.0622119	0.0662845		232.416	1.4032	0	1.14193	0	0.989517	0	0.627818	0.673298	0.341178	0.362879	0.167431	0.177273	0.0680416	0.0772609
232.616	1.36701	1.38432	1.07737	1.1008	0.877896	0.897109	0.509143	0.557132	0.290196	0.297089	0.154159	0.153806	0.0627109	0.0662845		232.616	1.40382	0	1.14208	0	0.989581	0	0.628028	0.673298	0.341455	0.362879	0.167773	0.177273	0.0686774	0.0772609
232.816	1.36724	1.38432	1.0784	1.1008	0.878252	0.897109	0.510162	0.557132	0.291045	0.297089	0.154536	0.153806	0.0633487	0.0662845		232.816	1.40385	0	1.14232	0	0.989397	0	0.62821	0.673298	0.341817	0.362879	0.167679	0.177273	0.0686892	0.0772609
233.016	1.36724	1.38432	1.07884	1.1008	0.878276	0.897109	0.510403	0.557132	0.290699	0.297089	0.154683	0.153805	0.0635785	0.0662844		233.016	1.40402	0	1.1424	0	0.989438	0	0.628175	0.673298	0.341808	0.362879	0.167609	0.177273	0.0686252	0.0772609
233.216	1.36752	1.38432	1.07919	1.1008	0.878161	0.897108	0.510732	0.557132	0.290568	0.297089	0.154828	0.153805	0.0635238	0.0662844		233.216	1.40392	0	1.14255	0	0.989548	0	0.627618	0.673298	0.341575	0.362879	0.167075	0.177273	0.0684001	0.0772609
233.416	1.36837	1.38432	1.07959	1.1008	0.879058	0.897108	0.511773	0.557132	0.290465	0.297089	0.155036	0.153805	0.0641858	0.0662844		233.416	1.4046	0	1.14336	0	0.990273	0	0.628366	0.673298	0.341534	0.362879	0.16747	0.177273	0.068547	0.0772609
233.616	1.36895	1.38432	1.07991	1.1008	0.87953	0.897108	0.511776	0.557132	0.290379	0.297089	0.155079	0.153805	0.0642129	0.0662843		233.616	1.40513	0	1.14349	0	0.990294	0	0.628747	0.673298	0.341839	0.362879	0.167684	0.177273	0.0689923	0.0772609
233.816	1.36891	1.38432	1.08052	1.1008	0.879239	0.897108	0.511655	0.557132	0.290315	0.297088	0.155027	0.153805	0.06415	0.0662843		233.816	1.40561	0	1.14397	0	0.99043	0	0.628971	0.673298	0.34221	0.362879	0.167506	0.177273	0.0691723	0.0772609
234.016	1.36881	1.38432	1.08018	1.1008	0.879024	0.897107	0.511824	0.557132	0.290226	0.297088	0.154474	0.153805	0.0638722	0.0662843		234.016	1.40582	0	1.14368	0	0.989916	0	0.628752	0.673298	0.342102	0.362879	0.167401	0.177273	0.0691418	0.0772609
234.216	1.36837	1.38432	1.07992	1.1008	0.87926	0.897107	0.511827	0.557132	0.289911	0.297088	0.154253	0.153805	0.0636063	0.0662842		234.216	1.40621	0	1.14399	0	0.990016	0	0.628654	0.673298	0.341335	0.362879	0.167486	0.177273	0.0683511	0.0772609
234.416	1.3685	1.38432	1.07987	1.1008	0.878944	0.897107	0.512196	0.557132	0.290618	0.297088	0.154088	0.153805	0.0637903	0.0662842		234.416	1.40609	0	1.14341	0	0.98918	0	0.628222	0.673298	0.340961	0.362879	0.166763	0.177273	0.0675997	0.0772609
234.616	1.36861	1.38432	1.08012	1.1008	0.879338	0.897107	0.51217	0.557132	0.290637	0.297088	0.153549	0.153805	0.0640986	0.0662842		234.616	1.40598	0	1.1435	0	0.989141	0	0.628112	0.673298	0.340936	0.362879	0.166006	0.177273	0.0671933	0.0772609
234.816	1.36847	1.38432	1.08027	1.1008	0.878971	0.897106	0.512267	0.557132	0.29096	0.297088	0.153881	0.153805	0.0640165	0.0662841		234.816	1.40668	0	1.14392	0	0.989533	0	0.628229	0.673298	0.340763	0.362879	0.165729	0.177273	0.0672288	0.0772609
235.016	1.36816	1.38432	1.08018	1.10079	0.878563	0.897106	0.511992	0.557132	0.290904	0.297088	0.153379	0.153805	0.0640079	0.0662841		235.016	1.40743	0	1.14467	0	0.990492	0	0.629213	0.673298	0.340908	0.362879	0.16532	0.177273	0.0673161	0.0772609
235.216	1.3681	1.38432	1.07987	1.10079	0.878472	0.897106	0.512116	0.557132	0.290227	0.297088	0.153796	0.153805	0.0641797	0.0662841		235.216	1.40876	0	1.14552	0	0.991158	0	0.629913	0.673298	0.34114	0.362879	0.165746	0.177273	0.0679847	0.0772609
235.416	1.36854	1.38432	1.0799	1.10079	0.878638	0.897106	0.512662	0.557132	0.29023	0.297088	0.153797	0.153805	0.0644179	0.066284		235.416	1.40856	0	1.14536	0	0.991155	0	0.630062	0.673298	0.341387	0.362879	0.165451	0.177273	0.0678259	0.0772609
235.616	1.368	1.38432	1.08017	1.10079	0.878599	0.897105	0.512557	0.557132	0.290362	0.297087	0.153283	0.153804	0.064124	0.066284		235.616	1.40861	0	1.14552	0	0.991219	0	0.630645	0.673298	0.341182	0.362879	0.165583	0.177273	0.0681703	0.0772609
235.816	1.36815	1.38432	1.07998	1.10079	0.878565	0.897105	0.512946	0.557132	0.290195	0.297087	0.153296	0.153804	0.0637142	0.066284		235.816	1.40842	0	1.14559	0	0.991109	0	0.630898	0.673298	0.341067	0.362879	0.165354	0.177273	0.0678806	0.0772609
236.016	1.36812	1.38431	1.08057	1.10079	0.879139	0.897105	0.513237	0.557132	0.290857	0.297087	0.153128	0.153804	0.063883	0.0662839		236.016	1.40897	0	1.1458	0	0.991602	0	0.631337	0.673298	0.3414	0.362879	0.165918	0.177273	0.0683493	0.0772609
236.216	1.36833	1.38431	1.0813	1.10079	0.879412	0.897105	0.513457	0.557132	0.291482	0.297087	0.153677	0.153804	0.0642813	0.0662839		236.216	1.4096	0	1.1456	0	0.991276	0	0.630759	0.673298	0.341136	0.362879	0.165816	0.177273	0.068274	0.0772609
236.416	1.36841	1.38431	1.08119	1.10079	0.879067	0.897104	0.513708	0.557132	0.291468	0.297087	0.153264	0.153804	0.0643186	0.0662839		236.416	1.41071	0	1.1459	0	0.99235	0	0.631849	0.673298	0.342257	0.362879	0.166597	0.177273	0.0689038	0.0772609
236.616	1.36807	1.38431	1.08069	1.10079	0.878872	0.897104	0.513488	0.557132	0.291377	0.297087	0.153487	0.153804	0.0641639	0.0662838		236.616	1.411	0	1.14555	0	0.991741	0	0.631497	0.673298	0.342465	0.362879	0.166192	0.177273	0.0685292	0.0772609
236.816	1.36847	1.38431	1.08066	1.10079	0.878409	0.897104	0.513116	0.557132	0.29106	0.297087	0.153694	0.153804	0.0639652	0.0662838		236.816	1.41129	0	1.14597	0	0.992319	0	0.632158	0.673298	0.343274	0.362879	0.166529	0.177273	0.0686411	0.0772608
237.016	1.36892	1.38431	1.08049	1.10079	0.878196	0.897104	0.512604	0.557132	0.290454	0.297087	0.153405	0.153804	0.0636743	0.0662838		237.016	1.41145	0	1.14606	0	0.992912	0	0.632251	0.673298	0.343587	0.362879	0.166282	0.177273	0.0686587	0.0772608
237.216	1.36939	1.38431	1.08043	1.10079	0.878553	0.897103	0.512817	0.557132	0.290348	0.297087	0.153688	0.153804	0.0635553	0.0662837		237.216	1.41206	0	1.14661	0	0.993237	0	0.632577	0.673298	0.343614	0.362879	0.16658	0.177273	0.0687199	0.0772608
237.416	1.36912	1.38431	1.08007	1.10079	0.878173	0.897103	0.512383	0.557132	0.289667	0.297086	0.153497	0.153804	0.0627506	0.0662837		237.416	1.41275	0	1.14713	0	0.993939	0	0.633169	0.673298	0.344437	0.362879	0.167403	0.177273	0.0696513	0.0772608
237.616	1.36889	1.38431	1.07969	1.10079	0.877895	0.897103	0.51184	0.557132	0.289509	0.297086	0.153283	0.153804	0.0622697	0.0662836		237.616	1.41295	0	1.14742	0	0.993914	0	0.633218	0.673298	0.345357	0.362879	0.167555	0.177273	0.0698715	0.0772608
237.816	1.36849	1.38431	1.07968	1.10079	0.877715	0.897103	0.511523	0.557132	0.289511	0.297086	0.153023	0.153804	0.0617045	0.0662836		237.816	1.41294	0	1.14756	0	0.993978	0	0.632812	0.673298	0.345232	0.362879	0.167605	0.177273	0.0697236	0.0772608
238.016	1.36838	1.38431	1.07935	1.10079	0.877921	0.897102	0.511775	0.557132	0.289927	0.297086	0.153359	0.153803	0.0613155	0.0662836		238.016	1.41227	0	1.14697	0	0.993657	0	0.632346	0.673298	0.344392	0.362879	0.16764	0.177273	0.0695366	0.0772608
238.216	1.36841	1.38431	1.07972	1.10079	0.878305	0.897102	0.512049	0.557132	0.290321	0.297086	0.153541	0.153803	0.0619615	0.0662835		238.216	1.41211	0	1.14716	0	0.99322	0	0.631815	0.673298	0.344495	0.362879	0.167321	0.177273	0.069265	0.0772608
238.416	1.36886	1.38431	1.07946	1.10079	0.878265	0.897102	0.512368	0.557132	0.291237	0.297086	0.15316	0.153803	0.0622442	0.0662835		238.416	1.41243	0	1.14755	0	0.993075	0	0.632154	0.673298	0.344975	0.362879	0.167345	0.177273	0.0696136	0.0772608
238.616	1.36918	1.38431	1.07999	1.10079	0.878523	0.897102	0.512396	0.557132	0.29139	0.297086	0.153171	0.153803	0.0624828	0.0662835		238.616	1.41237	0	1.14782	0	0.993256	0	0.632061	0.673298	0.344757	0.362879	0.167311	0.177273	0.0693639	0.0772608
238.816	1.36937	1.38431	1.08003	1.10079	0.878693	0.897101	0.512831	0.557132	0.291509	0.297086	0.153831	0.153803	0.0626343	0.0662834		238.816	1.41284	0	1.1486	0	0.993806	0	0.632549	0.673298	0.34475	0.362879	0.167756	0.177273	0.0699101	0.0772608
239.016	1.36963	1.38431	1.08033	1.10079	0.879136	0.897101	0.513282	0.557132	0.291298	0.297085	0.153632	0.153803	0.0630567	0.0662834		239.016	1.4129	0	1.14932	0	0.994037	0	0.632704	0.673297	0.344439	0.362879	0.167541	0.177273	0.0700886	0.0772608
239.216	1.37004	1.38431	1.0805	1.10079	0.879676	0.897101	0.514272	0.557132	0.291422	0.297085	0.154235	0.153803	0.0633804	0.0662834		239.216	1.41281	0	1.14944	0	0.994183	0	0.63234	0.673297	0.343862	0.362879	0.167619	0.177273	0.069926	0.0772608
239.416	1.37075	1.38431	1.08099	1.10079	0.879699	0.897101	0.515159	0.557132	0.291601	0.297085	0.153822	0.153803	0.0635359	0.0662833		239.416	1.41228	0	1.14936	0	0.99424	0	0.631885	0.673297	0.343597	0.362879	0.167426	0.177273	0.06939	0.0772608
239.616	1.37107	1.38431	1.08131	1.10079	0.880468	0.8971	0.515359	0.557132	0.291929	0.297085	0.154058	0.153803	0.0640198	0.0662833		239.616	1.41206	0	1.14907	0	0.99404	0	0.631787	0.673297	0.342948	0.362879	0.166822	0.177273	0.068642	0.0772608
239.816	1.37185	1.38431	1.08231	1.10079	0.880722	0.8971	0.516226	0.557132	0.292544	0.297085	0.154453	0.153803	0.0647587	0.0662833		239.816	1.41234	0	1.14881	0	0.993838	0	0.631577	0.673297	0.342523	0.362879	0.166414	0.177273	0.0680438	0.0772608
240.016	1.37179	1.3843	1.08285	1.10079	0.880989	0.8971	0.516435	0.557132	0.292796	0.297085	0.154528	0.153803	0.0655137	0.0662832		240.016	1.41301	0	1.14897	0	0.994065	0	0.631813	0.673297	0.342398	0.362879	0.166718	0.177273	0.0681568	0.0772608
240.216	1.37233	1.3843	1.08321	1.10079	0.880723	0.8971	0.516542	0.557132	0.29245	0.297085	0.154419	0.153803	0.0652805	0.0662832		240.216	1.41304	0	1.14941	0	0.994563	0	0.631562	0.673297	0.341843	0.362879	0.167221	0.177273	0.0685327	0.0772608
240.416	1.37221	1.3843	1.08297	1.10078	0.880427	0.897099	0.516397	0.557132	0.291879	0.297085	0.153799	0.153803	0.065009	0.0662832		240.416	1.41336	0	1.14924	0	0.994898	0	0.632167	0.673297	0.341614	0.362878	0.167298	0.177273	0.0686002	0.0772608
240.616	1.37279	1.3843	1.08274	1.10078	0.879952	0.897099	0.516473	0.557132	0.291657	0.297085	0.154577	0.153802	0.0651267	0.0662831		240.616	1.41366	0	1.14935	0	0.995095	0	0.631799	0.673297	0.341389	0.362878	0.167314	0.177273	0.0685431	0.0772608
240.816	1.37326	1.3843	1.08263	1.10078	0.879401	0.897099	0.51613	0.557132	0.291064	0.297084	0.154631	0.153802	0.0647777	0.0662831		240.816	1.41409	0	1.14967	0	0.995994	0	0.631695	0.673297	0.341456	0.362878	0.167404	0.177273	0.0685427	0.0772608
241.016	1.37316	1.3843	1.08226	1.10078	0.879219	0.897099	0.515675	0.557132	0.290345	0.297084	0.153825	0.153802	0.0642752	0.0662831		241.016	1.41459	0	1.14964	0	0.996285	0	0.631439	0.673297	0.341153	0.362878	0.167289	0.177273	0.0685154	0.0772608
241.216	1.37268	1.3843	1.08175	1.10078	0.879147	0.897098	0.51564	0.557132	0.289688	0.297084	0.153712	0.153802	0.063848	0.066283		241.216	1.41577	0	1.14987	0	0.99634	0	0.631697	0.673297	0.340961	0.362878	0.167936	0.177273	0.0690138	0.0772608
241.416	1.37229	1.3843	1.08149	1.10078	0.87885	0.897098	0.515277	0.557132	0.289177	0.297084	0.153373	0.153802	0.0636495	0.066283		241.416	1.41634	0	1.15025	0	0.996862	0	0.631994	0.673297	0.341603	0.362878	0.16759	0.177273	0.0697935	0.0772608
241.616	1.3722	1.3843	1.08132	1.10078	0.87928	0.897098	0.515259	0.557132	0.289071	0.297084	0.152818	0.153802	0.0638565	0.066283		241.616	1.41715	0	1.15048	0	0.997053	0	0.632205	0.673297	0.342061	0.362878	0.1676	0.177273	0.0700073	0.0772608
241.816	1.37175	1.3843	1.08118	1.10078	0.879092	0.897098	0.515033	0.557132	0.288777	0.297084	0.152438	0.153802	0.0635164	0.0662829		241.816	1.4171	0	1.14974	0	0.996801	0	0.631953	0.673297	0.341599	0.362878	0.167441	0.177273	0.0697927	0.0772608
242.016	1.37098	1.3843	1.08051	1.10078	0.878623	0.897097	0.514735	0.557132	0.288737	0.297084	0.151803	0.153802	0.063519	0.0662829		242.016	1.41741	0	1.14999	0	0.997197	0	0.63242	0.673297	0.342095	0.362878	0.167873	0.177273	0.0703864	0.0772608
242.216	1.37079	1.3843	1.08003	1.10078	0.878361	0.897097	0.514558	0.557132	0.288262	0.297084	0.151071	0.153802	0.063808	0.0662829		242.216	1.41886	0	1.15098	0	0.997485	0	0.633039	0.673297	0.343409	0.362878	0.168519	0.177273	0.070747	0.0772608
242.416	1.37039	1.3843	1.0796	1.10078	0.878259	0.897097	0.514588	0.557132	0.287937	0.297084	0.150497	0.153802	0.0635827	0.0662828		242.416	1.4196	0	1.15128	0	0.997755	0	0.633663	0.673297	0.343558	0.362878	0.168906	0.177273	0.0709548	0.0772608
242.616	1.37051	1.3843	1.08041	1.10078	0.878527	0.897097	0.515175	0.557132	0.288449	0.297083	0.150788	0.153802	0.064323	0.0662828		242.616	1.41951	0	1.15151	0	0.997921	0	0.633717	0.673297	0.343777	0.362878	0.168767	0.177273	0.0707512	0.0772608
242.816	1.37037	1.3843	1.08078	1.10078	0.878955	0.897097	0.51562	0.557131	0.288602	0.297083	0.151089	0.153802	0.0644523	0.0662827		242.816	1.41977	0	1.15152	0	0.997967	0	0.63354	0.673297	0.343785	0.362878	0.168641	0.177273	0.0705848	0.0772608
243.016	1.37069	1.3843	1.08097	1.10078	0.879442	0.897096	0.516229	0.557131	0.289062	0.297083	0.151356	0.153802	0.0647636	0.0662827		243.016	1.41984	0	1.15155	0	0.997725	0	0.633268	0.673297	0.343773	0.362878	0.168384	0.177273	0.0701019	0.0772608
243.216	1.37093	1.3843	1.08072	1.10078	0.879255	0.897096	0.516495	0.557131	0.288877	0.297083	0.15164	0.153801	0.0647753	0.0662827		243.216	1.41988	0	1.15195	0	0.998063	0	0.633341	0.673297	0.344534	0.362878	0.168632	0.177273	0.0695806	0.0772608
243.416	1.37196	1.3843	1.08173	1.10078	0.880058	0.897096	0.516755	0.557131	0.289378	0.297083	0.152124	0.153801	0.0650949	0.0662826		243.416	1.41982	0	1.15254	0	0.997881	0	0.633556	0.673297	0.344317	0.362878	0.168607	0.177273	0.0691615	0.0772608
243.616	1.37216	1.3843	1.08201	1.10078	0.88039	0.897096	0.516768	0.557131	0.289537	0.297083	0.152785	0.153801	0.065176	0.0662826		243.616	1.41922	0	1.15246	0	0.99709	0	0.633245	0.673297	0.343917	0.362878	0.168471	0.177273	0.0685979	0.0772608
243.816	1.37232	1.3843	1.08277	1.10078	0.880436	0.897095	0.517376	0.557131	0.290567	0.297083	0.153357	0.153801	0.0650753	0.0662826		243.816	1.41934	0	1.15289	0	0.997187	0	0.632848	0.673297	0.34351	0.362878	0.168794	0.177273	0.0681988	0.0772608
244.016	1.37258	1.3843	1.08304	1.10078	0.880718	0.897095	0.517808	0.557131	0.290838	0.297083	0.153721	0.153801	0.0648059	0.0662825		244.016	1.41901	0	1.15306	0	0.997211	0	0.632686	0.673297	0.343017	0.362878	0.168834	0.177273	0.0678952	0.0772608
244.216	1.37355	1.38429	1.08346	1.10078	0.880518	0.897095	0.517797	0.557131	0.291068	0.297083	0.15464	0.153801	0.0644342	0.0662825		244.216	1.41844	0	1.15305	0	0.997236	0	0.632674	0.673297	0.342647	0.362878	0.168967	0.177273	0.0678391	0.0772608
244.416	1.37364	1.38429	1.0831	1.10078	0.880513	0.897095	0.517451	0.557131	0.290803	0.297082	0.155214	0.153801	0.0642512	0.0662825		244.416	1.4189	0	1.15286	0	0.997129	0	0.632541	0.673297	0.342455	0.362878	0.168254	0.177273	0.0674092	0.0772608
244.616	1.37414	1.38429	1.08332	1.10078	0.88035	0.897094	0.51759	0.557131	0.291622	0.297082	0.155917	0.153801	0.0643893	0.0662824		244.616	1.42001	0	1.1538	0	0.997818	0	0.632673	0.673297	0.342973	0.362878	0.168474	0.177273	0.0676615	0.0772608
244.816	1.37346	1.38429	1.08304	1.10078	0.88043	0.897094	0.51741	0.557131	0.291499	0.297082	0.155815	0.153801	0.0637258	0.0662824		244.816	1.4203	0	1.1541	0	0.998121	0	0.632533	0.673297	0.342445	0.362878	0.168251	0.177273	0.0674702	0.0772608
245.016	1.37388	1.38429	1.08286	1.10078	0.880311	0.897094	0.517273	0.557131	0.291558	0.297082	0.155894	0.153801	0.0638728	0.0662824		245.016	1.42098	0	1.15435	0	0.998012	0	0.632923	0.673297	0.342451	0.362878	0.167949	0.177273	0.0678906	0.0772608
245.216	1.37353	1.38429	1.08339	1.10078	0.880384	0.897094	0.517787	0.557131	0.291581	0.297082	0.156438	0.153801	0.0640787	0.0662823		245.216	1.4215	0	1.1544	0	0.997846	0	0.633203	0.673297	0.342774	0.362878	0.167903	0.177273	0.0681745	0.0772608
245.416	1.37371	1.38429	1.08381	1.10078	0.880573	0.897093	0.517993	0.557131	0.291975	0.297082	0.156849	0.153801	0.0644601	0.0662823		245.416	1.42138	0	1.1543	0	0.997513	0	0.633652	0.673297	0.343081	0.362878	0.167012	0.177273	0.0681832	0.0772608
245.616	1.37326	1.38429	1.08352	1.10078	0.880046	0.897093	0.51805	0.557131	0.291498	0.297082	0.156605	0.153801	0.0641338	0.0662823		245.616	1.42217	0	1.15468	0	0.997944	0	0.634198	0.673297	0.343843	0.362878	0.167179	0.177273	0.0687629	0.0772608
245.816	1.37347	1.38429	1.08385	1.10077	0.879757	0.897093	0.518294	0.557131	0.291164	0.297082	0.156454	0.1538	0.0645513	0.0662822		245.816	1.42257	0	1.15488	0	0.99818	0	0.634709	0.673297	0.344202	0.362878	0.167641	0.177273	0.0689828	0.0772608
246.016	1.37355	1.38429	1.08373	1.10077	0.879859	0.897093	0.518552	0.557131	0.291736	0.297081	0.156134	0.1538	0.0648741	0.0662822		246.016	1.42342	0	1.15532	0	0.998595	0	0.635161	0.673297	0.344987	0.362878	0.167944	0.177273	0.0696918	0.0772608
246.216	1.37289	1.38429	1.08317	1.10077	0.879179	0.897092	0.518552	0.557131	0.291498	0.297081	0.15539	0.1538	0.0642876	0.0662822		246.216	1.42438	0	1.15525	0	0.998815	0	0.635693	0.673297	0.34555	0.362878	0.168124	0.177273	0.0697153	0.0772607
246.416	1.37278	1.38429	1.08308	1.10077	0.879114	0.897092	0.518743	0.557131	0.29132	0.297081	0.154945	0.1538	0.0642741	0.0662821		246.416	1.42439	0	1.15525	0	0.998897	0	0.635676	0.673297	0.345531	0.362878	0.167842	0.177273	0.0697113	0.0772607
246.616	1.37243	1.38429	1.08352	1.10077	0.879481	0.897092	0.519344	0.557131	0.291787	0.297081	0.154897	0.1538	0.0650132	0.0662821		246.616	1.42425	0	1.15554	0	0.999196	0	0.635369	0.673297	0.345832	0.362878	0.167574	0.177273	0.0699777	0.0772607
246.816	1.37247	1.38429	1.08363	1.10077	0.879924	0.897092	0.519515	0.557131	0.291884	0.297081	0.154677	0.1538	0.065076	0.0662821		246.816	1.42421	0	1.15569	0	0.998791	0	0.634983	0.673297	0.345901	0.362878	0.167309	0.177273	0.0697502	0.0772607
247.016	1.37227	1.38429	1.08302	1.10077	0.879841	0.897091	0.519041	0.557131	0.291311	0.297081	0.154069	0.1538	0.0648201	0.066282		247.016	1.42407	0	1.1562	0	0.998737	0	0.635168	0.673297	0.34562	0.362878	0.167362	0.177273	0.0696861	0.0772607
247.216	1.37213	1.38429	1.08327	1.10077	0.879683	0.897091	0.518783	0.557131	0.290777	0.297081	0.153882	0.1538	0.0647797	0.066282		247.216	1.42452	0	1.15694	0	0.999067	0	0.635355	0.673297	0.345834	0.362878	0.167351	0.177273	0.0697108	0.0772607
247.416	1.37199	1.38429	1.0832	1.10077	0.879905	0.897091	0.518337	0.557131	0.290595	0.297081	0.153078	0.1538	0.063829	0.066282		247.416	1.42464	0	1.15754	0	0.998893	0	0.635407	0.673297	0.345138	0.362878	0.167483	0.177273	0.0694841	0.0772607
247.616	1.37102	1.38429	1.08254	1.10077	0.879572	0.897091	0.518215	0.557131	0.290087	0.297081	0.152164	0.1538	0.0631724	0.0662819		247.616	1.42427	0	1.15795	0	0.9991	0	0.635108	0.673297	0.344889	0.362878	0.167668	0.177273	0.0692438	0.0772607
247.816	1.3714	1.38429	1.08245	1.10077	0.879313	0.89709	0.518145	0.557131	0.290264	0.29708	0.151748	0.1538	0.062565	0.0662819		247.816	1.42407	0	1.15818	0	0.999157	0	0.634672	0.673297	0.344341	0.362878	0.167252	0.177273	0.0686069	0.0772607
248.016	1.37211	1.38429	1.08239	1.10077	0.879194	0.89709	0.518071	0.557131	0.290016	0.29708	0.151579	0.1538	0.0624137	0.0662818		248.016	1.42415	0	1.15835	0	0.999608	0	0.634947	0.673297	0.344513	0.362878	0.167567	0.177273	0.0687639	0.0772607
248.216	1.37241	1.38429	1.0825	1.10077	0.878843	0.89709	0.517041	0.557131	0.289146	0.29708	0.151642	0.1538	0.0620672	0.0662818		248.216	1.42426	0	1.15859	0	0.999641	0	0.635422	0.673297	0.344069	0.362878	0.167382	0.177273	0.0686172	0.0772607
248.416	1.37239	1.38428	1.08249	1.10077	0.879019	0.89709	0.517117	0.557131	0.288994	0.29708	0.151048	0.153799	0.0617146	0.0662818		248.416	1.42518	0	1.15926	0	1.00018	0	0.635953	0.673297	0.344252	0.362878	0.167834	0.177273	0.0691153	0.0772607
248.616	1.37249	1.38428	1.08329	1.10077	0.879471	0.897089	0.517336	0.557131	0.289855	0.29708	0.15119	0.153799	0.0621224	0.0662817		248.616	1.42588	0	1.15988	0	1.00074	0	0.636663	0.673297	0.344681	0.362878	0.168602	0.177273	0.069052	0.0772607
248.816	1.37294	1.38428	1.08353	1.10077	0.879842	0.897089	0.517667	0.557131	0.289782	0.29708	0.151682	0.153799	0.0618903	0.0662817		248.816	1.42591	0	1.15981	0	1.00065	0	0.636933	0.673297	0.344089	0.362878	0.168728	0.177273	0.0688301	0.0772607
249.016	1.37382	1.38428	1.08342	1.10077	0.879715	0.897089	0.517852	0.557131	0.289885	0.29708	0.152097	0.153799	0.0623195	0.0662817		249.016	1.42579	0	1.15973	0	1.00026	0	0.63697	0.673296	0.344433	0.362878	0.168261	0.177273	0.0688522	0.0772607
249.216	1.37403	1.38428	1.08419	1.10077	0.88023	0.897089	0.518688	0.557131	0.290504	0.29708	0.152619	0.153799	0.0624559	0.0662816		249.216	1.42603	0	1.15951	0	1.00039	0	0.637263	0.673296	0.344642	0.362878	0.168448	0.177273	0.0686819	0.0772607
249.416	1.37421	1.38428	1.08408	1.10077	0.880719	0.897088	0.519301	0.557131	0.290956	0.29708	0.15319	0.153799	0.0631933	0.0662816		249.416	1.42612	0	1.15938	0	1.0004	0	0.637894	0.673296	0.344569	0.362878	0.168595	0.177273	0.068728	0.0772607
249.616	1.37401	1.38428	1.08413	1.10077	0.880533	0.897088	0.51971	0.557131	0.290904	0.297079	0.153291	0.153799	0.0632658	0.0662816		249.616	1.4268	0	1.15955	0	1.00116	0	0.638197	0.673296	0.345373	0.362878	0.169076	0.177273	0.0692282	0.0772607
249.816	1.37497	1.38428	1.08449	1.10077	0.881283	0.897088	0.519979	0.557131	0.291635	0.297079	0.153399	0.153799	0.0639083	0.0662815		249.816	1.42691	0	1.1588	0	1.00074	0	0.637849	0.673296	0.345387	0.362878	0.168596	0.177273	0.0686565	0.0772607
250.016	1.37439	1.38428	1.08357	1.10077	0.88072	0.897088	0.519315	0.557131	0.29211	0.297079	0.153104	0.153799	0.0630533	0.0662815		250.016	1.4266	0	1.15864	0	1.00046	0	0.637322	0.673296	0.345712	0.362878	0.168239	0.177273	0.0689532	0.0772607
250.216	1.37402	1.38428	1.0827	1.10077	0.880135	0.897087	0.518767	0.557131	0.291675	0.297079	0.152845	0.153799	0.0626709	0.0662815		250.216	1.42702	0	1.1588	0	1.00113	0	0.637516	0.673296	0.345864	0.362878	0.168313	0.177273	0.0687734	0.0772607
250.416	1.3747	1.38428	1.08338	1.10077	0.880767	0.897087	0.519101	0.557131	0.291816	0.297079	0.153227	0.153799	0.0637675	0.0662814		250.416	1.42644	0	1.15844	0	1.00122	0	0.636856	0.673296	0.345771	0.362878	0.167803	0.177273	0.0683801	0.0772607
250.616	1.37385	1.38428	1.08334	1.10077	0.880797	0.897087	0.519241	0.557131	0.292124	0.297079	0.153323	0.153799	0.0639198	0.0662814		250.616	1.42649	0	1.15829	0	1.00162	0	0.637077	0.673296	0.346113	0.362878	0.167454	0.177273	0.0687245	0.0772607
250.816	1.37446	1.38428	1.08385	1.10077	0.881309	0.897087	0.519089	0.557131	0.292462	0.297079	0.153736	0.153799	0.0644496	0.0662814		250.816	1.42731	0	1.15865	0	1.00209	0	0.637236	0.673296	0.346379	0.362878	0.167577	0.177273	0.0688777	0.0772607
251.016	1.37418	1.38428	1.08334	1.10077	0.881212	0.897086	0.518642	0.557131	0.292635	0.297079	0.153639	0.153798	0.0641419	0.0662813		251.016	1.42809	0	1.15906	0	1.00272	0	0.637726	0.673296	0.345676	0.362878	0.167707	0.177273	0.0692983	0.0772607
251.216	1.37375	1.38428	1.083	1.10076	0.880803	0.897086	0.518976	0.557131	0.292364	0.297079	0.153679	0.153798	0.0638859	0.0662813		251.216	1.42881	0	1.15926	0	1.00286	0	0.637547	0.673296	0.345755	0.362878	0.166981	0.177273	0.0690891	0.0772607
251.416	1.37303	1.38428	1.08192	1.10076	0.879995	0.897086	0.518528	0.557131	0.291706	0.297078	0.152348	0.153798	0.0625717	0.0662813		251.416	1.42895	0	1.15946	0	1.00248	0	0.637385	0.673296	0.345234	0.362878	0.166749	0.177273	0.0691606	0.0772607
251.616	1.37349	1.38428	1.08191	1.10076	0.879975	0.897086	0.518481	0.557131	0.291596	0.297078	0.152079	0.153798	0.0625507	0.0662812		251.616	1.42898	0	1.15972	0	1.00258	0	0.636903	0.673296	0.345099	0.362878	0.166562	0.177273	0.0695494	0.0772607
251.816	1.37426	1.38428	1.08201	1.10076	0.87948	0.897085	0.518573	0.557131	0.291289	0.297078	0.152615	0.153798	0.0622899	0.0662812		251.816	1.42982	0	1.16039	0	1.00271	0	0.63744	0.673296	0.345189	0.362878	0.166929	0.177273	0.0700354	0.0772607
252.016	1.37491	1.38428	1.08232	1.10076	0.879802	0.897085	0.51907	0.557131	0.291197	0.297078	0.15337	0.153798	0.0628202	0.0662812		252.016	1.43012	0	1.16061	0	1.00325	0	0.637608	0.673296	0.344932	0.362878	0.167228	0.177273	0.070199	0.0772607
252.216	1.37545	1.38428	1.08295	1.10076	0.880084	0.897085	0.519424	0.557131	0.290956	0.297078	0.154037	0.153798	0.0628519	0.0662811		252.216	1.43036	0	1.16096	0	1.00285	0	0.637687	0.673296	0.344015	0.362878	0.167085	0.177273	0.0701363	0.0772607
252.416	1.37552	1.38427	1.08336	1.10076	0.88071	0.897085	0.52038	0.557131	0.291126	0.297078	0.154334	0.153798	0.0631537	0.0662811		252.416	1.43108	0	1.16133	0	1.00289	0	0.638001	0.673296	0.344556	0.362878	0.167774	0.177273	0.0701491	0.0772607
252.616	1.37553	1.38427	1.08396	1.10076	0.881028	0.897084	0.520603	0.557131	0.291493	0.297078	0.155019	0.153798	0.0632058	0.0662811		252.616	1.43173	0	1.16172	0	1.0029	0	0.638148	0.673296	0.344403	0.362878	0.167882	0.177273	0.0701051	0.0772607
252.816	1.37585	1.38427	1.08426	1.10076	0.881301	0.897084	0.521751	0.557131	0.291562	0.297078	0.155806	0.153798	0.0632938	0.066281		252.816	1.43172	0	1.16173	0	1.00231	0	0.638119	0.673296	0.343676	0.362878	0.167643	0.177273	0.0701067	0.0772607
253.016	1.37578	1.38427	1.08416	1.10076	0.881091	0.897084	0.522078	0.557131	0.29098	0.297078	0.155731	0.153798	0.0637123	0.066281		253.016	1.43201	0	1.16205	0	1.00265	0	0.63872	0.673296	0.344253	0.362878	0.167785	0.177273	0.070374	0.0772607
253.216	1.3758	1.38427	1.08465	1.10076	0.881683	0.897084	0.522621	0.557131	0.291147	0.297077	0.155993	0.153798	0.0639414	0.066281		253.216	1.43219	0	1.16211	0	1.00259	0	0.638992	0.673296	0.344466	0.362878	0.168054	0.177273	0.0701713	0.0772607
253.416	1.37545	1.38427	1.08472	1.10076	0.881811	0.897083	0.522721	0.557131	0.290722	0.297077	0.155914	0.153798	0.064392	0.0662809		253.416	1.43243	0	1.16249	0	1.00278	0	0.639699	0.673296	0.344683	0.362878	0.168634	0.177273	0.0703984	0.0772607
253.616	1.37568	1.38427	1.08506	1.10076	0.881957	0.897083	0.522401	0.557131	0.290588	0.297077	0.155989	0.153797	0.0642514	0.0662809		253.616	1.43218	0	1.16232	0	1.00272	0	0.639398	0.673296	0.344566	0.362878	0.168561	0.177273	0.0701081	0.0772607
253.816	1.37626	1.38427	1.0853	1.10076	0.882618	0.897083	0.522212	0.557131	0.290696	0.297077	0.155924	0.153797	0.0644637	0.0662808		253.816	1.43176	0	1.16258	0	1.00226	0	0.639155	0.673296	0.344303	0.362878	0.168066	0.177273	0.0700648	0.0772607
254.016	1.37543	1.38427	1.08482	1.10076	0.88177	0.897083	0.521311	0.557131	0.290136	0.297077	0.154832	0.153797	0.0641411	0.0662808		254.016	1.43182	0	1.16341	0	1.00257	0	0.639313	0.673296	0.34475	0.362878	0.168739	0.177273	0.07029	0.0772607
254.216	1.37589	1.38427	1.08503	1.10076	0.882275	0.897082	0.52125	0.557131	0.289557	0.297077	0.15444	0.153797	0.0647917	0.0662808		254.216	1.43206	0	1.16357	0	1.00289	0	0.639174	0.673296	0.344705	0.362878	0.168703	0.177273	0.0694671	0.0772607
254.416	1.37615	1.38427	1.08516	1.10076	0.882849	0.897082	0.521377	0.557131	0.289515	0.297077	0.154847	0.153797	0.0650835	0.0662807		254.416	1.43191	0	1.16373	0	1.00329	0	0.639255	0.673296	0.345298	0.362878	0.168979	0.177273	0.0692576	0.0772607
254.616	1.37581	1.38427	1.08504	1.10076	0.882996	0.897082	0.521187	0.557131	0.289708	0.297077	0.155237	0.153797	0.0651825	0.0662807		254.616	1.4325	0	1.16437	0	1.00365	0	0.639448	0.673296	0.346349	0.362878	0.169416	0.177273	0.0696238	0.0772607
254.816	1.37619	1.38427	1.08512	1.10076	0.883141	0.897082	0.521414	0.557131	0.290083	0.297076	0.155542	0.153797	0.065358	0.0662807		254.816	1.43219	0	1.16453	0	1.0033	0	0.639053	0.673296	0.34602	0.362878	0.169201	0.177273	0.0695351	0.0772607
255.016	1.37621	1.38427	1.08469	1.10076	0.883008	0.897082	0.521124	0.557131	0.290482	0.297076	0.155334	0.153797	0.0648284	0.0662806		255.016	1.43228	0	1.16509	0	1.00331	0	0.639535	0.673296	0.34639	0.362878	0.16944	0.177273	0.0699251	0.0772607
255.216	1.37563	1.38427	1.08382	1.10076	0.882276	0.897081	0.520415	0.557131	0.289765	0.297076	0.154589	0.153797	0.0641865	0.0662806		255.216	1.43182	0	1.16449	0	1.00217	0	0.638704	0.673296	0.346673	0.362878	0.168688	0.177273	0.069429	0.0772607
255.416	1.37591	1.38427	1.08373	1.10076	0.881973	0.897081	0.519982	0.557131	0.289666	0.297076	0.153979	0.153797	0.0633548	0.0662806		255.416	1.43178	0	1.16443	0	1.00188	0	0.637852	0.673296	0.346176	0.362878	0.168029	0.177273	0.0697752	0.0772607
255.616	1.37683	1.38427	1.08417	1.10076	0.882131	0.897081	0.520131	0.557131	0.290219	0.297076	0.154769	0.153797	0.0634882	0.0662805		255.616	1.43162	0	1.16446	0	1.00175	0	0.637164	0.673296	0.345903	0.362878	0.167613	0.177273	0.069353	0.0772606
255.816	1.3777	1.38427	1.08486	1.10076	0.882116	0.897081	0.520565	0.557131	0.291281	0.297076	0.155679	0.153797	0.0641629	0.0662805		255.816	1.43228	0	1.1651	0	1.00206	0	0.637778	0.673296	0.345916	0.362878	0.167955	0.177273	0.0696652	0.0772606
256.016	1.37861	1.38427	1.08549	1.10076	0.882237	0.89708	0.521392	0.55713	0.292085	0.297076	0.156128	0.153797	0.0649042	0.0662805		256.016	1.43228	0	1.16519	0	1.0024	0	0.637419	0.673296	0.345448	0.362878	0.167587	0.177273	0.0697403	0.0772606
256.216	1.37879	1.38427	1.08593	1.10076	0.88224	0.89708	0.522015	0.55713	0.292607	0.297076	0.156328	0.153796	0.0646665	0.0662804		256.216	1.4325	0	1.16522	0	1.00241	0	0.637287	0.673296	0.345228	0.362878	0.167463	0.177273	0.0697529	0.0772606
256.416	1.37786	1.38427	1.08634	1.10076	0.881922	0.89708	0.522323	0.55713	0.292893	0.297076	0.156259	0.153796	0.0646208	0.0662804		256.416	1.43339	0	1.16554	0	1.00296	0	0.638016	0.673296	0.346209	0.362878	0.167522	0.177273	0.0698796	0.0772606
256.616	1.37822	1.38426	1.08702	1.10075	0.882027	0.89708	0.52321	0.55713	0.294013	0.297075	0.156546	0.153796	0.0646198	0.0662804		256.616	1.43414	0	1.16594	0	1.00355	0	0.638044	0.673296	0.345922	0.362878	0.167231	0.177273	0.070278	0.0772606
256.816	1.37806	1.38426	1.08695	1.10075	0.881761	0.897079	0.523502	0.55713	0.29401	0.297075	0.156467	0.153796	0.0647613	0.0662803		256.816	1.43411	0	1.16543	0	1.00359	0	0.638163	0.673296	0.34561	0.362878	0.167179	0.177273	0.0700732	0.0772606
257.016	1.37731	1.38426	1.08658	1.10075	0.881256	0.897079	0.523085	0.55713	0.293646	0.297075	0.156052	0.153796	0.0644666	0.0662803		257.016	1.43429	0	1.16537	0	1.00432	0	0.638724	0.673296	0.346058	0.362878	0.167202	0.177273	0.0698363	0.0772606
257.216	1.37788	1.38426	1.08666	1.10075	0.881869	0.897079	0.523158	0.55713	0.294382	0.297075	0.156439	0.153796	0.0649017	0.0662803		257.216	1.43422	0	1.16518	0	1.00448	0	0.638416	0.673296	0.345824	0.362878	0.167038	0.177273	0.0697249	0.0772606
257.416	1.37761	1.38426	1.08715	1.10075	0.881698	0.897079	0.523236	0.55713	0.2947	0.297075	0.156216	0.153796	0.0652819	0.0662802		257.416	1.43471	0	1.16521	0	1.00556	0	0.638604	0.673296	0.345687	0.362878	0.167688	0.177273	0.0704473	0.0772606
257.616	1.37791	1.38426	1.08776	1.10075	0.8822	0.897078	0.523085	0.55713	0.295619	0.297075	0.156349	0.153796	0.0656236	0.0662802		257.616	1.43487	0	1.16519	0	1.00582	0	0.638926	0.673296	0.345415	0.362878	0.167864	0.177273	0.0707474	0.0772606
257.816	1.37763	1.38426	1.08751	1.10075	0.881986	0.897078	0.522827	0.55713	0.295773	0.297075	0.155774	0.153796	0.0655543	0.0662802		257.816	1.43538	0	1.16551	0	1.00629	0	0.639105	0.673296	0.345487	0.362878	0.16788	0.177273	0.0710951	0.0772606
258.016	1.37747	1.38426	1.08733	1.10075	0.881723	0.897078	0.522598	0.55713	0.295738	0.297075	0.155101	0.153796	0.065994	0.0662801		258.016	1.43598	0	1.16577	0	1.00682	0	0.639464	0.673296	0.345717	0.362878	0.168348	0.177273	0.0707604	0.0772606
258.216	1.37793	1.38426	1.08742	1.10075	0.882049	0.897078	0.522815	0.55713	0.29605	0.297075	0.155308	0.153796	0.0661397	0.0662801		258.216	1.43562	0	1.16583	0	1.00719	0	0.639479	0.673296	0.345467	0.362878	0.168672	0.177273	0.0705371	0.0772606
258.416	1.37755	1.38426	1.08669	1.10075	0.882095	0.897077	0.522546	0.55713	0.296207	0.297074	0.15563	0.153796	0.0658572	0.0662801		258.416	1.43585	0	1.16635	0	1.00788	0	0.639714	0.673296	0.346085	0.362878	0.169404	0.177273	0.0707738	0.0772606
258.616	1.37713	1.38426	1.08624	1.10075	0.881793	0.897077	0.522309	0.55713	0.2965	0.297074	0.155161	0.153796	0.0656737	0.06628		258.616	1.43592	0	1.16588	0	1.00751	0	0.63951	0.673296	0.346589	0.362878	0.169272	0.177273	0.0707948	0.0772606
258.816	1.37711	1.38426	1.08618	1.10075	0.881921	0.897077	0.52244	0.55713	0.29651	0.297074	0.154568	0.153795	0.0651365	0.06628		258.816	1.43565	0	1.16567	0	1.00722	0	0.640077	0.673296	0.346494	0.362877	0.16931	0.177273	0.0708945	0.0772606
259.016	1.3771	1.38426	1.08643	1.10075	0.882644	0.897077	0.522019	0.55713	0.296454	0.297074	0.154314	0.153795	0.0646335	0.0662799		259.016	1.43644	0	1.16603	0	1.00752	0	0.640553	0.673296	0.346568	0.362877	0.169782	0.177273	0.071062	0.0772606
259.216	1.37674	1.38426	1.08624	1.10075	0.882799	0.897076	0.521653	0.55713	0.29625	0.297074	0.153641	0.153795	0.0641564	0.0662799		259.216	1.4364	0	1.16543	0	1.00661	0	0.639885	0.673295	0.346066	0.362877	0.169428	0.177273	0.0705372	0.0772606
259.416	1.3776	1.38426	1.08685	1.10075	0.883222	0.897076	0.522388	0.55713	0.296204	0.297074	0.154054	0.153795	0.0640308	0.0662799		259.416	1.4366	0	1.16503	0	1.00635	0	0.639107	0.673295	0.345312	0.362877	0.168593	0.177273	0.0700277	0.0772606
259.616	1.3784	1.38426	1.08757	1.10075	0.884018	0.897076	0.523063	0.55713	0.296275	0.297074	0.154285	0.153795	0.0646886	0.0662798		259.616	1.4366	0	1.1653	0	1.00612	0	0.639459	0.673295	0.345274	0.362877	0.168543	0.177273	0.0700798	0.0772606
259.816	1.37887	1.38426	1.08794	1.10075	0.884498	0.897076	0.523578	0.55713	0.296414	0.297074	0.154646	0.153795	0.0653114	0.0662798		259.816	1.43697	0	1.16595	0	1.00626	0	0.639904	0.673295	0.345946	0.362877	0.168803	0.177273	0.0707643	0.0772606
260.016	1.37835	1.38426	1.0882	1.10075	0.88443	0.897075	0.524178	0.55713	0.29548	0.297074	0.154872	0.153795	0.0653313	0.0662798		260.016	1.43789	0	1.16613	0	1.00617	0	0.640166	0.673295	0.34605	0.362877	0.168537	0.177273	0.0708638	0.0772606
260.216	1.37772	1.38426	1.08777	1.10075	0.884057	0.897075	0.523709	0.55713	0.294537	0.297073	0.15442	0.153795	0.0643934	0.0662797		260.216	1.43797	0	1.16625	0	1.00576	0	0.639937	0.673295	0.345825	0.362877	0.168349	0.177273	0.0703822	0.0772606
260.416	1.37721	1.38426	1.08764	1.10075	0.883727	0.897075	0.523374	0.55713	0.293728	0.297073	0.154577	0.153795	0.0642397	0.0662797		260.416	1.43844	0	1.16667	0	1.00554	0	0.640276	0.673295	0.345877	0.362877	0.16819	0.177272	0.0699775	0.0772606
260.616	1.37715	1.38426	1.08757	1.10075	0.883881	0.897075	0.523715	0.55713	0.293409	0.297073	0.155009	0.153795	0.0643846	0.0662797		260.616	1.43828	0	1.16667	0	1.00516	0	0.639778	0.673295	0.345421	0.362877	0.168139	0.177272	0.0692754	0.0772606
260.816	1.37647	1.38425	1.08681	1.10075	0.88304	0.897074	0.522517	0.55713	0.292239	0.297073	0.155123	0.153795	0.0641296	0.0662796		260.816	1.43844	0	1.16674	0	1.005	0	0.639462	0.673295	0.345981	0.362877	0.168309	0.177272	0.0688166	0.0772606
261.016	1.37601	1.38425	1.08636	1.10075	0.882738	0.897074	0.522635	0.55713	0.29112	0.297073	0.155247	0.153795	0.0640409	0.0662796		261.016	1.4384	0	1.16715	0	1.00476	0	0.63975	0.673295	0.34622	0.362877	0.168088	0.177272	0.0688512	0.0772606
261.216	1.3771	1.38425	1.08717	1.10075	0.883222	0.897074	0.523161	0.55713	0.291924	0.297073	0.15577	0.153795	0.0652053	0.0662796		261.216	1.43827	0	1.16747	0	1.00536	0	0.63974	0.673295	0.346702	0.362877	0.168608	0.177272	0.0690884	0.0772606
261.416	1.37662	1.38425	1.08718	1.10075	0.882359	0.897074	0.523099	0.55713	0.291914	0.297073	0.155113	0.153794	0.0649551	0.0662795		261.416	1.43856	0	1.16765	0	1.00575	0	0.640111	0.673295	0.347571	0.362877	0.169036	0.177272	0.0696501	0.0772606
261.616	1.37665	1.38425	1.08726	1.10075	0.881748	0.897073	0.522794	0.55713	0.291812	0.297073	0.154785	0.153794	0.0645562	0.0662795		261.616	1.43926	0	1.1683	0	1.00628	0	0.641016	0.673295	0.348292	0.362877	0.169625	0.177272	0.0698512	0.0772606
261.816	1.37647	1.38425	1.0869	1.10075	0.88125	0.897073	0.522832	0.55713	0.291291	0.297073	0.154385	0.153794	0.064522	0.0662795		261.816	1.43931	0	1.16863	0	1.00679	0	0.641162	0.673295	0.348348	0.362877	0.169846	0.177272	0.0698573	0.0772606
262.016	1.37678	1.38425	1.08704	1.10074	0.881513	0.897073	0.52375	0.55713	0.291278	0.297072	0.154118	0.153794	0.0652042	0.0662794		262.016	1.43945	0	1.1688	0	1.00696	0	0.641606	0.673295	0.348743	0.362877	0.170287	0.177272	0.0698735	0.0772606
262.216	1.37662	1.38425	1.08677	1.10074	0.881501	0.897073	0.523799	0.55713	0.291345	0.297072	0.153967	0.153794	0.0651422	0.0662794		262.216	1.43951	0	1.16882	0	1.00771	0	0.641552	0.673295	0.349367	0.362877	0.170264	0.177272	0.0702725	0.0772606
262.416	1.37623	1.38425	1.08679	1.10074	0.882175	0.897072	0.523905	0.55713	0.291525	0.297072	0.153792	0.153794	0.0649551	0.0662794		262.416	1.43977	0	1.16903	0	1.00795	0	0.641024	0.673295	0.349684	0.362877	0.169991	0.177272	0.0701819	0.0772606
262.616	1.37629	1.38425	1.08719	1.10074	0.882392	0.897072	0.524597	0.55713	0.291964	0.297072	0.153683	0.153794	0.0650167	0.0662793		262.616	1.43976	0	1.16879	0	1.0079	0	0.64065	0.673295	0.349614	0.362877	0.16966	0.177272	0.0699659	0.0772606
262.816	1.37668	1.38425	1.08794	1.10074	0.883047	0.897072	0.525433	0.55713	0.292084	0.297072	0.153809	0.153794	0.0649283	0.0662793		262.816	1.43955	0	1.1691	0	1.00802	0	0.640485	0.673295	0.349079	0.362877	0.169574	0.177272	0.0695365	0.0772606
263.016	1.37748	1.38425	1.08839	1.10074	0.883633	0.897072	0.526001	0.55713	0.292572	0.297072	0.154347	0.153794	0.0648532	0.0662793		263.016	1.44023	0	1.16918	0	1.00865	0	0.640586	0.673295	0.348751	0.362877	0.169757	0.177272	0.0693102	0.0772606
263.216	1.37807	1.38425	1.08873	1.10074	0.884014	0.897071	0.526667	0.55713	0.29318	0.297072	0.154519	0.153794	0.0655508	0.0662792		263.216	1.44033	0	1.16921	0	1.00861	0	0.640167	0.673295	0.348776	0.362877	0.169502	0.177272	0.0691866	0.0772606
263.416	1.37882	1.38425	1.08869	1.10074	0.884009	0.897071	0.527179	0.55713	0.29309	0.297072	0.154995	0.153794	0.0656567	0.0662792		263.416	1.44058	0	1.16908	0	1.00876	0	0.639981	0.673295	0.348783	0.362877	0.169411	0.177272	0.0692385	0.0772606
263.616	1.37918	1.38425	1.08888	1.10074	0.884515	0.897071	0.527067	0.55713	0.293133	0.297071	0.154886	0.153794	0.0660199	0.0662792		263.616	1.44113	0	1.1704	0	1.00965	0	0.640735	0.673295	0.348909	0.362877	0.169568	0.177272	0.0701025	0.0772606
263.816	1.3796	1.38425	1.08865	1.10074	0.884465	0.897071	0.527157	0.55713	0.293702	0.297071	0.155956	0.153794	0.0660957	0.0662791		263.816	1.44142	0	1.17078	0	1.00969	0	0.640767	0.673295	0.348501	0.362877	0.169273	0.177272	0.0699581	0.0772606
264.016	1.37915	1.38425	1.08821	1.10074	0.884243	0.89707	0.526996	0.55713	0.293324	0.297071	0.155724	0.153793	0.0656887	0.0662791		264.016	1.44205	0	1.17117	0	1.0096	0	0.640885	0.673295	0.347625	0.362877	0.169103	0.177272	0.0697349	0.0772606
264.216	1.37959	1.38425	1.08789	1.10074	0.884084	0.89707	0.526143	0.55713	0.293461	0.297071	0.155463	0.153793	0.0649679	0.066279		264.216	1.44156	0	1.17134	0	1.00905	0	0.640315	0.673295	0.34646	0.362877	0.168871	0.177272	0.0692691	0.0772606
264.416	1.38036	1.38425	1.08838	1.10074	0.884192	0.89707	0.526221	0.55713	0.294032	0.297071	0.156439	0.153793	0.0654678	0.066279		264.416	1.44135	0	1.17123	0	1.00846	0	0.640194	0.673295	0.345417	0.362877	0.168294	0.177272	0.0686199	0.0772606
264.616	1.38105	1.38425	1.0881	1.10074	0.884253	0.89707	0.525938	0.55713	0.293936	0.297071	0.156382	0.153793	0.0658333	0.066279		264.616	1.44159	0	1.17188	0	1.00834	0	0.640248	0.673295	0.345394	0.362877	0.168448	0.177272	0.0687248	0.0772606
264.816	1.38141	1.38424	1.0879	1.10074	0.883761	0.897069	0.525285	0.55713	0.293829	0.297071	0.156102	0.153793	0.0656282	0.0662789		264.816	1.44176	0	1.17213	0	1.00825	0	0.639902	0.673295	0.345124	0.362877	0.168061	0.177272	0.069025	0.0772605
265.016	1.38135	1.38424	1.08719	1.10074	0.883706	0.897069	0.525101	0.55713	0.29366	0.297071	0.155331	0.153793	0.0654843	0.0662789		265.016	1.44173	0	1.17238	0	1.00833	0	0.640492	0.673295	0.345082	0.362877	0.168361	0.177272	0.0696699	0.0772605
265.216	1.38166	1.38424	1.08787	1.10074	0.88389	0.897069	0.524949	0.55713	0.294474	0.297071	0.154802	0.153793	0.0657783	0.0662789		265.216	1.44159	0	1.17253	0	1.00856	0	0.6404	0.673295	0.34567	0.362877	0.168615	0.177272	0.0698583	0.0772605
265.416	1.38108	1.38424	1.08716	1.10074	0.883304	0.897069	0.524374	0.55713	0.293978	0.29707	0.153606	0.153793	0.0647612	0.0662788		265.416	1.44195	0	1.17267	0	1.00858	0	0.640535	0.673295	0.345893	0.362877	0.16856	0.177272	0.0703612	0.0772605
265.616	1.38067	1.38424	1.08721	1.10074	0.88345	0.897068	0.52419	0.55713	0.293785	0.29707	0.153277	0.153793	0.0645898	0.0662788		265.616	1.44286	0	1.17315	0	1.00853	0	0.64094	0.673295	0.346534	0.362877	0.168636	0.177272	0.0707018	0.0772605
265.816	1.38056	1.38424	1.08724	1.10074	0.883569	0.897068	0.524069	0.55713	0.293336	0.29707	0.152854	0.153793	0.0643906	0.0662788		265.816	1.44305	0	1.17301	0	1.00853	0	0.640861	0.673295	0.346668	0.362877	0.168504	0.177272	0.0709712	0.0772605
266.016	1.3804	1.38424	1.08747	1.10074	0.884151	0.897068	0.524598	0.55713	0.293576	0.29707	0.152816	0.153793	0.0644766	0.0662787		266.016	1.4434	0	1.17281	0	1.00825	0	0.64101	0.673295	0.347586	0.362877	0.168163	0.177272	0.0709269	0.0772605
266.216	1.38053	1.38424	1.08795	1.10074	0.884795	0.897068	0.524771	0.55713	0.29388	0.29707	0.153271	0.153793	0.0646531	0.0662787		266.216	1.44349	0	1.17281	0	1.00854	0	0.640723	0.673295	0.348211	0.362877	0.167876	0.177272	0.0709329	0.0772605
266.416	1.38066	1.38424	1.08824	1.10074	0.885148	0.897067	0.525229	0.55713	0.293777	0.29707	0.153365	0.153793	0.064179	0.0662787		266.416	1.44345	0	1.17254	0	1.0082	0	0.640473	0.673295	0.34809	0.362877	0.167639	0.177272	0.0704946	0.0772605
266.616	1.38106	1.38424	1.08819	1.10074	0.884512	0.897067	0.525675	0.55713	0.293805	0.29707	0.153486	0.153792	0.0640876	0.0662786		266.616	1.44345	0	1.17276	0	1.00807	0	0.640349	0.673295	0.348414	0.362877	0.167674	0.177272	0.0702087	0.0772605
266.816	1.38143	1.38424	1.08793	1.10074	0.884811	0.897067	0.525995	0.55713	0.293896	0.29707	0.153924	0.153792	0.0641256	0.0662786		266.816	1.44378	0	1.17214	0	1.00809	0	0.64049	0.673295	0.348236	0.362877	0.167628	0.177272	0.06985	0.0772605
267.016	1.38193	1.38424	1.08772	1.10074	0.884971	0.897067	0.526381	0.55713	0.294151	0.29707	0.154568	0.153792	0.0641528	0.0662786		267.016	1.44462	0	1.1722	0	1.00886	0	0.641273	0.673295	0.348796	0.362877	0.168482	0.177272	0.070252	0.0772605
267.216	1.38149	1.38424	1.08731	1.10074	0.884768	0.897067	0.526187	0.55713	0.293758	0.297069	0.154451	0.153792	0.0640218	0.0662785		267.216	1.44531	0	1.17281	0	1.00978	0	0.64167	0.673295	0.349349	0.362877	0.169387	0.177272	0.0707226	0.0772605
267.416	1.38138	1.38424	1.087	1.10073	0.884496	0.897066	0.526373	0.55713	0.29356	0.297069	0.15468	0.153792	0.0635605	0.0662785		267.416	1.44532	0	1.17328	0	1.01035	0	0.642296	0.673295	0.349286	0.362877	0.170391	0.177272	0.0707956	0.0772605
267.616	1.38118	1.38424	1.08677	1.10073	0.884736	0.897066	0.526513	0.55713	0.293529	0.297069	0.154814	0.153792	0.0632012	0.0662785		267.616	1.44565	0	1.17414	0	1.01116	0	0.643005	0.673295	0.34944	0.362877	0.170455	0.177272	0.0708032	0.0772605
267.816	1.38117	1.38424	1.087	1.10073	0.884326	0.897066	0.526915	0.55713	0.293876	0.297069	0.155277	0.153792	0.0632583	0.0662784		267.816	1.44552	0	1.17397	0	1.01101	0	0.643069	0.673295	0.348576	0.362877	0.170389	0.177272	0.0706792	0.0772605
268.016	1.38098	1.38424	1.08674	1.10073	0.88424	0.897066	0.527268	0.55713	0.293486	0.297069	0.154904	0.153792	0.0632553	0.0662784		268.016	1.44489	0	1.17359	0	1.0108	0	0.642859	0.673295	0.347994	0.362877	0.170289	0.177272	0.0702808	0.0772605
268.216	1.38186	1.38424	1.08782	1.10073	0.884739	0.897065	0.527678	0.55713	0.294383	0.297069	0.155866	0.153792	0.0641267	0.0662784		268.216	1.44496	0	1.17352	0	1.01082	0	0.642592	0.673295	0.346865	0.362877	0.170109	0.177272	0.0704277	0.0772605
268.416	1.38217	1.38424	1.0878	1.10073	0.884741	0.897065	0.527705	0.55713	0.294276	0.297069	0.156407	0.153792	0.0647097	0.0662783		268.416	1.44424	0	1.17303	0	1.01033	0	0.64249	0.673295	0.34567	0.362877	0.169664	0.177272	0.0699435	0.0772605
268.616	1.38234	1.38424	1.08768	1.10073	0.885098	0.897065	0.527515	0.55713	0.294408	0.297069	0.156348	0.153792	0.0653342	0.0662783		268.616	1.44373	0	1.17318	0	1.0102	0	0.642255	0.673295	0.344927	0.362877	0.169772	0.177272	0.0699833	0.0772605
268.816	1.38191	1.38424	1.08781	1.10073	0.884912	0.897065	0.527539	0.55713	0.294814	0.297069	0.156146	0.153792	0.0656957	0.0662783		268.816	1.4434	0	1.17282	0	1.00991	0	0.641707	0.673295	0.343976	0.362877	0.169434	0.177272	0.0698115	0.0772605
269.016	1.38135	1.38423	1.08761	1.10073	0.885292	0.897064	0.527117	0.55713	0.294517	0.297068	0.155469	0.153792	0.0659874	0.0662782		269.016	1.44381	0	1.17307	0	1.00999	0	0.642072	0.673295	0.344141	0.362877	0.169383	0.177272	0.0702355	0.0772605
269.216	1.38137	1.38423	1.08822	1.10073	0.885269	0.897064	0.527159	0.557129	0.29441	0.297068	0.15545	0.153791	0.0662474	0.0662782		269.216	1.44359	0	1.1733	0	1.01015	0	0.642076	0.673294	0.343732	0.362877	0.168737	0.177272	0.069855	0.0772605
269.416	1.38075	1.38423	1.08747	1.10073	0.884855	0.897064	0.526901	0.557129	0.294041	0.297068	0.155212	0.153791	0.0657816	0.0662781		269.416	1.44401	0	1.17316	0	1.01031	0	0.641727	0.673294	0.343181	0.362877	0.168841	0.177272	0.0695122	0.0772605
269.616	1.37987	1.38423	1.08776	1.10073	0.884646	0.897064	0.526862	0.557129	0.293492	0.297068	0.155084	0.153791	0.0659528	0.0662781		269.616	1.44447	0	1.17297	0	1.01008	0	0.641279	0.673294	0.34308	0.362877	0.16817	0.177272	0.0694296	0.0772605
269.816	1.37945	1.38423	1.08796	1.10073	0.884157	0.897063	0.526274	0.557129	0.292593	0.297068	0.154654	0.153791	0.0654745	0.0662781		269.816	1.44474	0	1.17276	0	1.01065	0	0.641309	0.673294	0.342995	0.362877	0.167792	0.177272	0.0697993	0.0772605
270.016	1.37848	1.38423	1.08784	1.10073	0.884402	0.897063	0.525986	0.557129	0.292	0.297068	0.154493	0.153791	0.065156	0.066278		270.016	1.44495	0	1.17253	0	1.01082	0	0.641097	0.673294	0.343211	0.362877	0.167427	0.177272	0.0697048	0.0772605
270.216	1.37873	1.38423	1.08785	1.10073	0.884141	0.897063	0.526166	0.557129	0.291718	0.297068	0.154456	0.153791	0.0652893	0.066278		270.216	1.44486	0	1.17258	0	1.01094	0	0.640578	0.673294	0.34291	0.362877	0.16703	0.177272	0.0694119	0.0772605
270.416	1.37847	1.38423	1.08768	1.10073	0.883691	0.897063	0.526219	0.557129	0.291508	0.297068	0.154473	0.153791	0.0648414	0.066278		270.416	1.44498	0	1.17234	0	1.01042	0	0.64045	0.673294	0.342908	0.362877	0.166426	0.177272	0.0689121	0.0772605
270.616	1.37844	1.38423	1.0879	1.10073	0.883295	0.897062	0.526431	0.557129	0.291697	0.297067	0.154458	0.153791	0.0649046	0.0662779		270.616	1.44549	0	1.17291	0	1.01054	0	0.640433	0.673294	0.343095	0.362877	0.166473	0.177272	0.0690865	0.0772605
270.816	1.37862	1.38423	1.088	1.10073	0.884014	0.897062	0.526707	0.557129	0.292107	0.297067	0.154879	0.153791	0.0655146	0.0662779		270.816	1.44632	0	1.17321	0	1.01092	0	0.640625	0.673294	0.343791	0.362877	0.166863	0.177272	0.0695	0.0772605
271.016	1.37895	1.38423	1.08838	1.10073	0.88449	0.897062	0.527482	0.557129	0.292218	0.297067	0.155051	0.153791	0.0656932	0.0662779		271.016	1.44647	0	1.1738	0	1.01138	0	0.640613	0.673294	0.3444	0.362877	0.166914	0.177272	0.0697838	0.0772605
271.216	1.37923	1.38423	1.08879	1.10073	0.884859	0.897062	0.527465	0.557129	0.292204	0.297067	0.154973	0.153791	0.0655521	0.0662778		271.216	1.44745	0	1.17476	0	1.01201	0	0.641133	0.673294	0.345471	0.362877	0.1675	0.177272	0.0701704	0.0772605
271.416	1.37933	1.38423	1.08925	1.10073	0.884932	0.897061	0.52848	0.557129	0.292725	0.297067	0.155446	0.153791	0.0659033	0.0662778		271.416	1.44784	0	1.17508	0	1.01229	0	0.641431	0.673294	0.345691	0.362877	0.167715	0.177272	0.0704838	0.0772605
271.616	1.37936	1.38423	1.08982	1.10073	0.884647	0.897061	0.528474	0.557129	0.292937	0.297067	0.155205	0.153791	0.0659092	0.0662778		271.616	1.44869	0	1.17569	0	1.01271	0	0.641952	0.673294	0.346696	0.362877	0.167931	0.177272	0.0711111	0.0772605
271.816	1.38036	1.38423	1.0905	1.10073	0.884929	0.897061	0.528904	0.557129	0.293282	0.297067	0.1559	0.15379	0.0665639	0.0662777		271.816	1.44898	0	1.17554	0	1.01251	0	0.641892	0.673294	0.34651	0.362877	0.167757	0.177272	0.0714249	0.0772605
272.016	1.38159	1.38423	1.09066	1.10073	0.886112	0.897061	0.52953	0.557129	0.294027	0.297067	0.156745	0.15379	0.0670771	0.0662777		272.016	1.44887	0	1.1752	0	1.01224	0	0.641905	0.673294	0.346725	0.362877	0.16785	0.177272	0.0712847	0.0772605
272.216	1.38261	1.38423	1.09135	1.10073	0.886732	0.89706	0.530006	0.557129	0.295205	0.297067	0.157436	0.15379	0.0679283	0.0662777		272.216	1.44949	0	1.17599	0	1.01227	0	0.64249	0.673294	0.346919	0.362877	0.168483	0.177272	0.071589	0.0772605
272.416	1.38306	1.38423	1.09153	1.10073	0.886942	0.89706	0.529931	0.557129	0.295623	0.297066	0.157653	0.15379	0.0680823	0.0662776		272.416	1.44937	0	1.1759	0	1.01159	0	0.642718	0.673294	0.347465	0.362877	0.168615	0.177272	0.0712034	0.0772605
272.616	1.38399	1.38423	1.09253	1.10073	0.887468	0.89706	0.530917	0.557129	0.297054	0.297066	0.158331	0.15379	0.0690592	0.0662776		272.616	1.44998	0	1.17623	0	1.01188	0	0.642957	0.673294	0.347649	0.362877	0.168828	0.177272	0.0711118	0.0772605
272.816	1.38398	1.38423	1.09232	1.10072	0.887405	0.89706	0.530803	0.557129	0.29714	0.297066	0.158171	0.15379	0.0689825	0.0662776		272.816	1.45088	0	1.17683	0	1.012	0	0.643716	0.673294	0.347764	0.362877	0.169041	0.177272	0.0711828	0.0772605
273.016	1.38449	1.38422	1.09283	1.10072	0.888283	0.897059	0.531251	0.557129	0.297572	0.297066	0.158342	0.15379	0.0692846	0.0662775		273.016	1.45083	0	1.17688	0	1.0122	0	0.644049	0.673294	0.347984	0.362877	0.168954	0.177272	0.0708962	0.0772605
273.216	1.38491	1.38422	1.09267	1.10072	0.887734	0.897059	0.530978	0.557129	0.297545	0.297066	0.158795	0.15379	0.0689204	0.0662775		273.216	1.45068	0	1.17698	0	1.01222	0	0.644195	0.673294	0.347826	0.362877	0.169599	0.177272	0.0706688	0.0772605
273.416	1.38412	1.38422	1.09212	1.10072	0.886934	0.897059	0.530384	0.557129	0.296867	0.297066	0.158218	0.15379	0.0681479	0.0662775		273.416	1.45084	0	1.17643	0	1.01209	0	0.643653	0.673294	0.347426	0.362877	0.169908	0.177272	0.0705431	0.0772605
273.616	1.38364	1.38422	1.09223	1.10072	0.886642	0.897059	0.529847	0.557129	0.296237	0.297066	0.157758	0.15379	0.0680323	0.0662774		273.616	1.45049	0	1.17657	0	1.01236	0	0.643219	0.673294	0.347085	0.362877	0.169522	0.177272	0.070726	0.0772605
273.816	1.383	1.38422	1.09141	1.10072	0.885988	0.897058	0.528996	0.557129	0.295436	0.297066	0.157052	0.15379	0.0671082	0.0662774		273.816	1.45043	0	1.17648	0	1.01272	0	0.643223	0.673294	0.346965	0.362877	0.169636	0.177272	0.0710393	0.0772605
274.016	1.38267	1.38422	1.09118	1.10072	0.885532	0.897058	0.528519	0.557129	0.295176	0.297066	0.156852	0.15379	0.0665065	0.0662774		274.016	1.45	0	1.17691	0	1.01323	0	0.643444	0.673294	0.347157	0.362877	0.169951	0.177272	0.0707674	0.0772605
274.216	1.38326	1.38422	1.09151	1.10072	0.885342	0.897058	0.529145	0.557129	0.295941	0.297065	0.157045	0.15379	0.0671253	0.0662773		274.216	1.44952	0	1.17684	0	1.01311	0	0.643421	0.673294	0.346551	0.362877	0.169447	0.177272	0.0701367	0.0772604
274.416	1.38323	1.38422	1.09148	1.10072	0.884969	0.897058	0.529644	0.557129	0.296056	0.297065	0.157534	0.153789	0.0671266	0.0662773		274.416	1.44971	0	1.17674	0	1.01253	0	0.643535	0.673294	0.346582	0.362877	0.16957	0.177272	0.0701565	0.0772604
274.616	1.38319	1.38422	1.09154	1.10072	0.884896	0.897057	0.530042	0.557129	0.296023	0.297065	0.15738	0.153789	0.0670101	0.0662773		274.616	1.44975	0	1.17708	0	1.01299	0	0.643466	0.673294	0.346424	0.362877	0.169424	0.177272	0.0703331	0.0772604
274.816	1.38408	1.38422	1.09124	1.10072	0.885534	0.897057	0.530539	0.557129	0.296404	0.297065	0.157374	0.153789	0.0674083	0.0662772		274.816	1.45019	0	1.17748	0	1.01342	0	0.643277	0.673294	0.346953	0.362877	0.169587	0.177272	0.0703415	0.0772604
275.016	1.38454	1.38422	1.09131	1.10072	0.886056	0.897057	0.530823	0.557129	0.296527	0.297065	0.157397	0.153789	0.0672742	0.0662772		275.016	1.45002	0	1.1773	0	1.01323	0	0.642819	0.673294	0.346753	0.362877	0.16893	0.177272	0.070275	0.0772604
275.216	1.38468	1.38422	1.09109	1.10072	0.886444	0.897057	0.530621	0.557129	0.296993	0.297065	0.157255	0.153789	0.0667246	0.0662771		275.216	1.45084	0	1.17775	0	1.01338	0	0.643229	0.673294	0.347031	0.362877	0.168941	0.177272	0.0708393	0.0772604
275.416	1.38433	1.38422	1.09074	1.10072	0.886348	0.897056	0.530479	0.557129	0.296704	0.297065	0.157333	0.153789	0.0665583	0.0662771		275.416	1.45133	0	1.17811	0	1.01398	0	0.643328	0.673294	0.347112	0.362877	0.169168	0.177272	0.0712064	0.0772604
275.616	1.384	1.38422	1.09013	1.10072	0.886077	0.897056	0.530034	0.557129	0.295968	0.297065	0.156853	0.153789	0.065992	0.0662771		275.616	1.45141	0	1.17829	0	1.01401	0	0.643578	0.673294	0.346927	0.362877	0.169127	0.177272	0.0713723	0.0772604
275.816	1.38453	1.38422	1.08948	1.10072	0.886403	0.897056	0.529444	0.557129	0.295887	0.297065	0.157069	0.153789	0.0655733	0.066277		275.816	1.4515	0	1.17826	0	1.01384	0	0.643684	0.673294	0.346529	0.362877	0.169103	0.177272	0.0711353	0.0772604
276.016	1.38425	1.38422	1.08924	1.10072	0.886608	0.897056	0.529137	0.557129	0.295697	0.297064	0.156746	0.153789	0.0651888	0.066277		276.016	1.45171	0	1.17849	0	1.01354	0	0.644135	0.673294	0.346997	0.362877	0.168913	0.177272	0.0710728	0.0772604
276.216	1.38389	1.38422	1.08934	1.10072	0.886487	0.897055	0.529346	0.557129	0.295255	0.297064	0.15703	0.153789	0.0649853	0.066277		276.216	1.45245	0	1.17873	0	1.01367	0	0.644062	0.673294	0.347118	0.362877	0.168955	0.177272	0.0710047	0.0772604
276.416	1.38321	1.38422	1.0893	1.10072	0.88649	0.897055	0.529101	0.557129	0.294496	0.297064	0.157177	0.153789	0.0648915	0.0662769		276.416	1.45308	0	1.17953	0	1.01406	0	0.644354	0.673294	0.347655	0.362877	0.168901	0.177272	0.0712481	0.0772604
276.616	1.3832	1.38422	1.08951	1.10072	0.886483	0.897055	0.528927	0.557129	0.29436	0.297064	0.157306	0.153789	0.0647947	0.0662769		276.616	1.45382	0	1.17997	0	1.01467	0	0.644731	0.673294	0.3478	0.362877	0.169372	0.177272	0.071291	0.0772604
276.816	1.38249	1.38422	1.0888	1.10072	0.88646	0.897055	0.528606	0.557129	0.293645	0.297064	0.156856	0.153789	0.0641882	0.0662769		276.816	1.45406	0	1.18034	0	1.01408	0	0.644974	0.673294	0.34786	0.362877	0.169718	0.177272	0.0712103	0.0772604
277.016	1.3827	1.38422	1.08909	1.10072	0.887067	0.897054	0.528757	0.557129	0.293636	0.297064	0.15655	0.153788	0.0642811	0.0662768		277.016	1.45354	0	1.1797	0	1.01363	0	0.64462	0.673294	0.347532	0.362877	0.170013	0.177272	0.0706254	0.0772604
277.216	1.38187	1.38421	1.08866	1.10072	0.886364	0.897054	0.527841	0.557129	0.292595	0.297064	0.15585	0.153788	0.0634924	0.0662768		277.216	1.45401	0	1.17979	0	1.01346	0	0.644651	0.673294	0.347786	0.362877	0.170741	0.177272	0.0709106	0.0772604
277.416	1.38126	1.38421	1.08842	1.10072	0.885974	0.897054	0.527722	0.557129	0.291926	0.297064	0.155364	0.153788	0.0634765	0.0662768		277.416	1.45418	0	1.17972	0	1.014	0	0.644621	0.673294	0.347677	0.362876	0.171429	0.177272	0.0713936	0.0772604
277.616	1.38088	1.38421	1.08878	1.10072	0.885903	0.897054	0.528006	0.557129	0.291848	0.297064	0.15559	0.153788	0.0638021	0.0662767		277.616	1.45415	0	1.17993	0	1.01454	0	0.64477	0.673294	0.347723	0.362876	0.171947	0.177272	0.0714673	0.0772604
277.816	1.38092	1.38421	1.08883	1.10072	0.885372	0.897053	0.528304	0.557129	0.291603	0.297063	0.155374	0.153788	0.0637902	0.0662767		277.816	1.4544	0	1.17967	0	1.01481	0	0.645074	0.673294	0.348263	0.362876	0.172229	0.177272	0.0712025	0.0772604
278.016	1.38128	1.38421	1.08915	1.10072	0.885076	0.897053	0.528397	0.557129	0.292203	0.297063	0.155548	0.153788	0.0642033	0.0662767		278.016	1.45448	0	1.17997	0	1.01598	0	0.645629	0.673294	0.348643	0.362876	0.172436	0.177272	0.0711479	0.0772604
278.216	1.38183	1.38421	1.08963	1.10071	0.885502	0.897053	0.529227	0.557129	0.293137	0.297063	0.155643	0.153788	0.0645675	0.0662766		278.216	1.45462	0	1.17946	0	1.01638	0	0.645587	0.673294	0.348737	0.362876	0.17252	0.177272	0.0711472	0.0772604
278.416	1.38212	1.38421	1.0897	1.10071	0.885566	0.897053	0.530022	0.557129	0.293614	0.297063	0.155942	0.153788	0.064575	0.0662766		278.416	1.45484	0	1.17985	0	1.01662	0	0.646064	0.673294	0.349158	0.362876	0.172964	0.177272	0.0717754	0.0772604
278.616	1.38226	1.38421	1.08963	1.10071	0.885776	0.897052	0.529918	0.557129	0.293967	0.297063	0.155174	0.153788	0.0644227	0.0662766		278.616	1.45449	0	1.17937	0	1.01684	0	0.645972	0.673294	0.348998	0.362876	0.172526	0.177272	0.071183	0.0772604
278.816	1.38339	1.38421	1.08961	1.10071	0.886118	0.897052	0.530325	0.557129	0.294816	0.297063	0.155091	0.153788	0.0647859	0.0662765		278.816	1.45494	0	1.17955	0	1.01691	0	0.645922	0.673294	0.349331	0.362876	0.172159	0.177272	0.0710651	0.0772604
279.016	1.38368	1.38421	1.09017	1.10071	0.886645	0.897052	0.530699	0.557129	0.295909	0.297063	0.155384	0.153788	0.0649914	0.0662765		279.016	1.45449	0	1.17953	0	1.01688	0	0.646219	0.673294	0.349617	0.362876	0.171761	0.177272	0.0709702	0.0772604
279.216	1.38407	1.38421	1.09015	1.10071	0.886876	0.897052	0.531242	0.557129	0.297041	0.297063	0.155813	0.153788	0.0650821	0.0662765		279.216	1.45479	0	1.17983	0	1.0169	0	0.646455	0.673293	0.34951	0.362876	0.171402	0.177272	0.0711275	0.0772604
279.416	1.38389	1.38421	1.08998	1.10071	0.886519	0.897052	0.530515	0.557129	0.296531	0.297062	0.155761	0.153787	0.0649157	0.0662764		279.416	1.45538	0	1.18019	0	1.01681	0	0.646696	0.673293	0.348984	0.362876	0.171349	0.177272	0.0707605	0.0772604
279.616	1.38369	1.38421	1.08982	1.10071	0.886359	0.897051	0.53	0.557129	0.296643	0.297062	0.155146	0.153787	0.0648738	0.0662764		279.616	1.45534	0	1.18003	0	1.01674	0	0.646574	0.673293	0.348517	0.362876	0.170819	0.177272	0.0707339	0.0772604
279.816	1.38394	1.38421	1.09006	1.10071	0.886451	0.897051	0.52948	0.557129	0.296402	0.297062	0.154944	0.153787	0.0646808	0.0662764		279.816	1.45578	0	1.1805	0	1.01652	0	0.646564	0.673293	0.348547	0.362876	0.170445	0.177272	0.0703549	0.0772604
280.016	1.38323	1.38421	1.09042	1.10071	0.88647	0.897051	0.529631	0.557129	0.296123	0.297062	0.154827	0.153787	0.0644883	0.0662763		280.016	1.45603	0	1.18036	0	1.01585	0	0.646013	0.673293	0.348611	0.362876	0.169672	0.177272	0.0700004	0.0772604
280.216	1.38321	1.38421	1.09039	1.10071	0.886511	0.897051	0.529701	0.557129	0.295713	0.297062	0.155378	0.153787	0.0645516	0.0662763		280.216	1.45697	0	1.18025	0	1.01587	0	0.645517	0.673293	0.3483	0.362876	0.16954	0.177272	0.070013	0.0772604
280.416	1.38308	1.38421	1.09076	1.10071	0.886749	0.89705	0.529285	0.557129	0.29577	0.297062	0.155081	0.153787	0.0649282	0.0662762		280.416	1.45722	0	1.18101	0	1.01599	0	0.645871	0.673293	0.349191	0.362876	0.169732	0.177272	0.0706881	0.0772604
280.616	1.38351	1.38421	1.0906	1.10071	0.886689	0.89705	0.528915	0.557129	0.295386	0.297062	0.154751	0.153787	0.0645039	0.0662762		280.616	1.45751	0	1.18086	0	1.01568	0	0.645862	0.673293	0.349046	0.362876	0.170002	0.177272	0.070566	0.0772604
280.816	1.38347	1.38421	1.09057	1.10071	0.886592	0.89705	0.528964	0.557129	0.294937	0.297062	0.154393	0.153787	0.0641546	0.0662762		280.816	1.4576	0	1.18079	0	1.01558	0	0.645966	0.673293	0.349003	0.362876	0.169817	0.177272	0.0702085	0.0772604
281.016	1.38377	1.38421	1.09104	1.10071	0.886646	0.89705	0.529174	0.557129	0.294714	0.297062	0.154421	0.153787	0.0639969	0.0662761		281.016	1.45754	0	1.18064	0	1.01582	0	0.645573	0.673293	0.348566	0.362876	0.169585	0.177272	0.0701473	0.0772604
281.216	1.38355	1.38421	1.09089	1.10071	0.886136	0.897049	0.529295	0.557129	0.293744	0.297061	0.154643	0.153787	0.063474	0.0662761		281.216	1.45812	0	1.18093	0	1.01595	0	0.645735	0.673293	0.348512	0.362876	0.169856	0.177272	0.0705588	0.0772604
281.416	1.38367	1.3842	1.09132	1.10071	0.885952	0.897049	0.52988	0.557129	0.293913	0.297061	0.155205	0.153787	0.0635923	0.0662761		281.416	1.45831	0	1.18128	0	1.01653	0	0.645756	0.673293	0.348529	0.362876	0.170212	0.177272	0.070848	0.0772604
281.616	1.38358	1.3842	1.09158	1.10071	0.885765	0.897049	0.530137	0.557129	0.293557	0.297061	0.155394	0.153787	0.0634153	0.066276		281.616	1.45809	0	1.18136	0	1.01661	0	0.64552	0.673293	0.348562	0.362876	0.169709	0.177272	0.0705868	0.0772604
281.816	1.38359	1.3842	1.09137	1.10071	0.885673	0.897049	0.53053	0.557129	0.293399	0.297061	0.155128	0.153787	0.0629782	0.066276		281.816	1.45772	0	1.18134	0	1.01696	0	0.645358	0.673293	0.349139	0.362876	0.169608	0.177272	0.0705388	0.0772604
282.016	1.38349	1.3842	1.09112	1.10071	0.885767	0.897048	0.530545	0.557129	0.293941	0.297061	0.155327	0.153786	0.0626491	0.066276		282.016	1.45763	0	1.18138	0	1.01748	0	0.645384	0.673293	0.349389	0.362876	0.169542	0.177272	0.0710762	0.0772604
282.216	1.38375	1.3842	1.09133	1.10071	0.886074	0.897048	0.530627	0.557129	0.294239	0.297061	0.155141	0.153786	0.0621178	0.0662759		282.216	1.4571	0	1.18111	0	1.017	0	0.645511	0.673293	0.349392	0.362876	0.169293	0.177272	0.0712148	0.0772604
282.416	1.38378	1.3842	1.09099	1.10071	0.885657	0.897048	0.530521	0.557128	0.294126	0.297061	0.155099	0.153786	0.0622813	0.0662759		282.416	1.45649	0	1.18131	0	1.01684	0	0.645654	0.673293	0.349024	0.362876	0.169127	0.177272	0.071401	0.0772604
282.616	1.38388	1.3842	1.09089	1.10071	0.885415	0.897048	0.530181	0.557128	0.294295	0.297061	0.154933	0.153786	0.0624049	0.0662759		282.616	1.4564	0	1.18114	0	1.01713	0	0.645483	0.673293	0.349202	0.362876	0.169119	0.177272	0.0710991	0.0772604
282.816	1.38425	1.3842	1.09074	1.10071	0.885417	0.897047	0.530614	0.557128	0.294578	0.297061	0.15537	0.153786	0.0624418	0.0662758		282.816	1.45677	0	1.18167	0	1.01741	0	0.645626	0.673293	0.349602	0.362876	0.168951	0.177272	0.0711597	0.0772604
283.016	1.38442	1.3842	1.09095	1.10071	0.885357	0.897047	0.530926	0.557128	0.29496	0.29706	0.15576	0.153786	0.0626474	0.0662758		283.016	1.45645	0	1.18199	0	1.01747	0	0.645919	0.673293	0.349628	0.362876	0.168985	0.177272	0.0709296	0.0772604
283.216	1.38464	1.3842	1.09095	1.10071	0.885019	0.897047	0.530956	0.557128	0.294962	0.29706	0.155908	0.153786	0.0627322	0.0662758		283.216	1.45677	0	1.18204	0	1.01693	0	0.645793	0.673293	0.349528	0.362876	0.168682	0.177272	0.070715	0.0772604
283.416	1.3838	1.3842	1.09095	1.10071	0.884775	0.897047	0.530499	0.557128	0.294294	0.29706	0.155416	0.153786	0.0630063	0.0662757		283.416	1.45716	0	1.18214	0	1.01687	0	0.645782	0.673293	0.349343	0.362876	0.16865	0.177272	0.070144	0.0772604
283.616	1.38362	1.3842	1.09091	1.1007	0.885256	0.897046	0.530634	0.557128	0.294194	0.29706	0.155009	0.153786	0.0635175	0.0662757		283.616	1.45764	0	1.18278	0	1.01769	0	0.6461	0.673293	0.349996	0.362876	0.168907	0.177272	0.0702304	0.0772603
283.816	1.38344	1.3842	1.0907	1.1007	0.885044	0.897046	0.530425	0.557128	0.29353	0.29706	0.154455	0.153786	0.0632326	0.0662757		283.816	1.45797	0	1.18278	0	1.01714	0	0.646075	0.673293	0.349898	0.362876	0.168898	0.177272	0.0694947	0.0772603
284.016	1.38273	1.3842	1.0908	1.1007	0.885135	0.897046	0.530295	0.557128	0.293756	0.29706	0.154189	0.153786	0.0637225	0.0662756		284.016	1.45752	0	1.18195	0	1.01664	0	0.645851	0.673293	0.349591	0.362876	0.168639	0.177272	0.0687595	0.0772603
284.216	1.38311	1.3842	1.0907	1.1007	0.88567	0.897046	0.530587	0.557128	0.293874	0.29706	0.15434	0.153786	0.0645693	0.0662756		284.216	1.45777	0	1.18194	0	1.01669	0	0.646131	0.673293	0.349815	0.362876	0.168699	0.177272	0.0685915	0.0772603
284.416	1.38338	1.3842	1.09089	1.1007	0.885956	0.897045	0.530124	0.557128	0.293687	0.29706	0.15439	0.153786	0.0648457	0.0662756		284.416	1.45736	0	1.18172	0	1.01678	0	0.645946	0.673293	0.349742	0.362876	0.168259	0.177272	0.0683561	0.0772603
284.616	1.38383	1.3842	1.09049	1.1007	0.886175	0.897045	0.530028	0.557128	0.292639	0.29706	0.154131	0.153785	0.0647166	0.0662755		284.616	1.45717	0	1.1818	0	1.01654	0	0.646163	0.673293	0.348744	0.362876	0.167699	0.177272	0.0677607	0.0772603
284.816	1.38382	1.3842	1.09061	1.1007	0.886589	0.897045	0.529648	0.557128	0.29228	0.297059	0.153544	0.153785	0.0649598	0.0662755		284.816	1.45722	0	1.18172	0	1.01708	0	0.646204	0.673293	0.34826	0.362876	0.167544	0.177272	0.0674732	0.0772603
285.016	1.38374	1.3842	1.09012	1.1007	0.886583	0.897045	0.529998	0.557128	0.29195	0.297059	0.153356	0.153785	0.0649736	0.0662755		285.016	1.45717	0	1.18203	0	1.01661	0	0.646149	0.673293	0.347731	0.362876	0.167376	0.177272	0.0676826	0.0772603
285.216	1.38327	1.3842	1.08999	1.1007	0.886919	0.897044	0.529848	0.557128	0.291741	0.297059	0.153753	0.153785	0.0648997	0.0662754		285.216	1.45781	0	1.18291	0	1.01661	0	0.646881	0.673293	0.347984	0.362876	0.167785	0.177272	0.0686171	0.0772603
285.416	1.38333	1.38419	1.09023	1.1007	0.887388	0.897044	0.529655	0.557128	0.29224	0.297059	0.15387	0.153785	0.0651931	0.0662754		285.416	1.4583	0	1.18336	0	1.01692	0	0.64726	0.673293	0.348519	0.362876	0.168587	0.177272	0.0693394	0.0772603
285.616	1.38305	1.38419	1.08984	1.1007	0.887432	0.897044	0.529478	0.557128	0.291954	0.297059	0.153902	0.153785	0.064856	0.0662753		285.616	1.45881	0	1.18348	0	1.01707	0	0.647586	0.673293	0.349124	0.362876	0.168748	0.177272	0.0700187	0.0772603
285.816	1.383	1.38419	1.08973	1.1007	0.887313	0.897044	0.529663	0.557128	0.292211	0.297059	0.154114	0.153785	0.0646345	0.0662753		285.816	1.45887	0	1.18393	0	1.01754	0	0.64821	0.673293	0.349455	0.362876	0.169025	0.177272	0.0700869	0.0772603
286.016	1.38341	1.38419	1.09	1.1007	0.886962	0.897043	0.529188	0.557128	0.292661	0.297059	0.154474	0.153785	0.0646286	0.0662753		286.016	1.45918	0	1.18424	0	1.01778	0	0.648471	0.673293	0.350054	0.362876	0.169287	0.177272	0.0706058	0.0772603
286.216	1.38388	1.38419	1.09018	1.1007	0.886941	0.897043	0.528988	0.557128	0.292644	0.297059	0.154523	0.153785	0.0646343	0.0662752		286.216	1.4591	0	1.18464	0	1.01748	0	0.648612	0.673293	0.349873	0.362876	0.169182	0.177272	0.0708828	0.0772603
286.416	1.38416	1.38419	1.09017	1.1007	0.886364	0.897043	0.528942	0.557128	0.292655	0.297059	0.155021	0.153785	0.0650337	0.0662752		286.416	1.45918	0	1.18536	0	1.01811	0	0.648523	0.673293	0.350247	0.362876	0.169871	0.177272	0.0713984	0.0772603
286.616	1.38496	1.38419	1.09068	1.1007	0.886518	0.897043	0.529283	0.557128	0.293177	0.297058	0.155472	0.153785	0.0653236	0.0662752		286.616	1.45963	0	1.18599	0	1.01867	0	0.648538	0.673293	0.351021	0.362876	0.170493	0.177272	0.0718907	0.0772603
286.816	1.38531	1.38419	1.0911	1.1007	0.88677	0.897042	0.530064	0.557128	0.293326	0.297058	0.15583	0.153785	0.0652645	0.0662751		286.816	1.45983	0	1.18615	0	1.01881	0	0.648571	0.673293	0.350892	0.362876	0.170358	0.177272	0.0721696	0.0772603
287.016	1.38545	1.38419	1.09166	1.1007	0.886805	0.897042	0.530858	0.557128	0.293499	0.297058	0.156235	0.153785	0.06552	0.0662751		287.016	1.46013	0	1.18661	0	1.01921	0	0.648657	0.673293	0.350739	0.362876	0.17063	0.177272	0.0723293	0.0772603
287.216	1.3853	1.38419	1.0916	1.1007	0.886458	0.897042	0.530943	0.557128	0.293565	0.297058	0.155607	0.153784	0.0653401	0.0662751		287.216	1.46054	0	1.18641	0	1.01922	0	0.648691	0.673293	0.350271	0.362876	0.170324	0.177272	0.0724796	0.0772603
287.416	1.38532	1.38419	1.09176	1.1007	0.886933	0.897042	0.531348	0.557128	0.293755	0.297058	0.155659	0.153784	0.0660377	0.066275		287.416	1.46108	0	1.18683	0	1.01966	0	0.648678	0.673293	0.349924	0.362876	0.170486	0.177272	0.0726614	0.0772603
287.616	1.38559	1.38419	1.09249	1.1007	0.887778	0.897041	0.531917	0.557128	0.293985	0.297058	0.155867	0.153784	0.0662849	0.066275		287.616	1.4617	0	1.18689	0	1.01996	0	0.64874	0.673293	0.349596	0.362876	0.170815	0.177272	0.0728438	0.0772603
287.816	1.3858	1.38419	1.09332	1.1007	0.88792	0.897041	0.532274	0.557128	0.294169	0.297058	0.155883	0.153784	0.0662828	0.066275		287.816	1.46138	0	1.18609	0	1.01921	0	0.648168	0.673293	0.348846	0.362876	0.170484	0.177272	0.0723901	0.0772603
288.016	1.38602	1.38419	1.09398	1.1007	0.888373	0.897041	0.532899	0.557128	0.294878	0.297058	0.156506	0.153784	0.0671051	0.0662749		288.016	1.46122	0	1.18551	0	1.01913	0	0.648031	0.673293	0.348626	0.362876	0.170388	0.177272	0.0721379	0.0772603
288.216	1.38637	1.38419	1.09406	1.1007	0.888642	0.897041	0.532936	0.557128	0.294526	0.297057	0.156788	0.153784	0.0670217	0.0662749		288.216	1.4612	0	1.18523	0	1.01907	0	0.647639	0.673293	0.348666	0.362876	0.170407	0.177272	0.07206	0.0772603
288.416	1.3869	1.38419	1.09411	1.1007	0.888518	0.89704	0.532859	0.557128	0.294273	0.297057	0.15713	0.153784	0.0669584	0.0662749		288.416	1.4617	0	1.18499	0	1.01945	0	0.64731	0.673293	0.347918	0.362876	0.17004	0.177272	0.0722056	0.0772603
288.616	1.38705	1.38419	1.0938	1.1007	0.888911	0.89704	0.533239	0.557128	0.29391	0.297057	0.156562	0.153784	0.0673971	0.0662748		288.616	1.46219	0	1.18468	0	1.01895	0	0.647176	0.673293	0.347351	0.362876	0.16969	0.177272	0.0715983	0.0772603
288.816	1.3866	1.38419	1.093	1.1007	0.888372	0.89704	0.532457	0.557128	0.29378	0.297057	0.155916	0.153784	0.0671587	0.0662748		288.816	1.46244	0	1.18478	0	1.01941	0	0.647206	0.673293	0.347516	0.362876	0.170128	0.177272	0.0716527	0.0772603
289.016	1.38676	1.38419	1.09275	1.10069	0.888214	0.89704	0.532858	0.557128	0.293927	0.297057	0.156214	0.153784	0.0670528	0.0662748		289.016	1.46299	0	1.18519	0	1.01931	0	0.647975	0.673293	0.34796	0.362876	0.169972	0.177272	0.0721547	0.0772603
289.216	1.3872	1.38419	1.09334	1.10069	0.888576	0.897039	0.532736	0.557128	0.294785	0.297057	0.156865	0.153784	0.0671449	0.0662747		289.216	1.46326	0	1.18525	0	1.0195	0	0.64842	0.673293	0.348446	0.362876	0.170328	0.177272	0.0727643	0.0772603
289.416	1.38761	1.38419	1.09309	1.10069	0.888369	0.897039	0.532438	0.557128	0.294364	0.297057	0.156588	0.153784	0.0672271	0.0662747		289.416	1.46375	0	1.1851	0	1.01977	0	0.648801	0.673292	0.348788	0.362876	0.170557	0.177272	0.0728414	0.0772603
289.616	1.38766	1.38418	1.09293	1.10069	0.887748	0.897039	0.532694	0.557128	0.294405	0.297057	0.156242	0.153784	0.0665656	0.0662747		289.616	1.464	0	1.18515	0	1.01983	0	0.649137	0.673292	0.349499	0.362876	0.170383	0.177272	0.0726908	0.0772603
289.816	1.38828	1.38418	1.09311	1.10069	0.887538	0.897039	0.532977	0.557128	0.294427	0.297057	0.156336	0.153783	0.0667451	0.0662746		289.816	1.46332	0	1.18518	0	1.01968	0	0.649502	0.673292	0.349541	0.362876	0.170191	0.177272	0.0724223	0.0772603
290.016	1.38842	1.38418	1.0936	1.10069	0.887444	0.897038	0.533155	0.557128	0.294555	0.297056	0.156209	0.153783	0.0665569	0.0662746		290.016	1.46308	0	1.18524	0	1.01943	0	0.649246	0.673292	0.349975	0.362876	0.17039	0.177272	0.072481	0.0772603
290.216	1.3877	1.38418	1.09273	1.10069	0.887002	0.897038	0.532633	0.557128	0.293766	0.297056	0.155446	0.153783	0.0656625	0.0662746		290.216	1.46332	0	1.18565	0	1.01878	0	0.649211	0.673292	0.349812	0.362876	0.170163	0.177272	0.0722372	0.0772603
290.416	1.38727	1.38418	1.09233	1.10069	0.886439	0.897038	0.5324	0.557128	0.29364	0.297056	0.155188	0.153783	0.0651159	0.0662745		290.416	1.46331	0	1.18584	0	1.0189	0	0.64939	0.673292	0.349997	0.362876	0.17035	0.177272	0.0719417	0.0772603
290.616	1.38767	1.38418	1.0925	1.10069	0.886871	0.897038	0.532605	0.557128	0.29392	0.297056	0.155204	0.153783	0.0650794	0.0662745		290.616	1.46347	0	1.18617	0	1.01913	0	0.649658	0.673292	0.35057	0.362876	0.170682	0.177272	0.0721794	0.0772603
290.816	1.38717	1.38418	1.0924	1.10069	0.887319	0.897037	0.532434	0.557128	0.294019	0.297056	0.155005	0.153783	0.0644763	0.0662745		290.816	1.46352	0	1.18623	0	1.01931	0	0.649795	0.673292	0.350361	0.362876	0.170277	0.177272	0.0722144	0.0772603
291.016	1.38638	1.38418	1.09245	1.10069	0.887653	0.897037	0.532565	0.557128	0.294111	0.297056	0.154815	0.153783	0.0648002	0.0662744		291.016	1.46378	0	1.18682	0	1.01951	0	0.650098	0.673292	0.350157	0.362876	0.170464	0.177272	0.0720996	0.0772603
291.216	1.38576	1.38418	1.09244	1.10069	0.887023	0.897037	0.532283	0.557128	0.29419	0.297056	0.154462	0.153783	0.0648013	0.0662744		291.216	1.4633	0	1.18664	0	1.01903	0	0.649672	0.673292	0.34982	0.362876	0.169533	0.177272	0.0718464	0.0772603
291.416	1.38583	1.38418	1.09316	1.10069	0.887936	0.897037	0.532526	0.557128	0.29407	0.297056	0.155167	0.153783	0.0654135	0.0662743		291.416	1.46361	0	1.18689	0	1.01907	0	0.649611	0.673292	0.350697	0.362876	0.169959	0.177272	0.0718636	0.0772603
291.616	1.38537	1.38418	1.09394	1.10069	0.888359	0.897037	0.532926	0.557128	0.294505	0.297056	0.155585	0.153783	0.0652919	0.0662743		291.616	1.46356	0	1.18662	0	1.01872	0	0.649206	0.673292	0.351	0.362876	0.169469	0.177272	0.0717586	0.0772603
291.816	1.38551	1.38418	1.09441	1.10069	0.888872	0.897036	0.53322	0.557128	0.295115	0.297055	0.156144	0.153783	0.065133	0.0662743		291.816	1.46344	0	1.18664	0	1.01849	0	0.649177	0.673292	0.350883	0.362876	0.169368	0.177272	0.0713959	0.0772603
292.016	1.38568	1.38418	1.09427	1.10069	0.888729	0.897036	0.532793	0.557128	0.295098	0.297055	0.15648	0.153783	0.0650055	0.0662742		292.016	1.46383	0	1.1869	0	1.01941	0	0.649095	0.673292	0.351265	0.362876	0.169582	0.177272	0.0713164	0.0772603
292.216	1.38501	1.38418	1.09381	1.10069	0.888462	0.897036	0.532748	0.557128	0.294416	0.297055	0.156156	0.153783	0.0644519	0.0662742		292.216	1.46397	0	1.18676	0	1.01914	0	0.648707	0.673292	0.351198	0.362876	0.169423	0.177272	0.0710335	0.0772603
292.416	1.38562	1.38418	1.09378	1.10069	0.888545	0.897036	0.533302	0.557128	0.294612	0.297055	0.156386	0.153782	0.0647513	0.0662742		292.416	1.46502	0	1.18738	0	1.01978	0	0.648586	0.673292	0.350593	0.362876	0.169583	0.177272	0.0711613	0.0772603
292.616	1.38574	1.38418	1.09374	1.10069	0.888637	0.897035	0.533717	0.557128	0.294616	0.297055	0.156306	0.153782	0.0649031	0.0662741		292.616	1.4649	0	1.18715	0	1.01959	0	0.648038	0.673292	0.350299	0.362876	0.16942	0.177272	0.0707972	0.0772603
292.816	1.38535	1.38418	1.09347	1.10069	0.888413	0.897035	0.533182	0.557128	0.294868	0.297055	0.156509	0.153782	0.0644518	0.0662741		292.816	1.46419	0	1.18714	0	1.01953	0	0.647896	0.673292	0.350047	0.362876	0.169354	0.177272	0.0711212	0.0772603
293.016	1.38625	1.38418	1.09367	1.10069	0.888663	0.897035	0.533641	0.557128	0.295267	0.297055	0.156021	0.153782	0.0644491	0.0662741		293.016	1.46424	0	1.18658	0	1.01916	0	0.647544	0.673292	0.349117	0.362876	0.168874	0.177272	0.0704941	0.0772602
293.216	1.38686	1.38418	1.09405	1.10069	0.888652	0.897035	0.533628	0.557128	0.295826	0.297055	0.15604	0.153782	0.0643983	0.066274		293.216	1.46394	0	1.18656	0	1.0188	0	0.647407	0.673292	0.348596	0.362876	0.16915	0.177272	0.0707443	0.0772602
293.416	1.38671	1.38418	1.09353	1.10069	0.887959	0.897034	0.533437	0.557128	0.29544	0.297055	0.155758	0.153782	0.0639833	0.066274		293.416	1.46424	0	1.18664	0	1.01892	0	0.647089	0.673292	0.348446	0.362876	0.169311	0.177272	0.0708447	0.0772602
293.616	1.38687	1.38418	1.09385	1.10069	0.887793	0.897034	0.533721	0.557128	0.296036	0.297054	0.155439	0.153782	0.0637071	0.066274		293.616	1.4643	0	1.18692	0	1.01887	0	0.647146	0.673292	0.348387	0.362876	0.169805	0.177272	0.070997	0.0772602
293.816	1.38737	1.38417	1.09374	1.10069	0.8877	0.897034	0.533701	0.557128	0.295681	0.297054	0.155274	0.153782	0.0635899	0.0662739		293.816	1.46388	0	1.18706	0	1.01909	0	0.647309	0.673292	0.347535	0.362876	0.169878	0.177272	0.0709893	0.0772602
294.016	1.38706	1.38417	1.09344	1.10069	0.887303	0.897034	0.533301	0.557128	0.295693	0.297054	0.154774	0.153782	0.0631287	0.0662739		294.016	1.46399	0	1.18739	0	1.01931	0	0.647574	0.673292	0.347566	0.362876	0.170408	0.177272	0.0709171	0.0772602
294.216	1.38676	1.38417	1.09251	1.10069	0.886624	0.897033	0.532557	0.557128	0.295204	0.297054	0.154268	0.153782	0.0626768	0.0662739		294.216	1.46456	0	1.18803	0	1.01935	0	0.647653	0.673292	0.347558	0.362876	0.170345	0.177272	0.0709725	0.0772602
294.416	1.38711	1.38417	1.09259	1.10068	0.886162	0.897033	0.533075	0.557128	0.295157	0.297054	0.154531	0.153782	0.0631729	0.0662738		294.416	1.46485	0	1.18812	0	1.01956	0	0.64815	0.673292	0.347779	0.362876	0.17065	0.177272	0.0710212	0.0772602
294.616	1.38782	1.38417	1.09311	1.10068	0.886301	0.897033	0.533401	0.557128	0.295375	0.297054	0.155259	0.153782	0.0636788	0.0662738		294.616	1.46508	0	1.18872	0	1.0198	0	0.648543	0.673292	0.34813	0.362876	0.171054	0.177272	0.0713743	0.0772602
294.816	1.38798	1.38417	1.09357	1.10068	0.886383	0.897033	0.533517	0.557128	0.295577	0.297054	0.15573	0.153782	0.06397	0.0662738		294.816	1.46528	0	1.18933	0	1.01998	0	0.649093	0.673292	0.348196	0.362876	0.171185	0.177272	0.0716451	0.0772602
295.016	1.38773	1.38417	1.09417	1.10068	0.886319	0.897032	0.53411	0.557128	0.295517	0.297054	0.156036	0.153781	0.0650348	0.0662737		295.016	1.46474	0	1.18916	0	1.0199	0	0.649671	0.673292	0.348057	0.362876	0.170952	0.177272	0.0716189	0.0772602
295.216	1.38754	1.38417	1.09408	1.10068	0.885662	0.897032	0.533915	0.557128	0.294961	0.297054	0.156192	0.153781	0.0650676	0.0662737		295.216	1.46459	0	1.18891	0	1.01986	0	0.649587	0.673292	0.348618	0.362876	0.170395	0.177272	0.0717968	0.0772602
295.416	1.38848	1.38417	1.09527	1.10068	0.887023	0.897032	0.534602	0.557128	0.295465	0.297053	0.15702	0.153781	0.0658934	0.0662737		295.416	1.46517	0	1.18904	0	1.01987	0	0.650044	0.673292	0.348995	0.362876	0.170428	0.177272	0.0721068	0.0772602
295.616	1.38906	1.38417	1.09581	1.10068	0.887439	0.897032	0.535426	0.557128	0.295804	0.297053	0.158053	0.153781	0.0661684	0.0662736		295.616	1.46544	0	1.1889	0	1.02006	0	0.650204	0.673292	0.348798	0.362876	0.169912	0.177272	0.0720694	0.0772602
295.816	1.38974	1.38417	1.0962	1.10068	0.888126	0.897031	0.536054	0.557127	0.29594	0.297053	0.158638	0.153781	0.0667236	0.0662736		295.816	1.4655	0	1.18907	0	1.0207	0	0.650345	0.673292	0.348573	0.362875	0.170296	0.177272	0.0719021	0.0772602
296.016	1.38978	1.38417	1.09626	1.10068	0.888325	0.897031	0.53604	0.557127	0.295722	0.297053	0.158423	0.153781	0.066951	0.0662736		296.016	1.46619	0	1.18954	0	1.0216	0	0.650657	0.673292	0.348756	0.362875	0.170169	0.177272	0.0725153	0.0772602
296.216	1.38945	1.38417	1.09614	1.10068	0.88879	0.897031	0.536193	0.557127	0.295807	0.297053	0.158209	0.153781	0.0669028	0.0662735		296.216	1.46685	0	1.18955	0	1.0212	0	0.650881	0.673292	0.34896	0.362875	0.169997	0.177272	0.0726718	0.0772602
296.416	1.38995	1.38417	1.09631	1.10068	0.889008	0.897031	0.536407	0.557127	0.295889	0.297053	0.157986	0.153781	0.0669298	0.0662735		296.416	1.46682	0	1.19003	0	1.02124	0	0.651263	0.673292	0.348607	0.362875	0.170285	0.177272	0.0724577	0.0772602
296.616	1.38962	1.38417	1.09632	1.10068	0.889179	0.89703	0.536353	0.557127	0.296288	0.297053	0.15754	0.153781	0.0667464	0.0662734		296.616	1.46681	0	1.18963	0	1.02088	0	0.651249	0.673292	0.348924	0.362875	0.169927	0.177272	0.0723358	0.0772602
296.816	1.38892	1.38417	1.09627	1.10068	0.889065	0.89703	0.535498	0.557127	0.29599	0.297053	0.157115	0.153781	0.066111	0.0662734		296.816	1.46698	0	1.18968	0	1.02031	0	0.651113	0.673292	0.348986	0.362875	0.169615	0.177272	0.0721321	0.0772602
297.016	1.38975	1.38417	1.09642	1.10068	0.889639	0.89703	0.535543	0.557127	0.296472	0.297052	0.157244	0.153781	0.0661253	0.0662734		297.016	1.46705	0	1.18931	0	1.02	0	0.650757	0.673292	0.348689	0.362875	0.16957	0.177272	0.0712897	0.0772602
297.216	1.38967	1.38417	1.09597	1.10068	0.889711	0.89703	0.535238	0.557127	0.296772	0.297052	0.157902	0.153781	0.0661616	0.0662733		297.216	1.46714	0	1.18963	0	1.02024	0	0.651066	0.673292	0.34918	0.362875	0.169768	0.177272	0.0716756	0.0772602
297.416	1.38913	1.38417	1.09521	1.10068	0.88961	0.897029	0.534736	0.557127	0.297006	0.297052	0.15747	0.153781	0.0659158	0.0662733		297.416	1.46725	0	1.18949	0	1.02027	0	0.650822	0.673292	0.349376	0.362875	0.169956	0.177272	0.0715845	0.0772602
297.616	1.38857	1.38417	1.09512	1.10068	0.889618	0.897029	0.534895	0.557127	0.296743	0.297052	0.156857	0.15378	0.0657184	0.0662733		297.616	1.46788	0	1.1897	0	1.02071	0	0.651225	0.673292	0.349727	0.362875	0.170223	0.177272	0.0718746	0.0772602
297.816	1.38888	1.38416	1.09478	1.10068	0.889522	0.897029	0.535166	0.557127	0.296427	0.297052	0.156815	0.15378	0.0658655	0.0662732		297.816	1.46812	0	1.19013	0	1.0213	0	0.651743	0.673292	0.350038	0.362875	0.170614	0.177272	0.071994	0.0772602
298.016	1.38833	1.38416	1.09483	1.10068	0.88961	0.897029	0.535549	0.557127	0.296827	0.297052	0.157483	0.15378	0.0660461	0.0662732		298.016	1.46876	0	1.19068	0	1.02165	0	0.651886	0.673292	0.350396	0.362875	0.171232	0.177272	0.0721736	0.0772602
298.216	1.38819	1.38416	1.0945	1.10068	0.889354	0.897028	0.536083	0.557127	0.297176	0.297052	0.157734	0.15378	0.0661168	0.0662732		298.216	1.46925	0	1.19152	0	1.02253	0	0.651875	0.673292	0.350659	0.362875	0.171978	0.177272	0.0724912	0.0772602
298.416	1.3882	1.38416	1.09421	1.10068	0.889232	0.897028	0.536676	0.557127	0.297203	0.297052	0.157804	0.15378	0.066311	0.0662731		298.416	1.46933	0	1.1917	0	1.02239	0	0.65224	0.673292	0.350688	0.362875	0.172101	0.177272	0.0724683	0.0772602
298.616	1.38849	1.38416	1.09454	1.10068	0.889836	0.897028	0.537324	0.557127	0.297708	0.297052	0.158434	0.15378	0.0662978	0.0662731		298.616	1.4692	0	1.19234	0	1.02248	0	0.652514	0.673292	0.350609	0.362875	0.172368	0.177272	0.0723957	0.0772602
298.816	1.3881	1.38416	1.09443	1.10068	0.88941	0.897028	0.537399	0.557127	0.297341	0.297051	0.158299	0.15378	0.0662491	0.0662731		298.816	1.46889	0	1.19268	0	1.02305	0	0.652746	0.673292	0.350608	0.362875	0.172568	0.177271	0.0727161	0.0772602
299.016	1.38818	1.38416	1.0942	1.10068	0.889027	0.897027	0.537333	0.557127	0.296762	0.297051	0.158159	0.15378	0.065863	0.066273		299.016	1.46851	0	1.19225	0	1.02313	0	0.652533	0.673292	0.349859	0.362875	0.172059	0.177271	0.0723698	0.0772602
299.216	1.38789	1.38416	1.09447	1.10068	0.888632	0.897027	0.537243	0.557127	0.296602	0.297051	0.158053	0.15378	0.0657064	0.066273		299.216	1.46885	0	1.19246	0	1.02365	0	0.652756	0.673292	0.349862	0.362875	0.172072	0.177271	0.0727804	0.0772602
299.416	1.38854	1.38416	1.09575	1.10068	0.888995	0.897027	0.53769	0.557127	0.297371	0.297051	0.158474	0.15378	0.0659831	0.066273		299.416	1.46857	0	1.19253	0	1.024	0	0.652401	0.673291	0.349391	0.362875	0.172012	0.177271	0.072783	0.0772602
299.616	1.38866	1.38416	1.09587	1.10068	0.888716	0.897027	0.537943	0.557127	0.297173	0.297051	0.158455	0.15378	0.0661257	0.0662729		299.616	1.46851	0	1.19215	0	1.02437	0	0.652324	0.673291	0.349213	0.362875	0.171883	0.177271	0.0729408	0.0772602
299.816	1.3887	1.38416	1.09629	1.10067	0.888883	0.897026	0.538099	0.557127	0.297487	0.297051	0.157867	0.15378	0.0662279	0.0662729		299.816	1.46823	0	1.1921	0	1.02497	0	0.652177	0.673291	0.349404	0.362875	0.171704	0.177271	0.0729331	0.0772602
300.016	1.38864	1.38416	1.09651	1.10067	0.888659	0.897026	0.537659	0.557127	0.297647	0.297051	0.157244	0.15378	0.0660314	0.0662729		300.016	1.46867	0	1.19263	0	1.02492	0	0.652604	0.673291	0.349818	0.362875	0.171604	0.177271	0.0731391	0.0772602
300.216	1.38856	1.38416	1.09626	1.10067	0.88809	0.897026	0.537186	0.557127	0.297503	0.297051	0.156633	0.153779	0.0652527	0.0662728		300.216	1.46866	0	1.19266	0	1.02435	0	0.652784	0.673291	0.350255	0.362875	0.171531	0.177271	0.0726387	0.0772602
300.416	1.38891	1.38416	1.09631	1.10067	0.887988	0.897026	0.537105	0.557127	0.297239	0.297051	0.156064	0.153779	0.0651266	0.0662728		300.416	1.46827	0	1.19275	0	1.02342	0	0.652728	0.673291	0.350276	0.362875	0.171182	0.177271	0.0717818	0.0772602
300.616	1.38861	1.38416	1.09599	1.10067	0.887732	0.897025	0.53602	0.557127	0.296839	0.29705	0.155425	0.153779	0.0645515	0.0662728		300.616	1.46859	0	1.19214	0	1.02306	0	0.652305	0.673291	0.350608	0.362875	0.170454	0.177271	0.0716256	0.0772602
300.816	1.38854	1.38416	1.09617	1.10067	0.887766	0.897025	0.535654	0.557127	0.296828	0.29705	0.155739	0.153779	0.0646376	0.0662727		300.816	1.46837	0	1.19194	0	1.02259	0	0.65172	0.673291	0.350921	0.362875	0.170378	0.177271	0.0710434	0.0772602
301.016	1.38916	1.38416	1.09585	1.10067	0.888259	0.897025	0.535521	0.557127	0.2971	0.29705	0.155757	0.153779	0.0647985	0.0662727		301.016	1.46808	0	1.19113	0	1.02209	0	0.651142	0.673291	0.350726	0.362875	0.169941	0.177271	0.0703485	0.0772602
301.216	1.38916	1.38416	1.09512	1.10067	0.888157	0.897025	0.535614	0.557127	0.296774	0.29705	0.155753	0.153779	0.0649122	0.0662727		301.216	1.46853	0	1.1909	0	1.02193	0	0.651017	0.673291	0.350924	0.362875	0.169571	0.177271	0.0700773	0.0772602
301.416	1.38894	1.38416	1.09486	1.10067	0.888495	0.897024	0.535453	0.557127	0.296687	0.29705	0.155649	0.153779	0.0647064	0.0662726		301.416	1.46907	0	1.19088	0	1.02176	0	0.651221	0.673291	0.350727	0.362875	0.16984	0.177271	0.0700078	0.0772602
301.616	1.38883	1.38416	1.09491	1.10067	0.888724	0.897024	0.535984	0.557127	0.29656	0.29705	0.15558	0.153779	0.0648697	0.0662726		301.616	1.46973	0	1.19105	0	1.02214	0	0.651244	0.673291	0.351214	0.362875	0.170169	0.177271	0.0701842	0.0772602
301.816	1.38944	1.38416	1.0954	1.10067	0.889581	0.897024	0.536867	0.557127	0.297298	0.29705	0.156665	0.153779	0.0657262	0.0662725		301.816	1.46987	0	1.19134	0	1.02225	0	0.651183	0.673291	0.350962	0.362875	0.170414	0.177271	0.0701457	0.0772602
302.016	1.38943	1.38415	1.09519	1.10067	0.889858	0.897024	0.536972	0.557127	0.297664	0.29705	0.157145	0.153779	0.065898	0.0662725		302.016	1.46991	0	1.19095	0	1.02195	0	0.650642	0.673291	0.350135	0.362875	0.170746	0.177271	0.0695751	0.0772602
302.216	1.38994	1.38415	1.09472	1.10067	0.889911	0.897023	0.536687	0.557127	0.298221	0.29705	0.156866	0.153779	0.0660097	0.0662725		302.216	1.46964	0	1.19076	0	1.0222	0	0.650355	0.673291	0.349916	0.362875	0.17046	0.177271	0.0692745	0.0772602
302.416	1.38997	1.38415	1.09462	1.10067	0.890259	0.897023	0.53695	0.557127	0.297998	0.297049	0.156758	0.153779	0.0661636	0.0662724		302.416	1.46982	0	1.19063	0	1.02177	0	0.650718	0.673291	0.349703	0.362875	0.170245	0.177271	0.0690855	0.0772601
302.616	1.39008	1.38415	1.0944	1.10067	0.890464	0.897023	0.53738	0.557127	0.297492	0.297049	0.156795	0.153779	0.0660761	0.0662724		302.616	1.46967	0	1.19105	0	1.02184	0	0.65106	0.673291	0.349464	0.362875	0.170801	0.177271	0.0691579	0.0772601
302.816	1.38959	1.38415	1.09426	1.10067	0.889642	0.897023	0.536979	0.557127	0.297052	0.297049	0.156831	0.153778	0.0659383	0.0662724		302.816	1.47017	0	1.19124	0	1.02227	0	0.651212	0.673291	0.349495	0.362875	0.170732	0.177271	0.0697322	0.0772601
303.016	1.38967	1.38415	1.0944	1.10067	0.889498	0.897022	0.536615	0.557127	0.296921	0.297049	0.156803	0.153778	0.0655633	0.0662723		303.016	1.47073	0	1.19107	0	1.02246	0	0.651724	0.673291	0.348938	0.362875	0.170151	0.177271	0.0696598	0.0772601
303.216	1.3888	1.38415	1.09493	1.10067	0.888918	0.897022	0.536762	0.557127	0.29707	0.297049	0.15639	0.153778	0.0655673	0.0662723		303.216	1.47083	0	1.19142	0	1.02284	0	0.652459	0.673291	0.349187	0.362875	0.170378	0.177271	0.0703251	0.0772601
303.416	1.38928	1.38415	1.09515	1.10067	0.888961	0.897022	0.536767	0.557127	0.297384	0.297049	0.156522	0.153778	0.0656992	0.0662723		303.416	1.47099	0	1.19165	0	1.02334	0	0.652664	0.673291	0.349539	0.362875	0.170691	0.177271	0.071045	0.0772601
303.616	1.38909	1.38415	1.09496	1.10067	0.88873	0.897022	0.536981	0.557127	0.297139	0.297049	0.156544	0.153778	0.065493	0.0662722		303.616	1.47093	0	1.19139	0	1.02286	0	0.65273	0.673291	0.34935	0.362875	0.170279	0.177271	0.0711699	0.0772601
303.816	1.38921	1.38415	1.09502	1.10067	0.888789	0.897022	0.536948	0.557127	0.297079	0.297049	0.156683	0.153778	0.0651707	0.0662722		303.816	1.47125	0	1.192	0	1.02347	0	0.653334	0.673291	0.350157	0.362875	0.17072	0.177271	0.0718618	0.0772601
304.016	1.38913	1.38415	1.09492	1.10067	0.888009	0.897021	0.536488	0.557127	0.296945	0.297048	0.156101	0.153778	0.0648964	0.0662722		304.016	1.47155	0	1.19251	0	1.02333	0	0.653747	0.673291	0.350461	0.362875	0.170759	0.177271	0.0723793	0.0772601
304.216	1.38902	1.38415	1.0944	1.10067	0.887886	0.897021	0.536082	0.557127	0.296505	0.297048	0.155789	0.153778	0.0641673	0.0662721		304.216	1.47195	0	1.19255	0	1.02372	0	0.653964	0.673291	0.35068	0.362875	0.17039	0.177271	0.0723476	0.0772601
304.416	1.38872	1.38415	1.094	1.10067	0.887468	0.897021	0.53555	0.557127	0.296348	0.297048	0.155484	0.153778	0.064116	0.0662721		304.416	1.4723	0	1.19311	0	1.02382	0	0.654517	0.673291	0.350633	0.362875	0.170476	0.177271	0.0724391	0.0772601
304.616	1.38805	1.38415	1.09385	1.10067	0.886898	0.897021	0.534499	0.557127	0.296534	0.297048	0.154973	0.153778	0.0631712	0.0662721		304.616	1.47213	0	1.1929	0	1.02408	0	0.654198	0.673291	0.350729	0.362875	0.170399	0.177271	0.0725044	0.0772601
304.816	1.38806	1.38415	1.0941	1.10067	0.88701	0.89702	0.534769	0.557127	0.296394	0.297048	0.155242	0.153778	0.0635436	0.066272		304.816	1.47216	0	1.19322	0	1.02464	0	0.653968	0.673291	0.351029	0.362875	0.170876	0.177271	0.0727822	0.0772601
305.016	1.38864	1.38415	1.09418	1.10067	0.88708	0.89702	0.534975	0.557127	0.295888	0.297048	0.154897	0.153778	0.063445	0.066272		305.016	1.47243	0	1.19361	0	1.02464	0	0.653696	0.673291	0.350841	0.362875	0.170806	0.177271	0.0729084	0.0772601
305.216	1.38872	1.38415	1.09408	1.10067	0.887392	0.89702	0.535065	0.557127	0.29588	0.297048	0.155304	0.153778	0.063798	0.066272		305.216	1.47184	0	1.19405	0	1.02461	0	0.653808	0.673291	0.350726	0.362875	0.170841	0.177271	0.0725402	0.0772601
305.416	1.38868	1.38415	1.09417	1.10066	0.887774	0.89702	0.534515	0.557127	0.295471	0.297048	0.155236	0.153777	0.0635641	0.0662719		305.416	1.47132	0	1.19431	0	1.02487	0	0.653586	0.673291	0.350147	0.362875	0.170699	0.177271	0.0726695	0.0772601
305.616	1.38852	1.38415	1.09465	1.10066	0.888134	0.897019	0.53436	0.557127	0.29542	0.297048	0.154954	0.153777	0.0642433	0.0662719		305.616	1.47067	0	1.19403	0	1.02435	0	0.652863	0.673291	0.350054	0.362875	0.170413	0.177271	0.0721324	0.0772601
305.816	1.38931	1.38415	1.09545	1.10066	0.889022	0.897019	0.534536	0.557127	0.295506	0.297047	0.155376	0.153777	0.0650065	0.0662719		305.816	1.4706	0	1.19365	0	1.02397	0	0.652475	0.673291	0.349797	0.362875	0.170574	0.177271	0.0716154	0.0772601
306.016	1.38946	1.38415	1.09552	1.10066	0.88916	0.897019	0.533909	0.557127	0.295175	0.297047	0.155323	0.153777	0.0654427	0.0662718		306.016	1.47063	0	1.19342	0	1.02389	0	0.652214	0.673291	0.35006	0.362875	0.17079	0.177271	0.0708938	0.0772601
306.216	1.39017	1.38414	1.09583	1.10066	0.889521	0.897019	0.534189	0.557127	0.295825	0.297047	0.155534	0.153777	0.066112	0.0662718		306.216	1.47067	0	1.19339	0	1.02354	0	0.652134	0.673291	0.350281	0.362875	0.170445	0.177271	0.0705313	0.0772601
306.416	1.38995	1.38414	1.09615	1.10066	0.889707	0.897018	0.534613	0.557127	0.295296	0.297047	0.155738	0.153777	0.0665943	0.0662718		306.416	1.47093	0	1.19361	0	1.02355	0	0.652769	0.673291	0.350885	0.362875	0.171066	0.177271	0.0705346	0.0772601
306.616	1.38991	1.38414	1.09598	1.10066	0.889579	0.897018	0.534585	0.557127	0.294787	0.297047	0.155622	0.153777	0.067017	0.0662717		306.616	1.47112	0	1.19359	0	1.02332	0	0.652607	0.673291	0.350753	0.362875	0.170867	0.177271	0.0702135	0.0772601
306.816	1.38975	1.38414	1.09596	1.10066	0.88932	0.897018	0.534446	0.557127	0.295067	0.297047	0.156155	0.153777	0.0671074	0.0662717		306.816	1.47174	0	1.19314	0	1.02314	0	0.652566	0.673291	0.350908	0.362875	0.170314	0.177271	0.0701572	0.0772601
307.016	1.39007	1.38414	1.09593	1.10066	0.889537	0.897018	0.534572	0.557127	0.294913	0.297047	0.156091	0.153777	0.0668822	0.0662717		307.016	1.47154	0	1.19277	0	1.02262	0	0.652608	0.673291	0.350464	0.362875	0.169643	0.177271	0.0695682	0.0772601
307.216	1.38986	1.38414	1.09543	1.10066	0.889308	0.897017	0.534973	0.557127	0.294672	0.297047	0.155758	0.153777	0.0663979	0.0662716		307.216	1.47137	0	1.19247	0	1.02203	0	0.65231	0.673291	0.350631	0.362875	0.169827	0.177271	0.0690529	0.0772601
307.416	1.39057	1.38414	1.0949	1.10066	0.889657	0.897017	0.535008	0.557127	0.294877	0.297047	0.156421	0.153777	0.066015	0.0662716		307.416	1.47135	0	1.19224	0	1.02143	0	0.651889	0.673291	0.35043	0.362875	0.169437	0.177271	0.0690868	0.0772601
307.616	1.39034	1.38414	1.09484	1.10066	0.890117	0.897017	0.535588	0.557127	0.294876	0.297046	0.156954	0.153777	0.0655293	0.0662715		307.616	1.47182	0	1.19237	0	1.02109	0	0.651685	0.673291	0.350528	0.362875	0.169404	0.177271	0.0692639	0.0772601
307.816	1.3904	1.38414	1.09486	1.10066	0.890282	0.897017	0.535939	0.557127	0.295467	0.297046	0.15671	0.153777	0.0654262	0.0662715		307.816	1.47252	0	1.19288	0	1.02197	0	0.652145	0.673291	0.35105	0.362875	0.169854	0.177271	0.070165	0.0772601
308.016	1.39031	1.38414	1.09424	1.10066	0.889651	0.897016	0.535504	0.557127	0.295971	0.297046	0.15655	0.153776	0.0652082	0.0662715		308.016	1.47305	0	1.19273	0	1.02242	0	0.652438	0.673291	0.350841	0.362875	0.16942	0.177271	0.0701034	0.0772601
308.216	1.39011	1.38414	1.09334	1.10066	0.889863	0.897016	0.53537	0.557127	0.296043	0.297046	0.156564	0.153776	0.0644624	0.0662714		308.216	1.47329	0	1.19275	0	1.02258	0	0.652539	0.673291	0.35075	0.362875	0.169639	0.177271	0.070226	0.0772601
308.416	1.3896	1.38414	1.09292	1.10066	0.889449	0.897016	0.535119	0.557127	0.296519	0.297046	0.156706	0.153776	0.0639244	0.0662714		308.416	1.47387	0	1.1932	0	1.02269	0	0.652967	0.673291	0.350508	0.362875	0.170186	0.177271	0.070779	0.0772601
308.616	1.38979	1.38414	1.09313	1.10066	0.889845	0.897016	0.535168	0.557127	0.297228	0.297046	0.156675	0.153776	0.0635792	0.0662714		308.616	1.47435	0	1.1931	0	1.02358	0	0.652515	0.673291	0.350246	0.362875	0.170356	0.177271	0.0716186	0.0772601
308.816	1.38994	1.38414	1.09273	1.10066	0.889653	0.897015	0.53603	0.557127	0.297053	0.297046	0.156352	0.153776	0.0636547	0.0662713		308.816	1.47457	0	1.19322	0	1.02373	0	0.652541	0.673291	0.34946	0.362875	0.170667	0.177271	0.0719454	0.0772601
309.016	1.38984	1.38414	1.09252	1.10066	0.889304	0.897015	0.535675	0.557126	0.297106	0.297046	0.155614	0.153776	0.0636827	0.0662713		309.016	1.47466	0	1.19395	0	1.02429	0	0.652505	0.673291	0.349237	0.362875	0.171136	0.177271	0.0722293	0.0772601
309.216	1.38973	1.38414	1.09309	1.10066	0.889459	0.897015	0.535333	0.557126	0.297382	0.297046	0.15566	0.153776	0.0639367	0.0662713		309.216	1.4741	0	1.19404	0	1.02477	0	0.652732	0.673291	0.348997	0.362875	0.17122	0.177271	0.0722379	0.0772601
309.416	1.38983	1.38414	1.09347	1.10066	0.889644	0.897015	0.535036	0.557126	0.29716	0.297045	0.1555	0.153776	0.0638785	0.0662712		309.416	1.47434	0	1.19419	0	1.02534	0	0.652177	0.67329	0.348744	0.362875	0.170488	0.177271	0.072071	0.0772601
309.616	1.39002	1.38414	1.09419	1.10066	0.889932	0.897014	0.535265	0.557126	0.2977	0.297045	0.155337	0.153776	0.0641888	0.0662712		309.616	1.47451	0	1.19383	0	1.02565	0	0.651953	0.67329	0.3492	0.362875	0.170518	0.177271	0.071212	0.0772601
309.816	1.39032	1.38414	1.09473	1.10066	0.889995	0.897014	0.535676	0.557126	0.298115	0.297045	0.155787	0.153776	0.0647219	0.0662712		309.816	1.47503	0	1.19417	0	1.02657	0	0.652514	0.67329	0.350093	0.362875	0.171508	0.177271	0.0718248	0.0772601
310.016	1.39055	1.38414	1.09518	1.10066	0.890064	0.897014	0.536022	0.557126	0.298442	0.297045	0.156003	0.153776	0.0654015	0.0662711		310.016	1.47513	0	1.1942	0	1.02685	0	0.652436	0.67329	0.350359	0.362875	0.171097	0.177271	0.072002	0.0772601
310.216	1.39051	1.38413	1.0954	1.10066	0.889433	0.897014	0.53617	0.557126	0.298825	0.297045	0.15626	0.153776	0.0657844	0.0662711		310.216	1.47489	0	1.19436	0	1.02677	0	0.65251	0.67329	0.349765	0.362875	0.170695	0.177271	0.0723511	0.0772601
310.416	1.39005	1.38413	1.09559	1.10066	0.88936	0.897013	0.535372	0.557126	0.297981	0.297045	0.156162	0.153776	0.0659028	0.0662711		310.416	1.47512	0	1.19417	0	1.02748	0	0.653022	0.67329	0.34975	0.362875	0.170674	0.177271	0.0723014	0.0772601
310.616	1.3899	1.38413	1.09524	1.10066	0.888956	0.897013	0.534817	0.557126	0.297288	0.297045	0.1555	0.153775	0.0655103	0.066271		310.616	1.47515	0	1.19439	0	1.02752	0	0.653421	0.67329	0.349873	0.362875	0.170581	0.177271	0.0727865	0.0772601
310.816	1.39011	1.38413	1.0954	1.10065	0.889129	0.897013	0.535099	0.557126	0.297165	0.297045	0.155803	0.153775	0.0652067	0.066271		310.816	1.47483	0	1.19444	0	1.02707	0	0.653318	0.67329	0.350431	0.362875	0.170281	0.177271	0.0731767	0.0772601
311.016	1.39047	1.38413	1.09584	1.10065	0.889247	0.897013	0.535934	0.557126	0.297036	0.297045	0.156078	0.153775	0.0650892	0.066271		311.016	1.47419	0	1.19472	0	1.02666	0	0.652978	0.67329	0.350626	0.362875	0.170141	0.177271	0.0726408	0.0772601
311.216	1.39064	1.38413	1.09573	1.10065	0.889588	0.897012	0.53628	0.557126	0.296999	0.297044	0.15634	0.153775	0.0648782	0.0662709		311.216	1.47422	0	1.1951	0	1.02672	0	0.653065	0.67329	0.351501	0.362875	0.170603	0.177271	0.0725518	0.0772601
311.416	1.39113	1.38413	1.09578	1.10065	0.889559	0.897012	0.53635	0.557126	0.296994	0.297044	0.157116	0.153775	0.0646801	0.0662709		311.416	1.47462	0	1.19578	0	1.02665	0	0.653461	0.67329	0.351959	0.362875	0.170612	0.177271	0.0730693	0.0772601
311.616	1.39073	1.38413	1.09571	1.10065	0.889546	0.897012	0.536606	0.557126	0.296314	0.297044	0.157252	0.153775	0.0644948	0.0662709		311.616	1.47512	0	1.19611	0	1.02694	0	0.654059	0.67329	0.352294	0.362875	0.170935	0.177271	0.0733018	0.07726
311.816	1.39059	1.38413	1.09525	1.10065	0.888899	0.897012	0.536296	0.557126	0.296442	0.297044	0.157084	0.153775	0.0643059	0.0662708		311.816	1.47489	0	1.19642	0	1.02663	0	0.654371	0.67329	0.352205	0.362875	0.171165	0.177271	0.0733655	0.07726
312.016	1.39053	1.38413	1.09447	1.10065	0.888485	0.897011	0.535911	0.557126	0.296083	0.297044	0.157281	0.153775	0.0643201	0.0662708		312.016	1.47489	0	1.19689	0	1.02601	0	0.654706	0.67329	0.352325	0.362875	0.171399	0.177271	0.0736292	0.07726
312.216	1.39036	1.38413	1.09411	1.10065	0.888587	0.897011	0.535796	0.557126	0.295406	0.297044	0.156811	0.153775	0.0637939	0.0662708		312.216	1.47499	0	1.19744	0	1.02612	0	0.654833	0.67329	0.352827	0.362875	0.171988	0.177271	0.0745802	0.07726
312.416	1.39061	1.38413	1.09472	1.10065	0.888759	0.897011	0.536092	0.557126	0.295741	0.297044	0.156929	0.153775	0.0640791	0.0662707		312.416	1.47579	0	1.19826	0	1.02657	0	0.65515	0.67329	0.352958	0.362875	0.172722	0.177271	0.0748842	0.07726
312.616	1.3907	1.38413	1.09503	1.10065	0.888909	0.897011	0.536285	0.557126	0.295949	0.297044	0.156572	0.153775	0.0641973	0.0662707		312.616	1.47599	0	1.19825	0	1.02688	0	0.655346	0.67329	0.352394	0.362875	0.173454	0.177271	0.0753188	0.07726
312.816	1.39055	1.38413	1.09546	1.10065	0.888774	0.89701	0.536252	0.557126	0.295704	0.297043	0.156325	0.153775	0.0644796	0.0662706		312.816	1.47613	0	1.19843	0	1.02668	0	0.655325	0.67329	0.352131	0.362875	0.173926	0.177271	0.0752401	0.07726
313.016	1.39084	1.38413	1.09591	1.10065	0.888926	0.89701	0.535817	0.557126	0.295537	0.297043	0.155998	0.153775	0.0649429	0.0662706		313.016	1.47632	0	1.19868	0	1.02745	0	0.655505	0.67329	0.352496	0.362875	0.174311	0.177271	0.0752539	0.07726
313.216	1.39117	1.38413	1.0968	1.10065	0.889516	0.89701	0.536429	0.557126	0.296028	0.297043	0.156361	0.153774	0.0653668	0.0662706		313.216	1.47662	0	1.19861	0	1.02762	0	0.656116	0.67329	0.352763	0.362875	0.174106	0.177271	0.0748282	0.07726
313.416	1.39152	1.38413	1.09727	1.10065	0.890088	0.89701	0.536995	0.557126	0.296322	0.297043	0.15655	0.153774	0.0654391	0.0662705		313.416	1.47658	0	1.19872	0	1.02746	0	0.655963	0.67329	0.352413	0.362875	0.173657	0.177271	0.0738956	0.07726
313.616	1.39167	1.38413	1.09758	1.10065	0.890548	0.897009	0.537681	0.557126	0.296757	0.297043	0.156494	0.153774	0.0654246	0.0662705		313.616	1.47627	0	1.19879	0	1.02738	0	0.656086	0.67329	0.352279	0.362875	0.174026	0.177271	0.0735436	0.07726
313.816	1.39164	1.38413	1.09775	1.10065	0.890426	0.897009	0.537998	0.557126	0.296705	0.297043	0.156886	0.153774	0.0658628	0.0662705		313.816	1.47629	0	1.19879	0	1.02713	0	0.656175	0.67329	0.351947	0.362875	0.174462	0.177271	0.0738005	0.07726
314.016	1.392	1.38413	1.09831	1.10065	0.89135	0.897009	0.538524	0.557126	0.297047	0.297043	0.157076	0.153774	0.0662455	0.0662704		314.016	1.47624	0	1.19809	0	1.02668	0	0.655687	0.67329	0.350923	0.362875	0.173584	0.177271	0.0731183	0.07726
314.216	1.39159	1.38413	1.09814	1.10065	0.891299	0.897009	0.538475	0.557126	0.297161	0.297043	0.157106	0.153774	0.0661979	0.0662704		314.216	1.47597	0	1.19794	0	1.02653	0	0.655338	0.67329	0.350498	0.362874	0.173535	0.177271	0.07235	0.07726
314.416	1.39224	1.38412	1.09901	1.10065	0.891911	0.897008	0.538735	0.557126	0.297404	0.297043	0.157092	0.153774	0.0663288	0.0662704		314.416	1.4765	0	1.1973	0	1.02647	0	0.655492	0.67329	0.351095	0.362874	0.173862	0.177271	0.0719424	0.07726
314.616	1.39252	1.38412	1.09904	1.10065	0.891855	0.897008	0.539248	0.557126	0.297666	0.297042	0.157013	0.153774	0.0658345	0.0662703		314.616	1.4767	0	1.19767	0	1.02634	0	0.655686	0.67329	0.351947	0.362874	0.174105	0.177271	0.0723595	0.07726
314.816	1.39319	1.38412	1.09948	1.10065	0.89286	0.897008	0.540091	0.557126	0.298481	0.297042	0.157585	0.153774	0.0661747	0.0662703		314.816	1.47667	0	1.19752	0	1.02615	0	0.6551	0.67329	0.351917	0.362874	0.173544	0.177271	0.0716805	0.07726
315.016	1.39377	1.38412	1.09953	1.10065	0.89276	0.897008	0.540613	0.557126	0.298908	0.297042	0.158098	0.153774	0.0664375	0.0662703		315.016	1.47673	0	1.19736	0	1.0256	0	0.654832	0.67329	0.351757	0.362874	0.173226	0.177271	0.0708659	0.07726
315.216	1.39438	1.38412	1.0993	1.10065	0.892957	0.897007	0.540363	0.557126	0.299412	0.297042	0.158335	0.153774	0.0663841	0.0662702		315.216	1.47735	0	1.19728	0	1.02531	0	0.654865	0.67329	0.352294	0.362874	0.172897	0.177271	0.0707568	0.07726
315.416	1.39421	1.38412	1.09883	1.10065	0.892606	0.897007	0.540382	0.557126	0.298722	0.297042	0.158283	0.153774	0.0660706	0.0662702		315.416	1.47741	0	1.1969	0	1.02495	0	0.654789	0.67329	0.352111	0.362874	0.172326	0.177271	0.0707348	0.07726
315.616	1.39381	1.38412	1.09866	1.10065	0.892665	0.897007	0.540371	0.557126	0.298213	0.297042	0.158328	0.153774	0.0657546	0.0662702		315.616	1.47719	0	1.19634	0	1.02484	0	0.654074	0.67329	0.351818	0.362874	0.171619	0.177271	0.0703073	0.07726
315.816	1.39416	1.38412	1.09846	1.10065	0.892122	0.897007	0.540204	0.557126	0.298886	0.297042	0.158016	0.153773	0.0655609	0.0662701		315.816	1.4772	0	1.1966	0	1.02463	0	0.653852	0.67329	0.352286	0.362874	0.171557	0.177271	0.070595	0.07726
316.016	1.39396	1.38412	1.0979	1.10065	0.891674	0.897007	0.540002	0.557126	0.298593	0.297042	0.157601	0.153773	0.0656497	0.0662701		316.016	1.47696	0	1.19697	0	1.02505	0	0.653873	0.67329	0.353161	0.362874	0.171036	0.177271	0.0710289	0.07726
316.216	1.39352	1.38412	1.0978	1.10064	0.891365	0.897006	0.539531	0.557126	0.29806	0.297042	0.157275	0.153773	0.0655132	0.0662701		316.216	1.47688	0	1.19693	0	1.02542	0	0.654215	0.67329	0.353397	0.362874	0.170556	0.177271	0.0712125	0.07726
316.416	1.3934	1.38412	1.0985	1.10064	0.891906	0.897006	0.53993	0.557126	0.298427	0.297041	0.157443	0.153773	0.0662701	0.06627		316.416	1.4766	0	1.197	0	1.02532	0	0.653986	0.67329	0.353025	0.362874	0.170538	0.177271	0.0710839	0.07726
316.616	1.39288	1.38412	1.09827	1.10064	0.891963	0.897006	0.539649	0.557126	0.298405	0.297041	0.157236	0.153773	0.0658875	0.06627		316.616	1.47569	0	1.19656	0	1.02505	0	0.654084	0.67329	0.35247	0.362874	0.169782	0.177271	0.0712295	0.07726
316.816	1.39283	1.38412	1.09846	1.10064	0.892153	0.897006	0.53945	0.557126	0.298344	0.297041	0.156948	0.153773	0.0658954	0.06627		316.816	1.47587	0	1.1967	0	1.02542	0	0.654265	0.67329	0.352887	0.362874	0.169284	0.177271	0.0713758	0.07726
317.016	1.39317	1.38412	1.09828	1.10064	0.892195	0.897005	0.539508	0.557126	0.298108	0.297041	0.15671	0.153773	0.0660141	0.0662699		317.016	1.47599	0	1.19704	0	1.02602	0	0.655247	0.67329	0.353104	0.362874	0.169239	0.177271	0.0714492	0.07726
317.216	1.39362	1.38412	1.09884	1.10064	0.893086	0.897005	0.540036	0.557126	0.297981	0.297041	0.157098	0.153773	0.0665173	0.0662699		317.216	1.47549	0	1.19753	0	1.02592	0	0.655445	0.67329	0.352618	0.362874	0.168763	0.177271	0.0709112	0.07726
317.416	1.39366	1.38412	1.09888	1.10064	0.892526	0.897005	0.54004	0.557126	0.297003	0.297041	0.156894	0.153773	0.0661164	0.0662699		317.416	1.47546	0	1.19769	0	1.02581	0	0.655103	0.67329	0.351965	0.362874	0.168565	0.177271	0.0705106	0.07726
317.616	1.39309	1.38412	1.09865	1.10064	0.892005	0.897005	0.539697	0.557126	0.296478	0.297041	0.156339	0.153773	0.0658482	0.0662698		317.616	1.4754	0	1.19806	0	1.0262	0	0.655405	0.67329	0.351881	0.362874	0.169116	0.177271	0.070874	0.07726
317.816	1.39244	1.38412	1.09845	1.10064	0.89084	0.897004	0.539125	0.557126	0.29577	0.297041	0.156089	0.153773	0.0655617	0.0662698		317.816	1.47602	0	1.19801	0	1.02656	0	0.655708	0.67329	0.351559	0.362874	0.169505	0.177271	0.0709583	0.07726
318.016	1.39269	1.38412	1.09877	1.10064	0.8915	0.897004	0.539651	0.557126	0.296133	0.297041	0.156328	0.153773	0.0660383	0.0662698		318.016	1.47656	0	1.19788	0	1.02699	0	0.65585	0.67329	0.351392	0.362874	0.169527	0.177271	0.0709766	0.07726
318.216	1.39313	1.38412	1.09906	1.10064	0.891615	0.897004	0.539474	0.557126	0.29677	0.29704	0.156522	0.153773	0.0663346	0.0662697		318.216	1.47663	0	1.1987	0	1.02728	0	0.656129	0.67329	0.351528	0.362874	0.170635	0.177271	0.0711177	0.07726
318.416	1.39318	1.38412	1.09951	1.10064	0.89118	0.897004	0.53934	0.557126	0.296956	0.29704	0.156581	0.153772	0.0662253	0.0662697		318.416	1.47707	0	1.19909	0	1.02706	0	0.656362	0.67329	0.351517	0.362874	0.171121	0.177271	0.0715169	0.07726
318.616	1.39258	1.38411	1.09876	1.10064	0.89117	0.897003	0.538839	0.557126	0.296972	0.29704	0.156564	0.153772	0.0659293	0.0662696		318.616	1.47728	0	1.19951	0	1.02737	0	0.656366	0.67329	0.351081	0.362874	0.171313	0.177271	0.0718533	0.07726
318.816	1.39254	1.38411	1.09883	1.10064	0.891537	0.897003	0.538428	0.557126	0.296768	0.29704	0.156388	0.153772	0.065883	0.0662696		318.816	1.47732	0	1.19965	0	1.0275	0	0.656035	0.67329	0.350647	0.362874	0.171545	0.177271	0.0722117	0.07726
319.016	1.39278	1.38411	1.09904	1.10064	0.891548	0.897003	0.538562	0.557126	0.29692	0.29704	0.156858	0.153772	0.0662715	0.0662696		319.016	1.47784	0	1.20013	0	1.02745	0	0.655932	0.67329	0.351024	0.362874	0.172127	0.177271	0.0724681	0.07726
319.216	1.39255	1.38411	1.09858	1.10064	0.891849	0.897003	0.538049	0.557126	0.297196	0.29704	0.156834	0.153772	0.065993	0.0662695		319.216	1.47885	0	1.20028	0	1.02787	0	0.656122	0.67329	0.351458	0.362874	0.172649	0.177271	0.0729734	0.07726
319.416	1.39269	1.38411	1.09858	1.10064	0.892315	0.897002	0.538141	0.557126	0.297243	0.29704	0.157446	0.153772	0.0664922	0.0662695		319.416	1.47929	0	1.20024	0	1.02834	0	0.656145	0.673289	0.351628	0.362874	0.173209	0.177271	0.0740362	0.07726
319.616	1.39278	1.38411	1.09866	1.10064	0.892419	0.897002	0.537883	0.557126	0.297972	0.29704	0.157891	0.153772	0.0665131	0.0662695		319.616	1.4797	0	1.20003	0	1.02843	0	0.655732	0.673289	0.35191	0.362874	0.173297	0.177271	0.0744219	0.07726
319.816	1.39296	1.38411	1.09857	1.10064	0.891898	0.897002	0.537954	0.557126	0.298762	0.29704	0.157942	0.153772	0.0666556	0.0662694		319.816	1.47981	0	1.20025	0	1.02823	0	0.655919	0.673289	0.352712	0.362874	0.173367	0.177271	0.0750898	0.07726
320.016	1.39254	1.38411	1.09782	1.10064	0.891635	0.897002	0.537579	0.557126	0.298783	0.297039	0.158019	0.153772	0.0668088	0.0662694		320.016	1.47935	0	1.19995	0	1.02817	0	0.6558	0.673289	0.352952	0.362874	0.17312	0.177271	0.0753507	0.07726
320.216	1.39257	1.38411	1.09771	1.10064	0.891789	0.897001	0.537949	0.557126	0.299429	0.297039	0.158323	0.153772	0.0671751	0.0662694		320.216	1.47922	0	1.19947	0	1.02794	0	0.655251	0.673289	0.352375	0.362874	0.173108	0.177271	0.075176	0.07726
320.416	1.39311	1.38411	1.09808	1.10064	0.892651	0.897001	0.538445	0.557126	0.300399	0.297039	0.158774	0.153772	0.0675424	0.0662693		320.416	1.47935	0	1.19936	0	1.02797	0	0.65465	0.673289	0.352362	0.362874	0.173315	0.177271	0.0755255	0.07726
320.616	1.39392	1.38411	1.09818	1.10064	0.892808	0.897001	0.539163	0.557126	0.301326	0.297039	0.159167	0.153772	0.0676236	0.0662693		320.616	1.47889	0	1.19894	0	1.02723	0	0.65475	0.673289	0.352457	0.362874	0.17281	0.177271	0.0752315	0.07726
320.816	1.39484	1.38411	1.09865	1.10064	0.893136	0.897001	0.539887	0.557126	0.30194	0.297039	0.159431	0.153772	0.0680285	0.0662693		320.816	1.47936	0	1.19861	0	1.02745	0	0.654683	0.673289	0.352622	0.362874	0.172983	0.177271	0.074899	0.07726
321.016	1.39593	1.38411	1.09941	1.10064	0.893197	0.897	0.54029	0.557126	0.30182	0.297039	0.160122	0.153771	0.0687918	0.0662692		321.016	1.47942	0	1.19829	0	1.02741	0	0.654488	0.673289	0.352325	0.362874	0.172865	0.177271	0.074673	0.0772599
321.216	1.39627	1.38411	1.09933	1.10064	0.893089	0.897	0.540887	0.557126	0.301306	0.297039	0.159884	0.153771	0.0685234	0.0662692		321.216	1.47905	0	1.19762	0	1.02719	0	0.653964	0.673289	0.352049	0.362874	0.172226	0.177271	0.0737305	0.0772599
321.416	1.39598	1.38411	1.09955	1.10064	0.892191	0.897	0.540682	0.557126	0.300902	0.297039	0.159666	0.153771	0.0685634	0.0662692		321.416	1.47942	0	1.19745	0	1.0271	0	0.65433	0.673289	0.352312	0.362874	0.172322	0.177271	0.0737251	0.0772599
321.616	1.39564	1.38411	1.09952	1.10063	0.891837	0.897	0.540407	0.557126	0.301119	0.297038	0.159515	0.153771	0.0688205	0.0662691		321.616	1.47894	0	1.19757	0	1.02702	0	0.654427	0.673289	0.352693	0.362874	0.172321	0.177271	0.0734829	0.0772599
321.816	1.39535	1.38411	1.09933	1.10063	0.891391	0.896999	0.540298	0.557126	0.300642	0.297038	0.159084	0.153771	0.0687348	0.0662691		321.816	1.47895	0	1.19725	0	1.02682	0	0.654277	0.673289	0.352323	0.362874	0.172003	0.177271	0.0725656	0.0772599
322.016	1.39546	1.38411	1.09932	1.10063	0.892042	0.896999	0.540658	0.557126	0.300923	0.297038	0.159112	0.153771	0.0690833	0.0662691		322.016	1.47867	0	1.197	0	1.02664	0	0.653934	0.673289	0.352201	0.362874	0.171499	0.177271	0.0718239	0.0772599
322.216	1.39518	1.38411	1.10002	1.10063	0.892289	0.896999	0.540742	0.557125	0.301182	0.297038	0.159247	0.153771	0.0689998	0.066269		322.216	1.47807	0	1.19722	0	1.02652	0	0.653787	0.673289	0.352026	0.362874	0.171537	0.177271	0.0708765	0.0772599
[truncated: 4,388 more rows]

## Sheet: Figure 1d
Clone2				Clone6
[truncated: 33,777 more rows]

## Sheet: Figure 1e
Clone2				Clone6				Clone13				Clone16
[truncated: 18,725 more rows]

[truncated: 24 more sheets: Figure 4a, Figure 4b, Figure 4c, Figure 4d, Figure 4e, Figure 4f, Figure 5a, Figure 5c-d, Figure 5e, Figure 5f-g, Figure 5h, Figure 6b, Figure 6c, Figure 6d, Figure 6e, Figure 6g-h, Figure 6i-j, Figure S1b, Figure S1c, Figure S1e …]
